# Supplementary material for: HPV16 genetic variation provides evidence of positive natural selection driven by HLA class I
Source: Nat Commun. 2026 Jun 2;17:7064. doi: 10.1038/s41467-026-73531-0 (PMC13392105; doi:10.1038/s41467-026-73531-0)
Supplement: Supplementary file 3 — Data 1 [file 41467_2026_73531_MOESM3_ESM.xlsx]

## Sheet: column-descriptions
Column (each row pertains to a distinct sublineage/product/codon)	Description
sublineage	Viral sub/lineage, i.e., lineage or sublineage subset or clade (A1A2, A3, A4, B, C, D2D3, or All = whole dataset)
product	ORF/protein product name (E6, E7, E1, E8, E2, E4, E5, L2, or L1)
product_order	Order of product in the genome (5’ to 3’)
frame	Forward-strand reading frame of ORF relative to site 1 of HPV16REF
codon	Codon number within ORF. E4 coordinates start at 1 at the first non-redundant, complete-codon of the E4 portion of E1^E4, i.e., do not include the E1 codons
site1	Genome coordinate of the first codon position (site 1 of codon)
site2	Genome coordinate of the second codon position (site 2 of codon)
site3	Genome coordinate of the third codon position (site 3 of codon)
HPV16REF_codon	Codon sequence in HPV16REF
HPV16REF_aa	Amino acid encoded by the codon in HPV16REF
noncod_elt	Non-protein-coding elements overlapping this codon
noncod_cat	Category of non-protein-coding elements overlapping this codon
lineage_def	Whether codon contains a lineage-defining site differentiating at least one lineage (A, B, C, D) from another, using a major allele cut-off of ≥91.84%
sublin_def	Whether codon contains a sublineage-defining site differentiating at least one sublineage (A1/A2, A3, A4, B, C, D2/D3) from another, using a major allele cut-off of ≥94.32
sublineage_def_FINAL	Whether codon contains a lineage or sublineage-defining site; this is "sub/lineage-defining site" in the manuscript
sublineage_def_FINAL_1codon	Whether the codon falls within 1 codon of a sub/lineage-defining site (i.e., the site itself or an immediate neighbor)
sublineage_def_FINAL_4codon	Whether the codon falls within 4 codons of a sub/lineage-defining site (i.e., the site itself or up to 4 codons away)
sublineage_def_codons	Sub/lineage-defining major codons
sublineage_def_amino_acids	Sub/lineage-defining major amino acids (comma-separated)
sublineage_def_amino_acid_count	The number of distinct sub/lineage-defining amino acids observed at this position
sublineage_def_type	Type of sub/lineage-defining differences observed: NSYN = nonsynonymous; SYN = synonymous; AMBIG = ambiguous, i.e., both NSYN and SYN
sublineage_def_dist	Miyata physicochemical distances between all pairs of distinct sub/lineage-defining amino acids observed at this position (comma-separated)
sublineage_def_dist_mean	Mean of Miyata physicochemical distances between all pairs of distinct sub/lineage-defining amino acids observed at this position
sublineage_def_dist_class	Whether sub/lineage-defining amino acid Miyata physicochemical distances are conservative (bottom 30%; ≤1.720), moderate (middle 40%; 1.720–2.789), or radical (top 30%; >2.789); none = synonymous; all pairs (comma-separated)
sublineage_def_dist_class_uniq	Whether sub/lineage-defining amino acid Miyata physicochemical distances are conservative (bottom 30%; ≤1.720), moderate (middle 40%; 1.720–2.789), or radical (top 30%; >2.789); none = synonymous; UNIQUE values among pairs (comma-separated)
masked	Whether site was masked as part of upstream quality control (e.g., problematic sequencing, insufficient coverage, etc.)
OL_category	Whether codon does (OL) or does not (NOL) overlap codons encoding a distinct protein product in a different reading frame
num_seqs	Total number of sequences in the sub/lineage being analyzed
variability	Whether conserved (invariant) or variable (polymorphic) in the sub/lineage
maj_codon	The major (most common) codon at this position, even if it contains an ambiguous nucleotide; also see 'maj_defined_codon'
maj_codon_count	The number of sequences with the major codon at this position
maj_codon_freq	The frequency of the major codon at this position
codons	All codons observed at this position (comma-separated)
codon_counts	Counts of each codon observed at this position (comma-separated in same order as 'codons')
codon_freqs	Frequency of each codon observed at this position (comma-separated in same order as 'codons')
codon_count_sum	Total number of codons observed at this position (equal to number of sequences in alignment being analyzed)
defined_codons	Defined (non-ambiguous) codons observed at this position (comma-separated)
defined_codon_counts	Counts of each defined codon observed at this position (comma-separated in same order as 'defined_codons')
defined_codon_freqs	Frequency of each defined codon observed at this position (comma-separated in same order as 'defined_codons')
defined_codon_count_sum	Total number of defined codons observed at this position
defined_codon_count_info	Counts of defined codons observed at this position in printable text format
defined_codon_freq_info	Frequencies of defined codons observed at this position in printable text format
defined_codon_pct_info	Percentages of defined codons observed at this position in printable text format
fraction_codons_defined	Proportion of codons (sequences) at this position that are fully defined (non-ambiguous)
maj_defined_codon	The major (most common) codon at this position, limiting to those that are fully defined (no ambiguous nucleotide)
maj_defined_codon_count	The count (number of sequences) of the maj_defined_codon
maj_defined_codon_freq	The frequency (proportion) of the maj_defined_codon among those codons that are fully defined at this position
codon_variants_SNPGenie	Comma-separated list of unique codons observed in the sub/lineage
codon_comparisons_SNPGenie	All pairwise codon comparisons in the sub/lineage
maj_amino_acid	The major (most common) amino acid at this position, even if ambiguous (X); also see 'maj_defined_amino_acid'
maj_amino_acid_count	The number of sequences with the major amino acid at this position
maj_amino_acid_freq	The frequency of the major amino acid at this position
amino_acids	All amino acids observed at this position (comma-separated)
amino_acid_counts	Counts of each amino acid observed at this position (comma-separated in same order as 'amino_acids')
amino_acid_freqs	Frequency of each amino acid observed at this position (comma-separated in same order as 'amino_acid')
amino_acid_count_sum	Total number of amino acids observed at this position (equal to number of sequences in alignment being analyzed)
defined_amino_acids	Defined (non-ambiguous) amino acids observed at this position (comma-separated)
defined_amino_acid_counts	Counts of each defined amino acid observed at this position (comma-separated in same order as 'defined_amino_acids')
defined_amino_acid_freqs	Frequency of each defined codon observed at this position (comma-separated in same order as 'defined_codons')
defined_amino_acid_count_sum	Total number of defined amino acids observed at this position
defined_amino_acid_count_info	Counts of defined amino acids observed at this position in printable text format
defined_amino_acid_freq_info	Frequencies of defined amino acids observed at this position in printable text format
defined_amino_acid_pct_info	Percentages of defined amino acids observed at this position in printable text format
defined_amino_acid_pct_info_rounded	Percentages of defined amino acids observed at this position in printable text format, rounded
fraction_amino_acids_defined	Proportion of amino acids (sequences) at this position that are fully defined (non-ambiguous)
maj_defined_amino_acid	The major (most common) amino acid at this position, limiting to those that are fully defined (not ambiguous)
maj_defined_amino_acid_count	The count (number of sequences) of the maj_defined_amino_acid
maj_defined_amino_acid_freq	The frequency (proportion) of the maj_defined_amino acids among those amino acids that are fully defined at this position
amino_acid_variants_SNPGenie	Comma-separated list of unique amino acids observed in the sub/lineage
def_aa_dists	Miyata physicochemical distances between all pairs of defined amino acids observed at this position (comma-separated)
def_aa_dists_wt_mean	Mean of Miyata physicochemical distances between all pairs of distinct, defined amino acids observed at this position
def_aa_dists_wt_mean_diffsOnly	Whether amino acid Miyata physicochemical distances are conservative (bottom 30%; ≤1.720), moderate (middle 40%; 1.720–2.789), or radical (top 30%; >2.789); none = synonymous; all pairs (comma-separated)
def_aa_class	Whether amino acid Miyata physicochemical distances are conservative (bottom 30%; ≤1.720), moderate (middle 40%; 1.720–2.789), or radical (top 30%; >2.789); none = synonymous; UNIQUE values among pairs (comma-separated)
def_aa_class_uniq	Distinct (unique) classes of amino acid comparisons observed at this position
N_diffs	N_diffs_SNPGenie for NOL codons; NN_diffs_OLGenie for OL codons; the value upon which reported πN is based
S_diffs	S_diffs_SNPGenie for NOL codons; SN_diffs_OLGenie for OL codons; the value upon which reported πS is based
N_sites	N_sites_SNPGenie for NOL codons; NN_sites_OLGenie for OL codons; the value upon which reported πN is based
S_sites	S_sites_SNPGenie for NOL codons; SN_sites_OLGenie for OL codons; the value upon which reported πS is based
piN	Nonsynoynmous nucleotide diversity for the codon
piS	Synoynmous nucleotide diversity for the codon
piNpiS	The piN/piS ratio for the codon; if piS is 0, "NA"
piNpiS_defined	The piN/piS ratio for the codon; if piS is 0, the piS value of the whole ORF is used in the denominator
N_diffs_SNPGenie	Mean number of nonsynonymous differences among all defined sequence pairs at the codon, estimated by the Nei-Gojobori method as implemented in SNPGenie
S_diffs_SNPGenie	Mean number of synonymous differences among all defined sequence pairs at the codon, estimated by the Nei-Gojobori method as implemented in SNPGenie
N_sites_SNPGenie	Mean number of nonsynonymous sites across all sequences at the codon, estimated by the Nei-Gojobori method as implemented in SNPGenie
S_sites_SNPGenie	Mean number of synonymous sites across all sequences at the codon, estimated by the Nei-Gojobori method as implemented in SNPGenie
NN_diffs_OLGenie	For OL codons only, the mean number of nonsynonymous/nonsynonymous (NN) differences (nonsynonymous in both the reference and alternate ORFs) observed among all pairs of sequences at this codon, as estimated by the OLGenie modification of the Wei-Zhang method
SN_diffs_OLGenie	For OL codons only, the mean number of synonymous/nonsynonymous (SN) differences (synonymous in the reference ORF, nonsynonymous in the alternate ORF) observed among all pairs of sequences at this codon, as estimated by the OLGenie modification of the Wei-Zhang method
NS_diffs_OLGenie	For OL codons only, the mean number of nonsynonymous/synonymous (NS) differences (nonsynonymous in the reference ORF, synonymous in the alternate ORF) observed among all pairs of sequences at this codon, as estimated by the OLGenie modification of the Wei-Zhang method
SS_diffs_OLGenie	For OL codons only, the mean number of synonymous/synonymous (SS) differences (synonymous in both the reference and alternate ORFs) observed among all pairs of sequences at this codon, as estimated by the OLGenie modification of the Wei-Zhang method
NN_sites_OLGenie	For OL codons only, the mean number of NN sites across all sequences at this codon, as estimated by the OLGenie modification of the Wei-Zhang method
SN_sites_OLGenie	For OL codons only, the mean number of SN sites across all sequences at this codon, as estimated by the OLGenie modification of the Wei-Zhang method
NS_sites_OLGenie	For OL codons only, the mean number of NS sites across all sequences at this codon, as estimated by the OLGenie modification of the Wei-Zhang method
SS_sites_OLGenie	For OL codons only, the mean number of SS sites across all sequences at this codon, as estimated by the OLGenie modification of the Wei-Zhang method
frame_rel	For OL (alternate-frame overlapping gene) codons only, the frame relationship of the focal (reference) product’s reading frame to that of the overlapping (alternate frame) ORF. ss12 = focal product’s codon position 1 overlaps OLG codon position 2; ss13 = focal product’s codon position 1 overlaps OLG codon position 3
ref_codon_maj	For OL codons only, the major (most common) codon of the reference ORF
alt_codon1_maj	For OL codons only, the major (most common) codon of the alternate ORF for the codon overlapping the first half of the reference codon
alt_codon2_maj	For OL codons only, the major (most common) codon of the alternate ORF for the codon overlapping the second half of the reference codon
nonamers	For OL codons only, a colon-separated list of all distinct nonamers overlapping the focal reference codon (necessarily includes both overlapping codons in the alternate ORF)
nonamer_counts	For OL codons only, the number of times each nonamer is observed, in the same order as reported in the ‘nonamers’ column
multiple_variants	For OL codons only, whether the nonamer contains multiple nucleotide variants (>2 alleles), in which case πS may be underestimated
window_name	If a nonsynonymous peak, the unique ID of the identifying, concatenated window (sublineage_ORF_number)
sw_start	The start codon of the 9-codon sliding window reported for this position
sw_center	The center codon of the 9-codon sliding window reported for this position
sw_end	The end codon of the 9-codon sliding window reported for this position
sw_num_replicates	The number of bootstrap replicates (codon resamplings) used to determine the standard error and significance of the nucleotide diversity metrics of this window
sw_N_diffs	This window's mean number of nonsynonymous differences per site
sw_S_diffs	This window's mean number of synonymous differences per site
sw_N_sites	This window's mean number of nonsynonymous sites
sw_S_sites	This window's mean number of synonymous sites
sw_piN	This window's nonsynonymous nucleotide diversity
sw_piS	This window's synonymous nucleotide diversity
sw_piNpiS	This window's piN/piS ratio
sw_piN_m_piS	This window's piN - piS
sw_boot_piN_SE	This window's standard error of mean piN
sw_boot_piS_SE	This window's standard error of mean piS
sw_boot_piN_m_piS_SE	This window's standard error of mean (piN - piS)
sw_boot_piN_m_piS_P	This window's P value for testing the null hypothesis that piN - piS = 0
sw_boot_piN_gt_piS_count	This window's number of bootstrap replicates in which piN > piS
sw_boot_piN_eq_piS_count	This window's number of bootstrap replicates in which piN == piS
sw_boot_piN_lt_piS_count	This window's number of bootstrap replicates in which piN < piS
ORF_N_diffs	The ORF's mean number of nonsynonymous differences per site summed across all sites in the ORF
ORF_S_diffs	The ORF's mean number of synonymous differences per site summed across all sites in the ORF
ORF_N_sites	The ORF's mean number of nonsynonymous sites
ORF_S_sites	The ORF's mean number of synonymous sites
ORF_piN	The ORF's nonsynonymous nucleotide diversity
ORF_piS	The ORF's synonymous nucleotide diversity
ORF_piNpiS	The ORF's piN/piS ratio
sw_NSYN_peak_candidate_rank	Rank based on piN/piS in the current piN>piS "nonsynonymous peak" sliding window
sw_NSYN_peak_candidate_max	Codon with maximum piN/piS in the current piN>piS "nonsynonymous peak" sliding window
sw_NSYN_peak_candidate	Whether the codon falls within a piN>piS "nonsynonymous peak" sliding window
sw_NSYN_peak_candidate_piNgt0	Whether the codon falls within a piN>piS "nonsynonymous peak" sliding window and has piN > 0
site1_CpG_pos1	Mean number of sites across all sequences in the dataset where site 1 in the codon is the first position of a CpG (hypermutable)
site1_TpG_pos1	Mean number of sites across all sequences in the dataset where site 1 in the codon is the first position of a TpG (stable derived)
site1_TpC_pos2	Mean number of sites across all sequences in the dataset where site 1 in the codon is the second position of a TpC (hypermutable)
site1_TpT_pos2	Mean number of sites across all sequences in the dataset where site 1 in the codon is the second position of a TpT (stable derived)
site2_CpG_pos1	Mean number of sites across all sequences in the dataset where site 2 in the codon is the first position of a CpG (hypermutable)
site2_TpG_pos1	Mean number of sites across all sequences in the dataset where site 2 in the codon is the first position of a TpG (stable derived)
site2_TpC_pos2	Mean number of sites across all sequences in the dataset where site 2 in the codon is the second position of a TpC (hypermutable)
site2_TpT_pos2	Mean number of sites across all sequences in the dataset where site 2 in the codon is the second position of a TpT (stable derived)
site3_CpG_pos1	Mean number of sites across all sequences in the dataset where site 3 in the codon is the first position of a CpG (hypermutable)
site3_TpG_pos1	Mean number of sites across all sequences in the dataset where site 3 in the codon is the first position of a TpG (stable derived)
site3_TpC_pos2	Mean number of sites across all sequences in the dataset where site 3 in the codon is the second position of a TpC (hypermutable)
site3_TpT_pos2	Mean number of sites across all sequences in the dataset where site 3 in the codon is the second position of a TpT (stable derived)
CpG_pos1_sites	Mean number of sites that have the first position of a CpG (hypermutable) in the codon across all sequences
TpG_pos1_sites	Mean number of sites that have the first position of a TpG (stable derived) in the codon across all sequences
TpC_pos2_sites	Mean number of sites that have the second position of a TpC (hypermutable) in the codon across all sequences
TpT_pos2_sites	Mean number of sites that have the second position of a TpT (stable derived) in the codon across all sequences
site1_mutable_sites	Sum of hypermutable sites at codon site 1 (may exceed 1.0 if a CpG and TpC overlap on the same or opposite strands)
site2_mutable_sites	Sum of hypermutable sites at codon site 2 (may exceed 1.0 if a CpG and TpC overlap on the same or opposite strands)
site3_mutable_sites	Sum of hypermutable sites at codon site 3 (may exceed 1.0 if a CpG and TpC overlap on the same or opposite strands)
site1_derived_sites	Sum of stable derived sites at codon site 1 (may exceed 1.0 if a TpG and TpT overlap on the same or opposite strands)
site2_derived_sites	Sum of stable derived sites at codon site 2 (may exceed 1.0 if a TpG and TpT overlap on the same or opposite strands)
site3_derived_sites	Sum of stable derived sites at codon site 3 (may exceed 1.0 if a TpG and TpT overlap on the same or opposite strands)
mutable_sites	Sum of hypermutable sites in this codon (mean across all sites and sequences)
derived_sites	Sum of stable derived sites in this codon (mean across all sites and sequences)
mutable_positions	Codons positions (P1, P2, P3) where the mean number of mutable sites is >0, i.e., a mutable site in at least one sequence
derived_positions	Codons positions (P1, P2, P3) where the mean number of derived sites is >0, i.e., a derived site in at least one sequence
radical_aa_pairs	Pairs of observed amino acids that are radical (Miyata phyisochemical distance > 2.789) at this position
moderate_aa_pairs	Pairs of observed amino acids that are moderate (Miyata phyisochemical distance 1.720–2.789) at this position
conservative_aa_pairs	Pairs of observed amino acids that are conservative (Miyata phyisochemical distance ≤ 1.720) at this position
radical_aa_pairs_wDist	Radical amino acids pairs with their Miyata physiochemical distances
moderate_aa_pairs_wDist	Moderate amino acids pairs with their Miyata physiochemical distances
conservative_aa_pairs_wDist	Conservative amino acids pairs with their Miyata physiochemical distances
radical_aa_pairs_wClass	Radical amino acid pairs indicating their class (radical)
moderate_aa_pairs_wClass	Moderate amino acid pairs indicating their class (moderate)
conservative_aa_pairs_wClass	Conservative amino acid pairs indicating their class (conservative)
alphafold_plddt_score	Predicted local distance difference test (pLDDT) score (structural confidence) for the residue estimated with AlphaPickle
residue_degree	Residue degree
second_order_BIN	Second order degree centrality bin (low = bottom 30%, <20; intermediate = middle 40%, 20–32; high = top 30%, >32)
residue_degree_centrality	Degree centrality
residue_second_order_degree_centrality_raw	Second order degree centrality (SODC), i.e., the sum of distinct interactions of all immediate neighbors in the predicted protein structure
site1_homoplasy	Whether site 1 contains a homoplasy (i.e., at least one nucleotide allele that undergoes a convergent, parallel, or revertant change) in the majority of five plausible trees
site2_homoplasy	Whether site 2 contains a homoplasy (i.e., at least one nucleotide allele that undergoes a convergent, parallel, or revertant change) in the majority of five plausible trees
site3_homoplasy	Whether site 3 contains a homoplasy (i.e., at least one nucleotide allele that undergoes a convergent, parallel, or revertant change) in the majority of five plausible trees
num_sites_homoplasy	Number of sites in the codon that exhibit homoplasy (0, 1, 2, or 3)
homoplasy	Whether any site in the codon exhibits homoplasy (TRUE or FALSE)
MEME_ALL_tree	For MEME using ALL branches (internal and leaves), the tree with the median P value for this codon
MEME_ALL_pos_sel_candidate	For MEME using ALL branches (internal and leaves), whether this codon shows evidence of episodic positive selection (P < 0.10)
MEME_ALL_dS	For MEME using ALL branches (internal and leaves), this codon's dS
MEME_ALL_dN_neutral	For MEME using ALL branches (internal and leaves), this codon's dN on branches evolving neutrally or under purifying selection
MEME_ALL_prop_neutral	For MEME using ALL branches (internal and leaves), approximate proportion of tree evolving neutrally or under purifying selection at this codon
MEME_ALL_dN_pos_sel	For MEME using ALL branches (internal and leaves), this codon's dN on branches evolving neutrally or under episodic positive selection
MEME_ALL_prop_pos_sel	For MEME using ALL branches (internal and leaves), proportion of tree evolving under positive selection at this codon
MEME_ALL_LRT	For MEME using ALL branches (internal and leaves), Likelihood Ratio Test (LRT) statistic for episodic positive selection at this codon
MEME_ALL_p_value	For MEME using ALL branches (internal and leaves), LRT P value for this codon, referring to the median observed across five plausible trees
MEME_ALL_branches_under_sel	For MEME using ALL branches (internal and leaves), approximate number of branches under positive selection for this codon
MEME_ALL_total_branch_len	For MEME using ALL branches (internal and leaves), total length of branches contributing to dN-dS inference for this codon
MEME_ALL_MEME_LogL	For MEME using ALL branches (internal and leaves), log likelihood of alternative MEME model fit (episodic positive selection)
MEME_ALL_FEL_LogL	For MEME using ALL branches (internal and leaves), log likelihood of alternative FEL model fit (episodic positive selection)
MEME_ALL_FEL_dS	For MEME using ALL branches (internal and leaves), dS for this codon as estimated by the FEL model
MEME_ALL_FEL_dN	For MEME using ALL branches (internal and leaves), dN for this codon as estimated by the FEL model
MEME_INTERNAL_tree	For MEME using INTERNAL branches only, the tree with the median P value for this codon
MEME_INTERNAL_pos_sel_candidate	For MEME using INTERNAL branches only, whether this codon shows evidence of episodic positive selection (P < 0.10)
MEME_INTERNAL_dS	For MEME using INTERNAL branches only, this codon's dS
MEME_INTERNAL_dN_neutral	For MEME using INTERNAL branches only, this codon's dN on branches evolving neutrally or under purifying selection
MEME_INTERNAL_prop_neutral	For MEME using INTERNAL branches only, approximate proportion of tree evolving neutrally or under purifying selection at this codon
MEME_INTERNAL_dN_pos_sel	For MEME using INTERNAL branches only, this codon's dN on branches evolving neutrally or under episodic positive selection
MEME_INTERNAL_prop_pos_sel	For MEME using INTERNAL branches only, proportion of tree evolving under positive selection at this codon
MEME_INTERNAL_LRT	For MEME using INTERNAL branches only, Likelihood Ratio Test (LRT) statistic for episodic positive selection at this codon
MEME_INTERNAL_p_value	For MEME using INTERNAL branches only, LRT P value for this codon, referring to the median observed across five plausible trees
MEME_INTERNAL_branches_under_sel	For MEME using INTERNAL branches only, approximate number of branches under positive selection for this codon
MEME_INTERNAL_total_branch_len	For MEME using INTERNAL branches only, total length of branches contributing to dN-dS inference for this codon
MEME_INTERNAL_MEME_LogL	For MEME using INTERNAL branches only, log likelihood of alternative MEME model fit (episodic positive selection)
MEME_INTERNAL_FEL_LogL	For MEME using INTERNAL branches only, log likelihood of alternative FEL model fit (episodic positive selection)
MEME_INTERNAL_FEL_dS	For MEME using INTERNAL branches only, dS for this codon as estimated by the FEL model
MEME_INTERNAL_FEL_dN	For MEME using INTERNAL branches only, dN for this codon as estimated by the FEL model
MEME_LEAVES_tree	For MEME using LEAVES (external branches) only, the tree with the median P value for this codon
MEME_LEAVES_pos_sel_candidate	For MEME using LEAVES (external branches) only, whether this codon shows evidence of episodic positive selection (P < 0.10)
MEME_LEAVES_dS	For MEME using LEAVES (external branches) only, this codon's dS
MEME_LEAVES_dN_neutral	For MEME using LEAVES (external branches) only, this codon's dN on branches evolving neutrally or under purifying selection
MEME_LEAVES_prop_neutral	For MEME using LEAVES (external branches) only, approximate proportion of tree evolving neutrally or under purifying selection at this codon
MEME_LEAVES_dN_pos_sel	For MEME using LEAVES (external branches) only, this codon's dN on branches evolving neutrally or under episodic positive selection
MEME_LEAVES_prop_pos_sel	For MEME using LEAVES (external branches) only, proportion of tree evolving under positive selection at this codon
MEME_LEAVES_LRT	For MEME using LEAVES (external branches) only, Likelihood Ratio Test (LRT) statistic for episodic positive selection at this codon
MEME_LEAVES_p_value	For MEME using LEAVES (external branches) only, LRT P value for this codon, referring to the median observed across five plausible trees
MEME_LEAVES_branches_under_sel	For MEME using LEAVES (external branches) only, approximate number of branches under positive selection for this codon
MEME_LEAVES_total_branch_len	For MEME using LEAVES (external branches) only, total length of branches contributing to dN-dS inference for this codon
MEME_LEAVES_MEME_LogL	For MEME using LEAVES (external branches) only, log likelihood of alternative MEME model fit (episodic positive selection)
MEME_LEAVES_FEL_LogL	For MEME using LEAVES (external branches) only, log likelihood of alternative FEL model fit (episodic positive selection)
MEME_LEAVES_FEL_dS	For MEME using LEAVES (external branches) only, dS for this codon as estimated by the FEL model
MEME_LEAVES_FEL_dN	For MEME using LEAVES (external branches) only, dN for this codon as estimated by the FEL model
FEL_ALL_tree	For FEL using ALL branches (internal and leaves), the tree with the median P value for this codon
FEL_ALL_selection_candidate	For FEL using ALL branches (internal and leaves), whether this codon shows evidence of episodic positive selection (P < 0.10)
FEL_ALL_dS	For FEL using ALL branches (internal and leaves), this codon's dS (alpha)
FEL_ALL_dN	For FEL using ALL branches (internal and leaves), this codon's dN (beta)
FEL_ALL_d_neutral	For FEL using ALL branches (internal and leaves), this codon's overall d (alpha == beta)
FEL_ALL_LRT	For FEL using ALL branches (internal and leaves), Likelihood Ratio Test (LRT) statistic for selection at this codon
FEL_ALL_p_value	For FEL using ALL branches (internal and leaves), LRT P value for this codon, referring to the median observed across all five plausible trees
FEL_ALL_total_branch_len	For FEL using ALL branches (internal and leaves), total length of branches contributing to dN-dS inference for this codon
FEL_ALL_selection_type	For FEL using ALL branches (internal and leaves), the type of selection inferred (Positive, Purifying, or None)
FEL_INTERNAL_tree	For FEL using INTERNAL branches only, the tree with the median P value for this codon
FEL_INTERNAL_selection_candidate	For FEL using INTERNAL branches only, whether this codon shows evidence of episodic positive selection (P < 0.10)
FEL_INTERNAL_dS	For FEL using INTERNAL branches only, this codon's dS (alpha)
FEL_INTERNAL_dN	For FEL using INTERNAL branches only, this codon's dN (beta)
FEL_INTERNAL_d_neutral	For FEL using INTERNAL branches only, this codon's overall d (alpha == beta)
FEL_INTERNAL_LRT	For FEL using INTERNAL branches only, Likelihood Ratio Test (LRT) statistic for selection at this codon
FEL_INTERNAL_p_value	For FEL using INTERNAL branches only, LRT P value for this codon, referring to the median observed across all five plausible trees
FEL_INTERNAL_total_branch_len	For FEL using INTERNAL branches only, total length of branches contributing to dN-dS inference for this codon
FEL_INTERNAL_selection_type	For FEL using INTERNAL branches only, the type of selection inferred (Positive, Purifying, or None)
FEL_LEAVES_tree	For FEL using LEAVES (external branches) only, the tree with the median P value for this codon
FEL_LEAVES_selection_candidate	For FEL using LEAVES (external branches) only, whether this codon shows evidence of episodic positive selection (P < 0.10)
FEL_LEAVES_dS	For FEL using LEAVES (external branches) only, this codon's dS (alpha)
FEL_LEAVES_dN	For FEL using LEAVES (external branches) only, this codon's dN (beta)
FEL_LEAVES_d_neutral	For FEL using LEAVES (external branches) only, this codon's overall d (alpha == beta)
FEL_LEAVES_LRT	For FEL using LEAVES (external branches) only, Likelihood Ratio Test (LRT) statistic for selection at this codon
FEL_LEAVES_p_value	For FEL using LEAVES (external branches) only, LRT P value for this codon, referring to the median observed across all five plausible trees
FEL_LEAVES_total_branch_len	For FEL using LEAVES (external branches) only, total length of branches contributing to dN-dS inference for this codon
FEL_LEAVES_selection_type	For FEL using LEAVES (external branches) only, the type of selection inferred (Positive, Purifying, or None)
HYPHY_pos_sel_candidate_sublineage	Whether this codon is a positive selection candidate by either MEME or FEL, limiting to an analysis of this sub/lineage (ALL, A1/A2, A3, etc.)
HYPHY_pos_sel_candidate_num_sublineages	Number of sub/lineages in which this codon is a positive selection candidate
HYPHY_pos_sel_candidate	Whether this codon is a positive selection candidate by either MEME or FEL, across all data or in any one sub/lineage
IEDB_mapped	Whether at least one Immune Epitope Database (IEDB) epitope of length 7–11 amino acids maps to the codon/amino acid (but not necessarily ‘present’ as that exact sequence in the sub/lineage)
IEDB_cov	Number of IEDB epitope records that map to the codon/amino acid (coverage)
IEDB_IDs	Comma-separated list of unique IEDB IDs for epitope records that map to the codon/amino acid
IEDB_HLA	Comma-separated list of HLA/MHC class I restriction reported for the IEDB epitope records that map to the codon/amino acid; all not necessarily positive
IEDB_epitopes	Comma-separated list of epitope peptide sequences that map to the codon/amino acid
IEDB_lengths	Comma-separated list of epitope lengths that map to the codon/amino acid
IEDB_positions	Comma-separated list of positions of the IEDB epitopes that map to the codon/amino acid (e.g., 2 = P2 = position 2 of the epitope peptide)
IEDB_P2_count	Number of mapped IEDB epitopes whose SECOND position (common anchor residue) maps to the codon
IEDB_PL_count	Number of mapped IEDB epitopes whose LAST position (common anchor residue) maps to the codon
IEDB_cov_present	Number of mapped IEDB epitopes that are ‘present’ in (i.e., have at least one exact matching sequence encoded by) the sub/lineage
IEDB_cov_maj	Number of mapped IEDB epitopes whose sequence is the major (most common) allele in the sub/lineage
IEDB_cov_min	Number of mapped IEDB epitopes whose sequence is the minor (less common) allele in the sub/lineage
IEDB_cov_near_fixed	Number of mapped IEDB epitopes whose sequence is nearly fixed (frequency ≥91.84%) in the sub/lineage
IEDB_cov_near_lost	Number of mapped IEDB epitopes whose sequence is nearly lost (frequency ≤5.68%) in the sub/lineage
IEDB_cov_maj_switch	Number of mapped IEDB epitopes whose sequence is the major (most common) allele, but switches to the minor (least common) allele in at least one other sub/lineage
IEDB_cov_min_switch	Number of mapped IEDB epitopes whose sequence is the minor allele, but switches to the major allele in at least one other sub/lineage
IEDB_cov_maj_strict_switch	Number of mapped IEDB epitopes whose sequence is nearly fixed, but switches to nearly lost in at least one other sub/lineage
IEDB_cov_min_strict_switch	Number of mapped IEDB epitopes whose sequence is nearly lost, but switches to nearly fixed in at least one other sub/lineage
IEDB_cov_maj_private	Number of mapped IEDB epitopes whose sequence is major in only the respective sub/lineage and no others
IEDB_cov_min_private	Number of mapped IEDB epitopes whose sequence is minor in only the respective sub/lineage and no others
IEDB_aa_divergence_sum	Sum of the divergence of all amino acids at this site from the IEDB epitope sequence(s)
IEDB_aa_divergence_count	Number of epitopes at this site for which divergence from the IEDB epitope sequence(s) was calculable (e.g., because sequence fully defined)
IEDB_aa_divergence_mean	Mean divergence of amino acids at this site from any/all overlapping mapped epitopes, limited to sequences that are fully defined (non-X-containing) for the full k-mer
NetMHC_9mer_n	Number of fully defined (non-X-containing) amino acid 9-mers (nonamers) overlapping this position in the sub/lineage
NetMHC_9mer_SB_status	Whether the codon is located in any fully defined (non-X-containing) amino acid 9-mers (nonamers) that are predicted to be strong binders (SB) for any of the 27 representative HLA class I alleles queried with NetMHCpan-4.1 (TRUE/FALSE)
NetMHC_9mer_SB_count	Number of fully defined (non-X-containing) amino acid 9-mers (nonamers) overlapping this position in the sub/lineage that are predicted to be strong binders (SB) for any of the 27 representative HLA class I alleles queried with NetMHCpan-4.1
NetMHC_9mer_pctRank_sum	Sum of the %rank values for all fully defined (non-X-containing) amino acid 9-mers (nonamers) overlapping this position in the sub/lineage, across all 27 representative HLA class I alleles queried with NetMHCpan-4.1
NetMHC_9mer_pctRank_mean	Mean %rank values for all fully defined (non-X-containing) amino acid 9-mers (nonamers) overlapping this position in the sub/lineage, across all 27 representative HLA class I alleles queried with NetMHCpan-4.1.
NetMHC_9mer_pctRank_min	The ‘best’ (minimum) %rank value across all 27 representative alleles for all 9-mer peptides overlapping this codon
NetMHC_9mer_pctRank_min_median	The ‘typical’ (median) %rank value across all 27 representative alleles for all 9-mer peptides overlapping this codon
NetMHC_HLAALLELE_SB_count	For HLAALLELE, the number of fully defined (non-X-containing) amino acid 9-mers (nonamers) overlapping this position in the sub/lineage that are predicted to be strong binders (SB) by NetMHCpan-4.1 (maximum of 9)
NetMHC_HLAALLELE_pctRank_sum	For HLAALLELE, the sum of the %rank values for all fully defined (non-X-containing) amino acid 9-mers (nonamers) overlapping this position in the sub/lineage
NetMHC_HLAALLELE_pctRank_min	For HLAALLELE, the minimum %rank value (best predicted binding) for all fully defined (non-X-containing) amino acid 9-mers (nonamers) overlapping this position in the sub/lineage
HPV31_aa	Amino acids encoded by HPV31 at this codon according to our protein alignments (comma-separated)
HPV31_aa_sum	Total number of HPV31 sequences encoding a defined (non-ambiguous) amino acid at this codon
HPV31_aa_counts	Number of HPV31 sequences encoding each amino acid in the same order as HPV31_aa (defined only; comma-separated)
HPV31_aa_freqs	Proportion of HPV31 sequences encoding each amino acid in the same order as HPV31_aa (defined only; comma-separated)
HPV31_aa_count_info	HPV31 amino acid counts in a printable format (defined only)
HPV31_aa_freq_info	HPV31 amino acid proportions in a printable format (defined only)
HPV35_aa	Amino acids encoded by HPV35 at this codon according to our protein alignments (comma-separated)
HPV35_aa_sum	Total number of HPV35 sequences encoding a defined (non-ambiguous) amino acid at this codon
HPV35_aa_counts	Number of HPV35 sequences encoding each amino acid in the same order as HPV35_aa (defined only; comma-separated)
HPV35_aa_freqs	Proportion of HPV35 sequences encoding each amino acid in the same order as HPV35_aa (defined only; comma-separated)
HPV35_aa_count_info	HPV35 amino acid counts in a printable format (defined only)
HPV35_aa_freq_info	HPV35 amino acid proportions in a printable format (defined only)

## Sheet: data
sublineage	product	product_order	frame	codon	site1	site2	site3	HPV16REF_codon	HPV16REF_aa	noncod_elt	noncod_cat	lineage_def	sublin_def	sublineage_def_FINAL	sublineage_def_FINAL_1codon	sublineage_def_FINAL_4codon	sublineage_def_codons	sublineage_def_amino_acids	sublineage_def_amino_acid_count	sublineage_def_type	sublineage_def_dist	sublineage_def_dist_mean	sublineage_def_dist_class	sublineage_def_dist_class_uniq	masked	OL_category	num_seqs	variability	maj_codon	maj_codon_count	maj_codon_freq	codons	codon_counts	codon_freqs	codon_count_sum	defined_codons	defined_codon_counts	defined_codon_freqs	defined_codon_count_sum	defined_codon_count_info	defined_codon_freq_info	defined_codon_pct_info	fraction_codons_defined	maj_defined_codon	maj_defined_codon_count	maj_defined_codon_freq	codon_variants_SNPGenie	codon_comparisons_SNPGenie	maj_amino_acid
All	E6	1	2	1	104	105	106	ATG	M	NA	NA	FALSE	FALSE	FALSE	TRUE	TRUE	NA	NA	NA	NA	NA	NA	NA	NA	FALSE	NOL	4704	conserved	ATG	3655	0.776998	NNN,ATG,ANG,ANN,ATN	1042,3655,5,1,1	0.2215,0.7770,0.0011,0.0002,0.0002	4704	ATG	3655	1.0000	3655	ATG=3655	ATG=1.0000	ATG=100.00%	0.776998	ATG	3655	1	ATG	ATG	M
All	E6	1	2	2	107	108	109	TTT	F	NA	NA	TRUE	TRUE	TRUE	TRUE	TRUE	TTT,TTC	F,F	1	SYN	0	0	none	none	FALSE	NOL	4704	polymorphic	TTT	3360	0.714286	NNN,TTT,TTC,NTT,TTN,TAC	1044,3360,282,15,2,1	0.2219,0.7143,0.0599,0.0032,0.0004,0.0002	4704	TTT,TTC,TAC	3360,282,1	0.9223,0.0774,0.0003	3643	TTT=3360,TTC=282,TAC=1	TTT=0.9223,TTC=0.0774,TAC=0.0003	TTT=92.23%,TTC=7.74%,TAC=0.03%	0.774447	TTT	3360	0.922317	TAC,TTC,TTT	(TAC-TTC)(TAC-TTT)(TTC-TTT)(TTC-TTC)(TTC-TAC)(TTT-TTC)(TTT-TTT)(TTT-TAC)	F
All	E6	1	2	3	110	111	112	CAG	Q	NA	NA	FALSE	FALSE	FALSE	TRUE	TRUE	NA	NA	NA	NA	NA	NA	NA	NA	FALSE	NOL	4704	polymorphic	CAG	3576	0.760204	NNN,CAG,CNN,CAN,GAG,CTC	1047,3576,73,5,2,1	0.2226,0.7602,0.0155,0.0011,0.0004,0.0002	4704	CAG,GAG,CTC	3576,2,1	0.9992,0.0006,0.0003	3579	CAG=3576,GAG=2,CTC=1	CAG=0.9992,GAG=0.0006,CTC=0.0003	CAG=99.92%,GAG=0.06%,CTC=0.03%	0.760842	CAG	3576	0.999162	CAG,CTC,GAG	(CAG-GAG)(CAG-CTC)(CAG-CAG)(CTC-GAG)(CTC-CAG)(GAG-CAG)(GAG-GAG)	Q
All	E6	1	2	4	113	114	115	GAC	D	NA	NA	FALSE	FALSE	FALSE	FALSE	TRUE	NA	NA	NA	NA	NA	NA	NA	NA	FALSE	NOL	4704	polymorphic	GAC	3564	0.757653	NNN,GAC,GAT,GAN,AAC,GNN	1120,3564,1,12,3,4	0.2381,0.7577,0.0002,0.0026,0.0006,0.0009	4704	GAC,GAT,AAC	3564,1,3	0.9989,0.0003,0.0008	3568	GAC=3564,GAT=1,AAC=3	GAC=0.9989,GAT=0.0003,AAC=0.0008	GAC=99.89%,GAT=0.03%,AAC=0.08%	0.758503	GAC	3564	0.998879	AAC,GAC,GAT	(GAC-GAC)(GAC-GAT)(GAC-AAC)(GAT-GAC)(AAC-AAC)(AAC-GAT)(AAC-GAC)	D
All	E6	1	2	5	116	117	118	CCA	P	NA	NA	FALSE	FALSE	FALSE	FALSE	TRUE	NA	NA	NA	NA	NA	NA	NA	NA	FALSE	NOL	4704	polymorphic	CCA	3565	0.757866	NNN,CCA,CCN,CNN,CCG,NNA	1124,3565,12,1,1,1	0.2389,0.7579,0.0026,0.0002,0.0002,0.0002	4704	CCA,CCG	3565,1	0.9997,0.0003	3566	CCA=3565,CCG=1	CCA=0.9997,CCG=0.0003	CCA=99.97%,CCG=0.03%	0.758078	CCA	3565	0.99972	CCA,CCG	(CCA-CCG)(CCA-CCA)(CCG-CCA)	P
All	E6	1	2	6	119	120	121	CAG	Q	NA	NA	FALSE	FALSE	FALSE	FALSE	TRUE	NA	NA	NA	NA	NA	NA	NA	NA	FALSE	NOL	4704	conserved	CAG	3553	0.755315	NNN,CAG,CAN	1141,3553,10	0.2426,0.7553,0.0021	4704	CAG	3553	1.0000	3553	CAG=3553	CAG=1.0000	CAG=100.00%	0.755315	CAG	3553	1	CAG	CAG	Q
All	E6	1	2	7	122	123	124	GAG	E	NA	NA	FALSE	FALSE	FALSE	FALSE	TRUE	NA	NA	NA	NA	NA	NA	NA	NA	FALSE	NOL	4704	polymorphic	GAG	3548	0.754252	NNN,GAG,GAN,GNN,GGC	1149,3548,3,2,2	0.2443,0.7543,0.0006,0.0004,0.0004	4704	GAG,GGC	3548,2	0.9994,0.0006	3550	GAG=3548,GGC=2	GAG=0.9994,GGC=0.0006	GAG=99.94%,GGC=0.06%	0.754677	GAG	3548	0.999437	GAG,GGC	(GAG-GAG)(GAG-GGC)(GGC-GAG)(GGC-GGC)	E
All	E6	1	2	8	125	126	127	CGA	R	NA	NA	FALSE	FALSE	FALSE	FALSE	TRUE	NA	NA	NA	NA	NA	NA	NA	NA	FALSE	NOL	4704	polymorphic	CGA	3487	0.741284	NNN,CGA,CNA,CGN,CNN,NGA,CAA,AGA	1156,3487,4,6,47,1,1,2	0.2457,0.7413,0.0009,0.0013,0.0100,0.0002,0.0002,0.0004	4704	CGA,CAA,AGA	3487,1,2	0.9991,0.0003,0.0006	3490	CGA=3487,CAA=1,AGA=2	CGA=0.9991,CAA=0.0003,AGA=0.0006	CGA=99.91%,CAA=0.03%,AGA=0.06%	0.741922	CGA	3487	0.99914	AGA,CAA,CGA	(CAA-CGA)(CAA-AGA)(CGA-CGA)(CGA-CAA)(CGA-AGA)(AGA-CGA)(AGA-CAA)(AGA-AGA)	R
All	E6	1	2	9	128	129	130	CCC	P	NA	NA	FALSE	FALSE	FALSE	TRUE	TRUE	NA	NA	NA	NA	NA	NA	NA	NA	FALSE	NOL	4704	polymorphic	CCC	3475	0.738733	NNN,CCC,CCN,CNN,NCC,NCN,CAC	1212,3475,5,2,7,1,2	0.2577,0.7387,0.0011,0.0004,0.0015,0.0002,0.0004	4704	CCC,CAC	3475,2	0.9994,0.0006	3477	CCC=3475,CAC=2	CCC=0.9994,CAC=0.0006	CCC=99.94%,CAC=0.06%	0.739158	CCC	3475	0.999425	CAC,CCC	(CCC-CAC)(CCC-CCC)(CAC-CCC)(CAC-CAC)	P
All	E6	1	2	10	131	132	133	AGA	R	NA	NA	TRUE	TRUE	TRUE	TRUE	TRUE	AGA,ACA,ATA	R,T,I	3	NSYN	2.49,2.03,2.14	2.22	intermediate,intermediate,intermediate	intermediate	FALSE	NOL	4704	polymorphic	AGA	3160	0.671769	NNN,AGA,AGN,GGA,AGG,ANN,GGN,CGA,ACA,ATA	1223,3160,20,100,2,2,1,2,40,154	0.2600,0.6718,0.0043,0.0213,0.0004,0.0004,0.0002,0.0004,0.0085,0.0327	4704	AGA,GGA,AGG,CGA,ACA,ATA	3160,100,2,2,40,154	0.9138,0.0289,0.0006,0.0006,0.0116,0.0445	3458	AGA=3160,GGA=100,AGG=2,CGA=2,ACA=40,ATA=154	AGA=0.9138,GGA=0.0289,AGG=0.0006,CGA=0.0006,ACA=0.0116,ATA=0.0445	AGA=91.38%,GGA=2.89%,AGG=0.06%,CGA=0.06%,ACA=1.16%,ATA=4.45%	0.735119	AGA	3160	0.913823	ACA,AGA,AGG,ATA,CGA,GGA	(AGA-GGA)(AGA-ACA)(AGA-AGA)(AGA-AGG)(AGA-CGA)(AGA-ATA)(ATA-ACA)(ATA-AGA)(ATA-GGA)(ATA-ATA)(ATA-AGG)(ATA-CGA)(AGG-ATA)(AGG-CGA)(AGG-AGG)(AGG-AGA)(AGG-ACA)(AGG-GGA)(ACA-AGA)(ACA-ACA)(ACA-GGA)(ACA-ATA)(ACA-CGA)(ACA-AGG)(GGA-AGA)(GGA-ACA)(GGA-GGA)(GGA-ATA)(GGA-CGA)(GGA-AGG)(CGA-CGA)(CGA-AGG)(CGA-ATA)(CGA-GGA)(CGA-AGA)(CGA-ACA)	R
All	E6	1	2	11	134	135	136	AAG	K	NA	NA	FALSE	FALSE	FALSE	TRUE	TRUE	NA	NA	NA	NA	NA	NA	NA	NA	FALSE	NOL	4704	polymorphic	AAG	3459	0.735332	NNN,AAG,ANN,AGG,ACG,CAG,AAN	1227,3459,8,2,5,2,1	0.2608,0.7353,0.0017,0.0004,0.0011,0.0004,0.0002	4704	AAG,AGG,ACG,CAG	3459,2,5,2	0.9974,0.0006,0.0014,0.0006	3468	AAG=3459,AGG=2,ACG=5,CAG=2	AAG=0.9974,AGG=0.0006,ACG=0.0014,CAG=0.0006	AAG=99.74%,AGG=0.06%,ACG=0.14%,CAG=0.06%	0.737245	AAG	3459	0.997405	AAG,ACG,AGG,CAG	(AGG-AGG)(AGG-AAG)(AGG-ACG)(AGG-CAG)(AAG-ACG)(AAG-AGG)(AAG-AAG)(AAG-CAG)(ACG-CAG)(ACG-ACG)(ACG-AAG)(CAG-AAG)(CAG-ACG)(CAG-CAG)	K
All	E6	1	2	12	137	138	139	TTA	L	NA	NA	FALSE	FALSE	FALSE	FALSE	TRUE	NA	NA	NA	NA	NA	NA	NA	NA	FALSE	NOL	4704	polymorphic	TTA	3425	0.728104	NNN,TTA,TTN,TNN,NTA,GTA,NTN,TTG,ATA	1236,3425,34,2,3,1,1,1,1	0.2628,0.7281,0.0072,0.0004,0.0006,0.0002,0.0002,0.0002,0.0002	4704	TTA,GTA,TTG,ATA	3425,1,1,1	0.9991,0.0003,0.0003,0.0003	3428	TTA=3425,GTA=1,TTG=1,ATA=1	TTA=0.9991,GTA=0.0003,TTG=0.0003,ATA=0.0003	TTA=99.91%,GTA=0.03%,TTG=0.03%,ATA=0.03%	0.728741	TTA	3425	0.999125	ATA,GTA,TTA,TTG	(ATA-TTG)(ATA-GTA)(ATA-TTA)(TTG-TTA)(GTA-TTA)(GTA-TTG)(TTA-GTA)(TTA-TTA)(TTA-ATA)(TTA-TTG)	L
All	E6	1	2	13	140	141	142	CCA	P	NA	NA	FALSE	FALSE	FALSE	TRUE	TRUE	NA	NA	NA	NA	NA	NA	NA	NA	FALSE	NOL	4704	conserved	CCA	3419	0.726828	NNN,CCA,CCN,NCA,CNN	1275,3419,5,2,3	0.2710,0.7268,0.0011,0.0004,0.0006	4704	CCA	3419	1.0000	3419	CCA=3419	CCA=1.0000	CCA=100.00%	0.726828	CCA	3419	1	CCA	CCA	P
All	E6	1	2	14	143	144	145	CAG	Q	NA	NA	TRUE	TRUE	TRUE	TRUE	TRUE	CAG,GAT,CAT	Q,D,H	3	NSYN	1.47,0.32,1.72	1.17	conservative,conservative,conservative	conservative	FALSE	NOL	4704	polymorphic	CAG	2939	0.624787	NNN,CAG,CNN,CNG,CAN,GAT,GAN,CAT	1288,2939,5,2,6,193,1,270	0.2738,0.6248,0.0011,0.0004,0.0013,0.0410,0.0002,0.0574	4704	CAG,GAT,CAT	2939,193,270	0.8639,0.0567,0.0794	3402	CAG=2939,GAT=193,CAT=270	CAG=0.8639,GAT=0.0567,CAT=0.0794	CAG=86.39%,GAT=5.67%,CAT=7.94%	0.723214	CAG	2939	0.863904	CAG,CAT,GAT	(CAG-GAT)(CAG-CAG)(CAG-CAT)(GAT-CAT)(GAT-CAG)(GAT-GAT)(CAT-GAT)(CAT-CAG)(CAT-CAT)	Q
All	E6	1	2	15	146	147	148	TTA	L	NA	NA	FALSE	FALSE	FALSE	TRUE	TRUE	NA	NA	NA	NA	NA	NA	NA	NA	FALSE	NOL	4704	conserved	TTA	3392	0.721088	NNN,TTA,NTA,TNN,TTN	1296,3392,10,3,3	0.2755,0.7211,0.0021,0.0006,0.0006	4704	TTA	3392	1.0000	3392	TTA=3392	TTA=1.0000	TTA=100.00%	0.721088	TTA	3392	1	TTA	TTA	L
All	E6	1	2	16	149	150	151	TGC	C	NA	NA	FALSE	FALSE	FALSE	FALSE	TRUE	NA	NA	NA	NA	NA	NA	NA	NA	FALSE	NOL	4704	conserved	TGC	3390	0.720663	NNN,TGC,NGC,TGN,TNN	1304,3390,3,5,2	0.2772,0.7207,0.0006,0.0011,0.0004	4704	TGC	3390	1.0000	3390	TGC=3390	TGC=1.0000	TGC=100.00%	0.720663	TGC	3390	1	TGC	TGC	C
All	E6	1	2	17	152	153	154	ACA	T	NA	NA	FALSE	FALSE	FALSE	FALSE	TRUE	NA	NA	NA	NA	NA	NA	NA	NA	FALSE	NOL	4704	polymorphic	ACA	2911	0.618835	NNN,ACA,ANN,ACN,ACG	1771,2911,3,16,3	0.3765,0.6188,0.0006,0.0034,0.0006	4704	ACA,ACG	2911,3	0.9990,0.0010	2914	ACA=2911,ACG=3	ACA=0.9990,ACG=0.0010	ACA=99.90%,ACG=0.10%	0.619473	ACA	2911	0.99897	ACA,ACG	(ACG-ACG)(ACG-ACA)(ACA-ACA)(ACA-ACG)	T
All	E6	1	2	18	155	156	157	GAG	E	NA	NA	FALSE	FALSE	FALSE	FALSE	TRUE	NA	NA	NA	NA	NA	NA	NA	NA	FALSE	NOL	4704	polymorphic	GAG	2879	0.612032	NNN,GAG,GGG,GNN,NAN,GAC,GAN	1797,2879,1,11,1,1,14	0.3820,0.6120,0.0002,0.0023,0.0002,0.0002,0.0030	4704	GAG,GGG,GAC	2879,1,1	0.9993,0.0003,0.0003	2881	GAG=2879,GGG=1,GAC=1	GAG=0.9993,GGG=0.0003,GAC=0.0003	GAG=99.93%,GGG=0.03%,GAC=0.03%	0.612457	GAG	2879	0.999306	GAC,GAG,GGG	(GAC-GAG)(GGG-GAG)(GGG-GAC)(GAG-GAC)(GAG-GAG)(GAG-GGG)	E
All	E6	1	2	19	158	159	160	CTG	L	NA	NA	FALSE	FALSE	FALSE	FALSE	FALSE	NA	NA	NA	NA	NA	NA	NA	NA	FALSE	NOL	4704	polymorphic	CTG	2860	0.607993	NNN,CTG,CTN,CNN,NTG,GCA	1817,2860,15,10,1,1	0.3863,0.6080,0.0032,0.0021,0.0002,0.0002	4704	CTG,GCA	2860,1	0.9997,0.0003	2861	CTG=2860,GCA=1	CTG=0.9997,GCA=0.0003	CTG=99.97%,GCA=0.03%	0.608206	CTG	2860	0.99965	CTG,GCA	(GCA-CTG)(CTG-CTG)(CTG-GCA)	L
All	E6	1	2	20	161	162	163	CAA	Q	NA	NA	FALSE	FALSE	FALSE	FALSE	FALSE	NA	NA	NA	NA	NA	NA	NA	NA	FALSE	NOL	4704	polymorphic	CAA	2822	0.599915	NNN,CAA,TAT,CAC,CNA,CAN,CGA,CTA,CNN	1847,2822,1,1,23,2,3,1,4	0.3926,0.5999,0.0002,0.0002,0.0049,0.0004,0.0006,0.0002,0.0009	4704	CAA,TAT,CAC,CGA,CTA	2822,1,1,3,1	0.9979,0.0004,0.0004,0.0011,0.0004	2828	CAA=2822,TAT=1,CAC=1,CGA=3,CTA=1	CAA=0.9979,TAT=0.0004,CAC=0.0004,CGA=0.0011,CTA=0.0004	CAA=99.79%,TAT=0.04%,CAC=0.04%,CGA=0.11%,CTA=0.04%	0.60119	CAA	2822	0.997878	CAA,CAC,CGA,CTA,TAT	(CTA-CAA)(CAC-CAA)(CAC-CTA)(CGA-CTA)(CGA-CAC)(CGA-CAA)(CGA-CGA)(CAA-TAT)(CAA-CGA)(CAA-CAA)(CAA-CTA)(CAA-CAC)(TAT-CGA)(TAT-CAA)(TAT-CAC)(TAT-CTA)	Q
All	E6	1	2	21	164	165	166	ACA	T	NA	NA	FALSE	FALSE	FALSE	FALSE	TRUE	NA	NA	NA	NA	NA	NA	NA	NA	FALSE	NOL	4704	polymorphic	ACA	2833	0.602253	NNN,ACA,CAA,TCA,ACN,ANN	1860,2833,1,1,7,2	0.3954,0.6023,0.0002,0.0002,0.0015,0.0004	4704	ACA,CAA,TCA	2833,1,1	0.9993,0.0004,0.0004	2835	ACA=2833,CAA=1,TCA=1	ACA=0.9993,CAA=0.0004,TCA=0.0004	ACA=99.93%,CAA=0.04%,TCA=0.04%	0.602679	ACA	2833	0.999295	ACA,CAA,TCA	(CAA-TCA)(CAA-ACA)(ACA-TCA)(ACA-ACA)(ACA-CAA)(TCA-ACA)	T
All	E6	1	2	22	167	168	169	ACT	T	NA	NA	FALSE	FALSE	FALSE	FALSE	TRUE	NA	NA	NA	NA	NA	NA	NA	NA	FALSE	NOL	4704	polymorphic	ACT	2828	0.60119	NNN,ACT,ATT,ACN,ANN,ANT	1866,2828,1,7,1,1	0.3967,0.6012,0.0002,0.0015,0.0002,0.0002	4704	ACT,ATT	2828,1	0.9996,0.0004	2829	ACT=2828,ATT=1	ACT=0.9996,ATT=0.0004	ACT=99.96%,ATT=0.04%	0.601403	ACT	2828	0.999647	ACT,ATT	(ATT-ACT)(ACT-ATT)(ACT-ACT)	T
All	E6	1	2	23	170	171	172	ATA	I	NA	NA	FALSE	FALSE	FALSE	FALSE	TRUE	NA	NA	NA	NA	NA	NA	NA	NA	FALSE	NOL	4704	conserved	ATA	2816	0.598639	NNN,ATA,ATN,ANN,NTA	1878,2816,7,2,1	0.3992,0.5986,0.0015,0.0004,0.0002	4704	ATA	2816	1.0000	2816	ATA=2816	ATA=1.0000	ATA=100.00%	0.598639	ATA	2816	1	ATA	ATA	I
All	E6	1	2	24	173	174	175	CAT	H	NA	NA	FALSE	FALSE	FALSE	TRUE	TRUE	NA	NA	NA	NA	NA	NA	NA	NA	FALSE	NOL	4704	polymorphic	CAT	2797	0.5946	NNN,CAT,CAN,CNN,TAT,AAT,CNT,NNT	1890,2797,4,5,2,2,3,1	0.4018,0.5946,0.0009,0.0011,0.0004,0.0004,0.0006,0.0002	4704	CAT,TAT,AAT	2797,2,2	0.9986,0.0007,0.0007	2801	CAT=2797,TAT=2,AAT=2	CAT=0.9986,TAT=0.0007,AAT=0.0007	CAT=99.86%,TAT=0.07%,AAT=0.07%	0.595451	CAT	2797	0.998572	AAT,CAT,TAT	(AAT-AAT)(AAT-TAT)(AAT-CAT)(TAT-TAT)(TAT-AAT)(TAT-CAT)(CAT-CAT)(CAT-AAT)(CAT-TAT)	H
All	E6	1	2	25	176	177	178	GAT	D	NA	NA	FALSE	TRUE	TRUE	TRUE	TRUE	GAT,GAG	D,E	2	NSYN	0.9	0.9	conservative	conservative	FALSE	NOL	4704	polymorphic	GAT	2621	0.557185	NNN,GAT,AAT,GNN,GAA,CAT,TAT,GAN,GAG,GAC,CAG	1905,2621,19,9,9,3,2,2,132,1,1	0.4050,0.5572,0.0040,0.0019,0.0019,0.0006,0.0004,0.0004,0.0281,0.0002,0.0002	4704	GAT,AAT,GAA,CAT,TAT,GAG,GAC,CAG	2621,19,9,3,2,132,1,1	0.9401,0.0068,0.0032,0.0011,0.0007,0.0473,0.0004,0.0004	2788	GAT=2621,AAT=19,GAA=9,CAT=3,TAT=2,GAG=132,GAC=1,CAG=1	GAT=0.9401,AAT=0.0068,GAA=0.0032,CAT=0.0011,TAT=0.0007,GAG=0.0473,GAC=0.0004,CAG=0.0004	GAT=94.01%,AAT=0.68%,GAA=0.32%,CAT=0.11%,TAT=0.07%,GAG=4.73%,GAC=0.04%,CAG=0.04%	0.592687	GAT	2621	0.9401	AAT,CAG,CAT,GAA,GAC,GAG,GAT,TAT	(GAA-TAT)(GAA-GAT)(GAA-CAT)(GAA-AAT)(GAA-GAC)(GAA-GAG)(GAA-GAA)(CAG-GAA)(CAG-AAT)(CAG-GAC)(CAG-GAG)(CAG-CAT)(CAG-TAT)(CAG-GAT)(GAC-GAA)(GAC-CAT)(GAC-TAT)(GAC-AAT)(GAC-GAT)(GAC-GAG)(AAT-CAT)(AAT-TAT)(AAT-GAT)(AAT-GAA)(AAT-CAG)(AAT-AAT)(AAT-GAC)(AAT-GAG)(GAG-GAG)(GAG-GAC)(GAG-AAT)(GAG-CAG)(GAG-GAA)(GAG-GAT)(GAG-TAT)(GAG-CAT)(CAT-CAT)(CAT-GAA)(CAT-GAT)(CAT-GAG)(CAT-TAT)(CAT-AAT)(TAT-CAT)(TAT-TAT)(TA…	D
All	E6	1	2	26	179	180	181	ATA	I	NA	NA	FALSE	FALSE	FALSE	TRUE	TRUE	NA	NA	NA	NA	NA	NA	NA	NA	FALSE	NOL	4704	conserved	ATA	2771	0.589073	NNN,ATA,ANN,ATN	1918,2771,7,8	0.4077,0.5891,0.0015,0.0017	4704	ATA	2771	1.0000	2771	ATA=2771	ATA=1.0000	ATA=100.00%	0.589073	ATA	2771	1	ATA	ATA	I
All	E6	1	2	27	182	183	184	ATA	I	NA	NA	FALSE	FALSE	FALSE	FALSE	TRUE	NA	NA	NA	NA	NA	NA	NA	NA	FALSE	NOL	4704	polymorphic	ATA	2719	0.578019	NNN,ATA,CTA,ANN,TTA,ATC,ATN,AGA,AAA	1933,2719,9,1,4,2,1,34,1	0.4109,0.5780,0.0019,0.0002,0.0009,0.0004,0.0002,0.0072,0.0002	4704	ATA,CTA,TTA,ATC,AGA,AAA	2719,9,4,2,34,1	0.9819,0.0033,0.0014,0.0007,0.0123,0.0004	2769	ATA=2719,CTA=9,TTA=4,ATC=2,AGA=34,AAA=1	ATA=0.9819,CTA=0.0033,TTA=0.0014,ATC=0.0007,AGA=0.0123,AAA=0.0004	ATA=98.19%,CTA=0.33%,TTA=0.14%,ATC=0.07%,AGA=1.23%,AAA=0.04%	0.588648	ATA	2719	0.981943	AAA,AGA,ATA,ATC,CTA,TTA	(AAA-TTA)(AAA-ATA)(AAA-CTA)(AAA-AGA)(AAA-ATC)(AGA-ATC)(AGA-AGA)(AGA-AAA)(AGA-CTA)(AGA-ATA)(AGA-TTA)(ATC-TTA)(ATC-ATA)(ATC-CTA)(ATC-AGA)(ATC-ATC)(ATA-AAA)(ATA-AGA)(ATA-ATC)(ATA-CTA)(ATA-TTA)(ATA-ATA)(CTA-CTA)(CTA-ATC)(CTA-AGA)(CTA-ATA)(CTA-TTA)(TTA-TTA)(TTA-ATA)(TTA-CTA)(TTA-AGA)(TTA-ATC)	I
All	E6	1	2	28	185	186	187	TTA	L	NA	NA	FALSE	FALSE	FALSE	FALSE	TRUE	NA	NA	NA	NA	NA	NA	NA	NA	FALSE	NOL	4704	polymorphic	TTA	2734	0.581207	NNN,TTA,TTN,TTG,GTA,TNN,NTA	1936,2734,9,15,2,4,4	0.4116,0.5812,0.0019,0.0032,0.0004,0.0009,0.0009	4704	TTA,TTG,GTA	2734,15,2	0.9938,0.0055,0.0007	2751	TTA=2734,TTG=15,GTA=2	TTA=0.9938,TTG=0.0055,GTA=0.0007	TTA=99.38%,TTG=0.55%,GTA=0.07%	0.584821	TTA	2734	0.99382	GTA,TTA,TTG	(TTG-GTA)(TTG-TTA)(TTG-TTG)(GTA-TTG)(GTA-TTA)(GTA-GTA)(TTA-TTA)(TTA-GTA)(TTA-TTG)	L
All	E6	1	2	29	188	189	190	GAA	E	NA	NA	FALSE	FALSE	FALSE	FALSE	TRUE	NA	NA	NA	NA	NA	NA	NA	NA	FALSE	NOL	4704	polymorphic	GAA	2713	0.576743	NNN,GAA,CAA,AAA,NAA,GNA,GGA,GAN,GNN,NNA	1946,2713,20,4,1,12,3,1,3,1	0.4137,0.5767,0.0043,0.0009,0.0002,0.0026,0.0006,0.0002,0.0006,0.0002	4704	GAA,CAA,AAA,GGA	2713,20,4,3	0.9901,0.0073,0.0015,0.0011	2740	GAA=2713,CAA=20,AAA=4,GGA=3	GAA=0.9901,CAA=0.0073,AAA=0.0015,GGA=0.0011	GAA=99.01%,CAA=0.73%,AAA=0.15%,GGA=0.11%	0.582483	GAA	2713	0.990146	AAA,CAA,GAA,GGA	(AAA-GGA)(AAA-GAA)(AAA-AAA)(AAA-CAA)(CAA-AAA)(CAA-GAA)(CAA-GGA)(CAA-CAA)(GAA-GAA)(GAA-GGA)(GAA-AAA)(GAA-CAA)(GGA-CAA)(GGA-AAA)(GGA-GGA)(GGA-GAA)	E
All	E6	1	2	30	191	192	193	TGT	C	NA	NA	FALSE	FALSE	FALSE	FALSE	FALSE	NA	NA	NA	NA	NA	NA	NA	NA	FALSE	NOL	4704	polymorphic	TGT	2743	0.583121	NNN,TGT,TNN,TGC,NNT,TGN	1953,2743,1,3,1,3	0.4152,0.5831,0.0002,0.0006,0.0002,0.0006	4704	TGT,TGC	2743,3	0.9989,0.0011	2746	TGT=2743,TGC=3	TGT=0.9989,TGC=0.0011	TGT=99.89%,TGC=0.11%	0.583759	TGT	2743	0.998908	TGC,TGT	(TGT-TGC)(TGT-TGT)(TGC-TGT)(TGC-TGC)	C
All	E6	1	2	31	194	195	196	GTG	V	NA	NA	FALSE	FALSE	FALSE	FALSE	FALSE	NA	NA	NA	NA	NA	NA	NA	NA	FALSE	NOL	4704	conserved	GTG	2742	0.582908	NNN,GTG,GNN,GTN	1958,2742,3,1	0.4162,0.5829,0.0006,0.0002	4704	GTG	2742	1.0000	2742	GTG=2742	GTG=1.0000	GTG=100.00%	0.582908	GTG	2742	1	GTG	GTG	V
All	E6	1	2	32	197	198	199	TAC	Y	NA	NA	FALSE	FALSE	FALSE	FALSE	FALSE	NA	NA	NA	NA	NA	NA	NA	NA	FALSE	NOL	4704	conserved	TAC	2732	0.580782	NNN,TAC,TNN,TAN,TNC	1964,2732,3,4,1	0.4175,0.5808,0.0006,0.0009,0.0002	4704	TAC	2732	1.0000	2732	TAC=2732	TAC=1.0000	TAC=100.00%	0.580782	TAC	2732	1	TAC	TAC	Y
All	E6	1	2	33	200	201	202	TGC	C	NA	NA	FALSE	FALSE	FALSE	FALSE	FALSE	NA	NA	NA	NA	NA	NA	NA	NA	FALSE	NOL	4704	conserved	TGC	2715	0.577168	NNN,TGC,TNN,TGN	1974,2715,3,12	0.4196,0.5772,0.0006,0.0026	4704	TGC	2715	1.0000	2715	TGC=2715	TGC=1.0000	TGC=100.00%	0.577168	TGC	2715	1	TGC	TGC	C
All	E6	1	2	34	203	204	205	AAG	K	NA	NA	FALSE	FALSE	FALSE	FALSE	FALSE	NA	NA	NA	NA	NA	NA	NA	NA	FALSE	NOL	4704	polymorphic	AAG	2659	0.565264	NNN,AAG,NAG,AAN,AAA	2020,2659,17,7,1	0.4294,0.5653,0.0036,0.0015,0.0002	4704	AAG,AAA	2659,1	0.9996,0.0004	2660	AAG=2659,AAA=1	AAG=0.9996,AAA=0.0004	AAG=99.96%,AAA=0.04%	0.565476	AAG	2659	0.999624	AAA,AAG	(AAG-AAG)(AAG-AAA)(AAA-AAG)	K
All	E6	1	2	35	206	207	208	CAA	Q	NA	NA	FALSE	FALSE	FALSE	FALSE	FALSE	NA	NA	NA	NA	NA	NA	NA	NA	FALSE	NOL	4704	conserved	CAA	2677	0.56909	NNN,CAA,CNA,CAN	2020,2677,5,2	0.4294,0.5691,0.0011,0.0004	4704	CAA	2677	1.0000	2677	CAA=2677	CAA=1.0000	CAA=100.00%	0.56909	CAA	2677	1	CAA	CAA	Q
All	E6	1	2	36	209	210	211	CAG	Q	NA	NA	FALSE	FALSE	FALSE	FALSE	FALSE	NA	NA	NA	NA	NA	NA	NA	NA	FALSE	NOL	4704	polymorphic	CAG	2674	0.568452	NNN,CAG,CAN,CNN,GAG	2025,2674,3,1,1	0.4305,0.5685,0.0006,0.0002,0.0002	4704	CAG,GAG	2674,1	0.9996,0.0004	2675	CAG=2674,GAG=1	CAG=0.9996,GAG=0.0004	CAG=99.96%,GAG=0.04%	0.568665	CAG	2674	0.999626	CAG,GAG	(CAG-CAG)(CAG-GAG)(GAG-CAG)	Q
All	E6	1	2	37	212	213	214	TTA	L	NA	NA	FALSE	FALSE	FALSE	FALSE	FALSE	NA	NA	NA	NA	NA	NA	NA	NA	FALSE	NOL	4704	polymorphic	TTA	2657	0.564838	NNN,TTA,NTA,TNN,NTN,TTN,TTG,CTA	2029,2657,7,2,1,1,1,6	0.4313,0.5648,0.0015,0.0004,0.0002,0.0002,0.0002,0.0013	4704	TTA,TTG,CTA	2657,1,6	0.9974,0.0004,0.0023	2664	TTA=2657,TTG=1,CTA=6	TTA=0.9974,TTG=0.0004,CTA=0.0023	TTA=99.74%,TTG=0.04%,CTA=0.23%	0.566327	TTA	2657	0.997372	CTA,TTA,TTG	(TTA-TTA)(TTA-CTA)(TTA-TTG)(TTG-CTA)(TTG-TTA)(CTA-TTA)(CTA-CTA)(CTA-TTG)	L
All	E6	1	2	38	215	216	217	CTG	L	NA	NA	FALSE	FALSE	FALSE	FALSE	FALSE	NA	NA	NA	NA	NA	NA	NA	NA	FALSE	NOL	4704	polymorphic	CTG	2666	0.566752	NNN,CTG,CTA,CNN,CNG,CGG	2032,2666,1,2,2,1	0.4320,0.5668,0.0002,0.0004,0.0004,0.0002	4704	CTG,CTA,CGG	2666,1,1	0.9993,0.0004,0.0004	2668	CTG=2666,CTA=1,CGG=1	CTG=0.9993,CTA=0.0004,CGG=0.0004	CTG=99.93%,CTA=0.04%,CGG=0.04%	0.567177	CTG	2666	0.99925	CGG,CTA,CTG	(CTG-CTA)(CTG-CGG)(CTG-CTG)(CTA-CTG)(CTA-CGG)(CGG-CTG)	L
All	E6	1	2	39	218	219	220	CGA	R	NA	NA	FALSE	FALSE	FALSE	FALSE	FALSE	NA	NA	NA	NA	NA	NA	NA	NA	FALSE	NOL	4704	conserved	CGA	2658	0.565051	NNN,CGA,CNA,CGN,CNN	2034,2658,4,7,1	0.4324,0.5651,0.0009,0.0015,0.0002	4704	CGA	2658	1.0000	2658	CGA=2658	CGA=1.0000	CGA=100.00%	0.565051	CGA	2658	1	CGA	CGA	R
All	E6	1	2	40	221	222	223	CGT	R	NA	NA	FALSE	FALSE	FALSE	FALSE	FALSE	NA	NA	NA	NA	NA	NA	NA	NA	FALSE	NOL	4704	conserved	CGT	2660	0.565476	NNN,CGT,CNN,NGT,CNT	2039,2660,2,2,1	0.4335,0.5655,0.0004,0.0004,0.0002	4704	CGT	2660	1.0000	2660	CGT=2660	CGT=1.0000	CGT=100.00%	0.565476	CGT	2660	1	CGT	CGT	R
All	E6	1	2	41	224	225	226	GAG	E	SD226	splicing	FALSE	FALSE	FALSE	FALSE	FALSE	NA	NA	NA	NA	NA	NA	NA	NA	FALSE	NOL	4704	conserved	GAG	2631	0.559311	NNN,GAG,GAN,GNN,NAG	2042,2631,16,13,2	0.4341,0.5593,0.0034,0.0028,0.0004	4704	GAG	2631	1.0000	2631	GAG=2631	GAG=1.0000	GAG=100.00%	0.559311	GAG	2631	1	GAG	GAG	E
All	E6	1	2	42	227	228	229	GTA	V	NA	NA	FALSE	FALSE	FALSE	FALSE	FALSE	NA	NA	NA	NA	NA	NA	NA	NA	FALSE	NOL	4704	conserved	GTA	2646	0.5625	NTA,GTA,NNN,NNA	1722,2646,332,4	0.3661,0.5625,0.0706,0.0009	4704	GTA	2646	1.0000	2646	GTA=2646	GTA=1.0000	GTA=100.00%	0.5625	GTA	2646	1	GTA	GTA	V
All	E6	1	2	43	230	231	232	TAT	Y	NA	NA	FALSE	FALSE	FALSE	FALSE	FALSE	NA	NA	NA	NA	NA	NA	NA	NA	FALSE	NOL	4704	conserved	TAT	4372	0.929422	TAT,NNN	4372,332	0.9294,0.0706	4704	TAT	4372	1.0000	4372	TAT=4372	TAT=1.0000	TAT=100.00%	0.929422	TAT	4372	1	TAT	TAT	Y
All	E6	1	2	44	233	234	235	GAC	D	NA	NA	FALSE	FALSE	FALSE	FALSE	FALSE	NA	NA	NA	NA	NA	NA	NA	NA	FALSE	NOL	4704	polymorphic	GAC	4368	0.928571	GAC,NNN,NNC,AAC,NAC,GAT,GNC	4368,325,4,3,2,1,1	0.9286,0.0691,0.0009,0.0006,0.0004,0.0002,0.0002	4704	GAC,AAC,GAT	4368,3,1	0.9991,0.0007,0.0002	4372	GAC=4368,AAC=3,GAT=1	GAC=0.9991,AAC=0.0007,GAT=0.0002	GAC=99.91%,AAC=0.07%,GAT=0.02%	0.929422	GAC	4368	0.999085	AAC,GAC,GAT	(AAC-GAC)(AAC-GAT)(AAC-AAC)(GAT-GAC)(GAC-GAC)(GAC-GAT)(GAC-AAC)	D
All	E6	1	2	45	236	237	238	TTT	F	NA	NA	FALSE	FALSE	FALSE	FALSE	FALSE	NA	NA	NA	NA	NA	NA	NA	NA	FALSE	NOL	4704	conserved	TTT	4367	0.928359	TTT,NNN,NTT	4367,322,15	0.9284,0.0685,0.0032	4704	TTT	4367	1.0000	4367	TTT=4367	TTT=1.0000	TTT=100.00%	0.928359	TTT	4367	1	TTT	TTT	F
All	E6	1	2	46	239	240	241	GCT	A	NA	NA	FALSE	FALSE	FALSE	FALSE	FALSE	NA	NA	NA	NA	NA	NA	NA	NA	FALSE	NOL	4704	polymorphic	GCT	4330	0.920493	GCT,NNN,GCN,GCG,GTT,ACT,NNT,NCN	4330,342,20,6,1,1,3,1	0.9205,0.0727,0.0043,0.0013,0.0002,0.0002,0.0006,0.0002	4704	GCT,GCG,GTT,ACT	4330,6,1,1	0.9982,0.0014,0.0002,0.0002	4338	GCT=4330,GCG=6,GTT=1,ACT=1	GCT=0.9982,GCG=0.0014,GTT=0.0002,ACT=0.0002	GCT=99.82%,GCG=0.14%,GTT=0.02%,ACT=0.02%	0.922194	GCT	4330	0.998156	ACT,GCG,GCT,GTT	(GCT-ACT)(GCT-GCG)(GCT-GCT)(GCT-GTT)(ACT-GCT)(ACT-GCG)(ACT-GTT)(GCG-GTT)(GCG-ACT)(GCG-GCT)(GCG-GCG)(GTT-GCT)(GTT-GCG)	A
All	E6	1	2	47	242	243	244	TTT	F	NA	NA	FALSE	FALSE	FALSE	FALSE	FALSE	NA	NA	NA	NA	NA	NA	NA	NA	FALSE	NOL	4704	conserved	TTT	4364	0.927721	TTT,NNN,NTT,TTN	4364,338,1,1	0.9277,0.0719,0.0002,0.0002	4704	TTT	4364	1.0000	4364	TTT=4364	TTT=1.0000	TTT=100.00%	0.927721	TTT	4364	1	TTT	TTT	F
All	E6	1	2	48	245	246	247	CGG	R	NA	NA	FALSE	FALSE	FALSE	FALSE	FALSE	NA	NA	NA	NA	NA	NA	NA	NA	FALSE	NOL	4704	polymorphic	CGG	4356	0.92602	CGG,NNN,CNG,NGG,NNG,CAG,TGG	4356,331,4,7,2,2,2	0.9260,0.0704,0.0009,0.0015,0.0004,0.0004,0.0004	4704	CGG,CAG,TGG	4356,2,2	0.9991,0.0005,0.0005	4360	CGG=4356,CAG=2,TGG=2	CGG=0.9991,CAG=0.0005,TGG=0.0005	CGG=99.91%,CAG=0.05%,TGG=0.05%	0.926871	CGG	4356	0.999083	CAG,CGG,TGG	(CGG-TGG)(CGG-CAG)(CGG-CGG)(CAG-CAG)(CAG-CGG)(CAG-TGG)(TGG-CGG)(TGG-CAG)(TGG-TGG)	R
All	E6	1	2	49	248	249	250	GAT	D	NA	NA	FALSE	FALSE	FALSE	FALSE	FALSE	NA	NA	NA	NA	NA	NA	NA	NA	FALSE	NOL	4704	polymorphic	GAT	4361	0.927083	GAT,NNN,GAN,NAT,AAT,NNT	4361,325,13,2,1,2	0.9271,0.0691,0.0028,0.0004,0.0002,0.0004	4704	GAT,AAT	4361,1	0.9998,0.0002	4362	GAT=4361,AAT=1	GAT=0.9998,AAT=0.0002	GAT=99.98%,AAT=0.02%	0.927296	GAT	4361	0.999771	AAT,GAT	(AAT-GAT)(GAT-GAT)(GAT-AAT)	D
All	E6	1	2	50	251	252	253	TTA	L	NA	NA	FALSE	FALSE	FALSE	FALSE	FALSE	NA	NA	NA	NA	NA	NA	NA	NA	FALSE	NOL	4704	polymorphic	TTA	4383	0.93176	TTA,NNN,TTG,NNA,NTA	4383,316,1,2,2	0.9318,0.0672,0.0002,0.0004,0.0004	4704	TTA,TTG	4383,1	0.9998,0.0002	4384	TTA=4383,TTG=1	TTA=0.9998,TTG=0.0002	TTA=99.98%,TTG=0.02%	0.931973	TTA	4383	0.999772	TTA,TTG	(TTA-TTG)(TTA-TTA)(TTG-TTA)	L
All	E6	1	2	51	254	255	256	TGC	C	NA	NA	FALSE	FALSE	FALSE	FALSE	FALSE	NA	NA	NA	NA	NA	NA	NA	NA	TRUE	NOL	4704	conserved	TGN	4389	0.933036	TGN,NNN,TTN,NGN	4389,313,1,1	0.9330,0.0665,0.0002,0.0002	4704	NA	NA	NA	0	NA=NA	NA=NA	NA=NA	0	NA	0	0	NA	NA	X
All	E6	1	2	52	257	258	259	ATA	I	NA	NA	FALSE	FALSE	FALSE	FALSE	FALSE	NA	NA	NA	NA	NA	NA	NA	NA	TRUE	NOL	4704	conserved	NTA	4399	0.935162	NTA,NNN	4399,305	0.9352,0.0648	4704	NA	NA	NA	0	NA=NA	NA=NA	NA=NA	0	NA	0	0	NA	NA	X
All	E6	1	2	53	260	261	262	GTA	V	NA	NA	FALSE	FALSE	FALSE	FALSE	FALSE	NA	NA	NA	NA	NA	NA	NA	NA	FALSE	NOL	4704	conserved	GTA	4397	0.934736	GTA,NNN,NTA,NNA	4397,298,5,4	0.9347,0.0634,0.0011,0.0009	4704	GTA	4397	1.0000	4397	GTA=4397	GTA=1.0000	GTA=100.00%	0.934736	GTA	4397	1	GTA	GTA	V
All	E6	1	2	54	263	264	265	TAT	Y	NA	NA	FALSE	FALSE	FALSE	FALSE	FALSE	NA	NA	NA	NA	NA	NA	NA	NA	FALSE	NOL	4704	conserved	TAT	4405	0.936437	TAT,NNN,NAT,NNT	4405,296,1,2	0.9364,0.0629,0.0002,0.0004	4704	TAT	4405	1.0000	4405	TAT=4405	TAT=1.0000	TAT=100.00%	0.936437	TAT	4405	1	TAT	TAT	Y
All	E6	1	2	55	266	267	268	AGA	R	NA	NA	FALSE	FALSE	FALSE	FALSE	FALSE	NA	NA	NA	NA	NA	NA	NA	NA	FALSE	NOL	4704	polymorphic	AGA	4404	0.936224	AGA,NNN,AAA,AGG	4404,296,3,1	0.9362,0.0629,0.0006,0.0002	4704	AGA,AAA,AGG	4404,3,1	0.9991,0.0007,0.0002	4408	AGA=4404,AAA=3,AGG=1	AGA=0.9991,AAA=0.0007,AGG=0.0002	AGA=99.91%,AAA=0.07%,AGG=0.02%	0.937075	AGA	4404	0.999093	AAA,AGA,AGG	(AAA-AGG)(AAA-AAA)(AAA-AGA)(AGA-AAA)(AGA-AGA)(AGA-AGG)(AGG-AGA)(AGG-AAA)	R
All	E6	1	2	56	269	270	271	GAT	D	NA	NA	FALSE	FALSE	FALSE	FALSE	FALSE	NA	NA	NA	NA	NA	NA	NA	NA	FALSE	NOL	4704	polymorphic	GAT	4398	0.934949	GAT,AAT,NNN,CAT,GAN,GAC	4398,4,296,1,1,4	0.9349,0.0009,0.0629,0.0002,0.0002,0.0009	4704	GAT,AAT,CAT,GAC	4398,4,1,4	0.9980,0.0009,0.0002,0.0009	4407	GAT=4398,AAT=4,CAT=1,GAC=4	GAT=0.9980,AAT=0.0009,CAT=0.0002,GAC=0.0009	GAT=99.80%,AAT=0.09%,CAT=0.02%,GAC=0.09%	0.936862	GAT	4398	0.997958	AAT,CAT,GAC,GAT	(AAT-GAT)(AAT-GAC)(AAT-AAT)(AAT-CAT)(GAC-CAT)(GAC-GAC)(GAC-AAT)(GAC-GAT)(CAT-GAT)(CAT-GAC)(CAT-AAT)(GAT-CAT)(GAT-AAT)(GAT-GAC)(GAT-GAT)	D
All	E6	1	2	57	272	273	274	GGG	G	NA	NA	FALSE	FALSE	FALSE	FALSE	TRUE	NA	NA	NA	NA	NA	NA	NA	NA	FALSE	NOL	4704	polymorphic	GGG	4393	0.933886	GGG,NNN,NNG,NGG,GGN,GGT,NGN	4393,290,1,13,2,4,1	0.9339,0.0616,0.0002,0.0028,0.0004,0.0009,0.0002	4704	GGG,GGT	4393,4	0.9991,0.0009	4397	GGG=4393,GGT=4	GGG=0.9991,GGT=0.0009	GGG=99.91%,GGT=0.09%	0.934736	GGG	4393	0.99909	GGG,GGT	(GGG-GGG)(GGG-GGT)(GGT-GGG)(GGT-GGT)	G
All	E6	1	2	58	275	276	277	AAT	N	NA	NA	FALSE	FALSE	FALSE	FALSE	TRUE	NA	NA	NA	NA	NA	NA	NA	NA	FALSE	NOL	4704	polymorphic	AAT	4372	0.929422	AAT,NNN,NAT,TAT,AGT,AAN	4372,290,32,1,8,1	0.9294,0.0616,0.0068,0.0002,0.0017,0.0002	4704	AAT,TAT,AGT	4372,1,8	0.9979,0.0002,0.0018	4381	AAT=4372,TAT=1,AGT=8	AAT=0.9979,TAT=0.0002,AGT=0.0018	AAT=99.79%,TAT=0.02%,AGT=0.18%	0.931335	AAT	4372	0.997946	AAT,AGT,TAT	(TAT-AAT)(AAT-AAT)(AAT-AGT)(AAT-TAT)(AGT-TAT)(AGT-AGT)(AGT-AAT)	N
All	E6	1	2	59	278	279	280	CCA	P	NA	NA	FALSE	FALSE	FALSE	FALSE	TRUE	NA	NA	NA	NA	NA	NA	NA	NA	FALSE	NOL	4704	polymorphic	CCA	4405	0.936437	CCA,NNN,CNN,CCG,NCA,GCA	4405,289,1,3,4,2	0.9364,0.0614,0.0002,0.0006,0.0009,0.0004	4704	CCA,CCG,GCA	4405,3,2	0.9989,0.0007,0.0005	4410	CCA=4405,CCG=3,GCA=2	CCA=0.9989,CCG=0.0007,GCA=0.0005	CCA=99.89%,CCG=0.07%,GCA=0.05%	0.9375	CCA	4405	0.998866	CCA,CCG,GCA	(GCA-CCG)(GCA-GCA)(GCA-CCA)(CCG-GCA)(CCG-CCG)(CCG-CCA)(CCA-GCA)(CCA-CCG)(CCA-CCA)	P
All	E6	1	2	60	281	282	283	TAT	Y	NA	NA	FALSE	FALSE	FALSE	TRUE	TRUE	NA	NA	NA	NA	NA	NA	NA	NA	FALSE	NOL	4704	polymorphic	TAT	4411	0.937713	TAT,NNN,TTT,TNN,TAN	4411,290,1,1,1	0.9377,0.0616,0.0002,0.0002,0.0002	4704	TAT,TTT	4411,1	0.9998,0.0002	4412	TAT=4411,TTT=1	TAT=0.9998,TTT=0.0002	TAT=99.98%,TTT=0.02%	0.937925	TAT	4411	0.999773	TAT,TTT	(TAT-TAT)(TAT-TTT)(TTT-TAT)	Y
All	E6	1	2	61	284	285	286	GCT	A	NA	NA	TRUE	TRUE	TRUE	TRUE	TRUE	GCT,GCA	A,A	1	SYN	0	0	none	none	FALSE	NOL	4704	polymorphic	GCT	3747	0.796556	GCT,NNN,NNT,GNT,GCA,GCG,GGA,GNA	3747,272,19,3,649,4,8,2	0.7966,0.0578,0.0040,0.0006,0.1380,0.0009,0.0017,0.0004	4704	GCT,GCA,GCG,GGA	3747,649,4,8	0.8500,0.1472,0.0009,0.0018	4408	GCT=3747,GCA=649,GCG=4,GGA=8	GCT=0.8500,GCA=0.1472,GCG=0.0009,GGA=0.0018	GCT=85.00%,GCA=14.72%,GCG=0.09%,GGA=0.18%	0.937075	GCT	3747	0.850045	GCA,GCG,GCT,GGA	(GCA-GGA)(GCA-GCA)(GCA-GCG)(GCA-GCT)(GCG-GCG)(GCG-GCT)(GCG-GGA)(GCG-GCA)(GGA-GCG)(GGA-GCT)(GGA-GGA)(GGA-GCA)(GCT-GCA)(GCT-GGA)(GCT-GCT)(GCT-GCG)	A
All	E6	1	2	62	287	288	289	GTA	V	NA	NA	TRUE	TRUE	TRUE	TRUE	TRUE	GTA,GTG	V,V	1	SYN	0	0	none	none	FALSE	NOL	4704	polymorphic	GTA	3770	0.801446	GTA,NNN,GTG	3770,271,663	0.8014,0.0576,0.1409	4704	GTA,GTG	3770,663	0.8504,0.1496	4433	GTA=3770,GTG=663	GTA=0.8504,GTG=0.1496	GTA=85.04%,GTG=14.96%	0.942389	GTA	3770	0.85044	GTA,GTG	(GTG-GTG)(GTG-GTA)(GTA-GTG)(GTA-GTA)	V
All	E6	1	2	63	290	291	292	TGT	C	NA	NA	FALSE	FALSE	FALSE	TRUE	TRUE	NA	NA	NA	NA	NA	NA	NA	NA	FALSE	NOL	4704	conserved	TGT	4432	0.942177	TGT,NNN,NGT,NNT	4432,268,2,2	0.9422,0.0570,0.0004,0.0004	4704	TGT	4432	1.0000	4432	TGT=4432	TGT=1.0000	TGT=100.00%	0.942177	TGT	4432	1	TGT	TGT	C
All	E6	1	2	64	293	294	295	GAT	D	NA	NA	FALSE	FALSE	FALSE	FALSE	TRUE	NA	NA	NA	NA	NA	NA	NA	NA	FALSE	NOL	4704	polymorphic	GAT	4425	0.940689	GAT,NNN,AAT,GAG,NAT,NNT	4425,267,7,3,1,1	0.9407,0.0568,0.0015,0.0006,0.0002,0.0002	4704	GAT,AAT,GAG	4425,7,3	0.9977,0.0016,0.0007	4435	GAT=4425,AAT=7,GAG=3	GAT=0.9977,AAT=0.0016,GAG=0.0007	GAT=99.77%,AAT=0.16%,GAG=0.07%	0.942815	GAT	4425	0.997745	AAT,GAG,GAT	(GAT-AAT)(GAT-GAG)(GAT-GAT)(GAG-AAT)(GAG-GAT)(GAG-GAG)(AAT-GAG)(AAT-GAT)(AAT-AAT)	D
All	E6	1	2	65	296	297	298	AAA	K	NA	NA	FALSE	FALSE	FALSE	FALSE	TRUE	NA	NA	NA	NA	NA	NA	NA	NA	FALSE	NOL	4704	conserved	AAA	4427	0.941114	AAA,NNN,NAA	4427,265,12	0.9411,0.0563,0.0026	4704	AAA	4427	1.0000	4427	AAA=4427	AAA=1.0000	AAA=100.00%	0.941114	AAA	4427	1	AAA	AAA	K
All	E6	1	2	66	299	300	301	TGT	C	NA	NA	FALSE	FALSE	FALSE	FALSE	TRUE	NA	NA	NA	NA	NA	NA	NA	NA	FALSE	NOL	4704	conserved	TGT	4435	0.942815	TGT,NNN,NGT,TNN,TGN,NNT	4435,263,1,1,3,1	0.9428,0.0559,0.0002,0.0002,0.0006,0.0002	4704	TGT	4435	1.0000	4435	TGT=4435	TGT=1.0000	TGT=100.00%	0.942815	TGT	4435	1	TGT	TGT	C
All	E6	1	2	67	302	303	304	TTA	L	NA	NA	FALSE	FALSE	FALSE	FALSE	FALSE	NA	NA	NA	NA	NA	NA	NA	NA	FALSE	NOL	4704	polymorphic	TTA	4401	0.935587	TTA,NNN,GTA,TTN,TNN	4401,263,3,31,6	0.9356,0.0559,0.0006,0.0066,0.0013	4704	TTA,GTA	4401,3	0.9993,0.0007	4404	TTA=4401,GTA=3	TTA=0.9993,GTA=0.0007	TTA=99.93%,GTA=0.07%	0.936224	TTA	4401	0.999319	GTA,TTA	(TTA-TTA)(TTA-GTA)(GTA-GTA)(GTA-TTA)	L
All	E6	1	2	68	305	306	307	AAG	K	NA	NA	FALSE	FALSE	FALSE	FALSE	FALSE	NA	NA	NA	NA	NA	NA	NA	NA	FALSE	NOL	4704	polymorphic	AAG	4435	0.942815	AAG,NNN,AAN,AAC,AGG,NAG	4435,264,1,1,2,1	0.9428,0.0561,0.0002,0.0002,0.0004,0.0002	4704	AAG,AAC,AGG	4435,1,2	0.9993,0.0002,0.0005	4438	AAG=4435,AAC=1,AGG=2	AAG=0.9993,AAC=0.0002,AGG=0.0005	AAG=99.93%,AAC=0.02%,AGG=0.05%	0.943452	AAG	4435	0.999324	AAC,AAG,AGG	(AAC-AAG)(AAC-AGG)(AAG-AGG)(AAG-AAG)(AAG-AAC)(AGG-AAG)(AGG-AGG)	K
All	E6	1	2	69	308	309	310	TTT	F	NA	NA	FALSE	FALSE	FALSE	FALSE	FALSE	NA	NA	NA	NA	NA	NA	NA	NA	FALSE	NOL	4704	polymorphic	TTT	4424	0.940476	TTT,NNN,NNT,TTG,NTT,GTT,TTC	4424,261,2,10,5,1,1	0.9405,0.0555,0.0004,0.0021,0.0011,0.0002,0.0002	4704	TTT,TTG,GTT,TTC	4424,10,1,1	0.9973,0.0023,0.0002,0.0002	4436	TTT=4424,TTG=10,GTT=1,TTC=1	TTT=0.9973,TTG=0.0023,GTT=0.0002,TTC=0.0002	TTT=99.73%,TTG=0.23%,GTT=0.02%,TTC=0.02%	0.943027	TTT	4424	0.997295	GTT,TTC,TTG,TTT	(TTC-TTT)(TTC-TTG)(TTG-TTC)(TTG-GTT)(TTG-TTT)(TTG-TTG)(GTT-TTC)(GTT-TTG)(GTT-TTT)(TTT-TTG)(TTT-TTT)(TTT-TTC)(TTT-GTT)	F
All	E6	1	2	70	311	312	313	TAT	Y	NA	NA	FALSE	FALSE	FALSE	FALSE	FALSE	NA	NA	NA	NA	NA	NA	NA	NA	FALSE	NOL	4704	conserved	TAT	4443	0.944515	TAT,NNN,NAT,NNT	4443,259,1,1	0.9445,0.0551,0.0002,0.0002	4704	TAT	4443	1.0000	4443	TAT=4443	TAT=1.0000	TAT=100.00%	0.944515	TAT	4443	1	TAT	TAT	Y
All	E6	1	2	71	314	315	316	TCT	S	NA	NA	FALSE	FALSE	FALSE	FALSE	FALSE	NA	NA	NA	NA	NA	NA	NA	NA	FALSE	NOL	4704	polymorphic	TCT	4438	0.943452	TCT,NNN,TGT,NCT	4438,257,8,1	0.9435,0.0546,0.0017,0.0002	4704	TCT,TGT	4438,8	0.9982,0.0018	4446	TCT=4438,TGT=8	TCT=0.9982,TGT=0.0018	TCT=99.82%,TGT=0.18%	0.945153	TCT	4438	0.998201	TCT,TGT	(TCT-TCT)(TCT-TGT)(TGT-TGT)(TGT-TCT)	S
All	E6	1	2	72	317	318	319	AAA	K	NA	NA	FALSE	FALSE	FALSE	FALSE	FALSE	NA	NA	NA	NA	NA	NA	NA	NA	FALSE	NOL	4704	polymorphic	AAA	4437	0.94324	AAA,NNN,NAA,AAC	4437,256,10,1	0.9432,0.0544,0.0021,0.0002	4704	AAA,AAC	4437,1	0.9998,0.0002	4438	AAA=4437,AAC=1	AAA=0.9998,AAC=0.0002	AAA=99.98%,AAC=0.02%	0.943452	AAA	4437	0.999775	AAA,AAC	(AAC-AAA)(AAA-AAA)(AAA-AAC)	K
All	E6	1	2	73	320	321	322	ATT	I	NA	NA	FALSE	FALSE	FALSE	FALSE	FALSE	NA	NA	NA	NA	NA	NA	NA	NA	FALSE	NOL	4704	conserved	ATT	4444	0.944728	ATT,NNN,ANT,NNT	4444,256,3,1	0.9447,0.0544,0.0006,0.0002	4704	ATT	4444	1.0000	4444	ATT=4444	ATT=1.0000	ATT=100.00%	0.944728	ATT	4444	1	ATT	ATT	I
All	E6	1	2	74	323	324	325	AGT	S	NA	NA	FALSE	FALSE	FALSE	FALSE	TRUE	NA	NA	NA	NA	NA	NA	NA	NA	FALSE	NOL	4704	polymorphic	AGT	4441	0.94409	AGT,NNN,TGC,TGT,ANT,AGN,NGT,NNT	4441,256,1,1,2,1,1,1	0.9441,0.0544,0.0002,0.0002,0.0004,0.0002,0.0002,0.0002	4704	AGT,TGC,TGT	4441,1,1	0.9995,0.0002,0.0002	4443	AGT=4441,TGC=1,TGT=1	AGT=0.9995,TGC=0.0002,TGT=0.0002	AGT=99.95%,TGC=0.02%,TGT=0.02%	0.944515	AGT	4441	0.99955	AGT,TGC,TGT	(TGT-TGC)(TGT-AGT)(AGT-TGT)(AGT-AGT)(AGT-TGC)(TGC-AGT)	S
All	E6	1	2	75	326	327	328	GAG	E	NA	NA	FALSE	FALSE	FALSE	FALSE	TRUE	NA	NA	NA	NA	NA	NA	NA	NA	FALSE	NOL	4704	polymorphic	GAG	4438	0.943452	GAG,NNN,GAN,GAA,AAG	4438,255,7,3,1	0.9435,0.0542,0.0015,0.0006,0.0002	4704	GAG,GAA,AAG	4438,3,1	0.9991,0.0007,0.0002	4442	GAG=4438,GAA=3,AAG=1	GAG=0.9991,GAA=0.0007,AAG=0.0002	GAG=99.91%,GAA=0.07%,AAG=0.02%	0.944303	GAG	4438	0.9991	AAG,GAA,GAG	(AAG-GAG)(AAG-GAA)(GAG-GAG)(GAG-AAG)(GAG-GAA)(GAA-AAG)(GAA-GAG)(GAA-GAA)	E
All	E6	1	2	76	329	330	331	TAT	Y	NA	NA	FALSE	FALSE	FALSE	FALSE	TRUE	NA	NA	NA	NA	NA	NA	NA	NA	FALSE	NOL	4704	conserved	TAT	4448	0.945578	TAT,NNN,NAT	4448,255,1	0.9456,0.0542,0.0002	4704	TAT	4448	1.0000	4448	TAT=4448	TAT=1.0000	TAT=100.00%	0.945578	TAT	4448	1	TAT	TAT	Y
All	E6	1	2	77	332	333	334	AGA	R	NA	NA	FALSE	FALSE	FALSE	TRUE	TRUE	NA	NA	NA	NA	NA	NA	NA	NA	FALSE	NOL	4704	conserved	AGA	4447	0.945366	AGA,NNN,NGA,AGN	4447,253,2,2	0.9454,0.0538,0.0004,0.0004	4704	AGA	4447	1.0000	4447	AGA=4447	AGA=1.0000	AGA=100.00%	0.945366	AGA	4447	1	AGA	AGA	R
All	E6	1	2	78	335	336	337	CAT	H	NA	NA	TRUE	TRUE	TRUE	TRUE	TRUE	CAT,TAT	H,Y	2	NSYN	2.27	2.27	intermediate	intermediate	FALSE	NOL	4704	polymorphic	CAT	3777	0.802934	CAT,NNN,CAN,TAT,AAT,NNT,TAN	3777,253,2,667,1,1,3	0.8029,0.0538,0.0004,0.1418,0.0002,0.0002,0.0006	4704	CAT,TAT,AAT	3777,667,1	0.8497,0.1501,0.0002	4445	CAT=3777,TAT=667,AAT=1	CAT=0.8497,TAT=0.1501,AAT=0.0002	CAT=84.97%,TAT=15.01%,AAT=0.02%	0.94494	CAT	3777	0.849719	AAT,CAT,TAT	(AAT-CAT)(AAT-TAT)(CAT-CAT)(CAT-TAT)(CAT-AAT)(TAT-TAT)(TAT-AAT)(TAT-CAT)	H
All	E6	1	2	79	338	339	340	TAT	Y	NA	NA	FALSE	FALSE	FALSE	TRUE	TRUE	NA	NA	NA	NA	NA	NA	NA	NA	FALSE	NOL	4704	conserved	TAT	4446	0.945153	TAT,NNN,TNN,TAN	4446,253,2,3	0.9452,0.0538,0.0004,0.0006	4704	TAT	4446	1.0000	4446	TAT=4446	TAT=1.0000	TAT=100.00%	0.945153	TAT	4446	1	TAT	TAT	Y
All	E6	1	2	80	341	342	343	TGT	C	NA	NA	FALSE	FALSE	FALSE	FALSE	TRUE	NA	NA	NA	NA	NA	NA	NA	NA	FALSE	NOL	4704	polymorphic	TGT	4447	0.945366	TGT,NNN,TGG,TGN	4447,252,1,4	0.9454,0.0536,0.0002,0.0009	4704	TGT,TGG	4447,1	0.9998,0.0002	4448	TGT=4447,TGG=1	TGT=0.9998,TGG=0.0002	TGT=99.98%,TGG=0.02%	0.945578	TGT	4447	0.999775	TGG,TGT	(TGG-TGT)(TGT-TGG)(TGT-TGT)	C
All	E6	1	2	81	344	345	346	TAT	Y	NA	NA	FALSE	FALSE	FALSE	FALSE	TRUE	NA	NA	NA	NA	NA	NA	NA	NA	FALSE	NOL	4704	conserved	TAT	4452	0.946429	TAT,NNN,NAT	4452,251,1	0.9464,0.0534,0.0002	4704	TAT	4452	1.0000	4452	TAT=4452	TAT=1.0000	TAT=100.00%	0.946429	TAT	4452	1	TAT	TAT	Y
All	E6	1	2	82	347	348	349	AGT	S	NA	NA	FALSE	FALSE	FALSE	TRUE	TRUE	NA	NA	NA	NA	NA	NA	NA	NA	FALSE	NOL	4704	conserved	AGT	4453	0.946641	AGT,NNN	4453,251	0.9466,0.0534	4704	AGT	4453	1.0000	4453	AGT=4453	AGT=1.0000	AGT=100.00%	0.946641	AGT	4453	1	AGT	AGT	S
All	E6	1	2	83	350	351	352	TTG	L	NA	NA	TRUE	TRUE	TRUE	TRUE	TRUE	TTG,GTG	L,V	2	NSYN	0.91	0.91	conservative	conservative	FALSE	NOL	4704	polymorphic	TTG	2535	0.538903	TTG,GTG,NNN,GTA,ATG,TNN,NNG	2535,1916,248,1,1,2,1	0.5389,0.4073,0.0527,0.0002,0.0002,0.0004,0.0002	4704	TTG,GTG,GTA,ATG	2535,1916,1,1	0.5693,0.4303,0.0002,0.0002	4453	TTG=2535,GTG=1916,GTA=1,ATG=1	TTG=0.5693,GTG=0.4303,GTA=0.0002,ATG=0.0002	TTG=56.93%,GTG=43.03%,GTA=0.02%,ATG=0.02%	0.946641	TTG	2535	0.569279	ATG,GTA,GTG,TTG	(ATG-GTG)(ATG-TTG)(GTG-GTA)(GTG-GTG)(GTG-TTG)(GTG-ATG)(TTG-GTA)(TTG-TTG)(TTG-ATG)(TTG-GTG)(GTA-TTG)(GTA-ATG)(GTA-GTG)	L
All	E6	1	2	84	353	354	355	TAT	Y	NA	NA	FALSE	FALSE	FALSE	TRUE	TRUE	NA	NA	NA	NA	NA	NA	NA	NA	FALSE	NOL	4704	conserved	TAT	4452	0.946429	TAT,NNN,TNT,TAN,NAT,NNT	4452,247,1,1,2,1	0.9464,0.0525,0.0002,0.0002,0.0004,0.0002	4704	TAT	4452	1.0000	4452	TAT=4452	TAT=1.0000	TAT=100.00%	0.946429	TAT	4452	1	TAT	TAT	Y
All	E6	1	2	85	356	357	358	GGA	G	NA	NA	FALSE	FALSE	FALSE	FALSE	TRUE	NA	NA	NA	NA	NA	NA	NA	NA	FALSE	NOL	4704	polymorphic	GGA	4446	0.945153	GGA,NNN,GGN,GCA,NGA,GNN	4446,246,7,1,3,1	0.9452,0.0523,0.0015,0.0002,0.0006,0.0002	4704	GGA,GCA	4446,1	0.9998,0.0002	4447	GGA=4446,GCA=1	GGA=0.9998,GCA=0.0002	GGA=99.98%,GCA=0.02%	0.945366	GGA	4446	0.999775	GCA,GGA	(GGA-GCA)(GGA-GGA)(GCA-GGA)	G
All	E6	1	2	86	359	360	361	ACA	T	NA	NA	FALSE	FALSE	FALSE	FALSE	TRUE	NA	NA	NA	NA	NA	NA	NA	NA	FALSE	NOL	4704	conserved	ACA	4444	0.944728	ACA,NNN,ACN,NNA	4444,246,13,1	0.9447,0.0523,0.0028,0.0002	4704	ACA	4444	1.0000	4444	ACA=4444	ACA=1.0000	ACA=100.00%	0.944728	ACA	4444	1	ACA	ACA	T
All	E6	1	2	87	362	363	364	ACA	T	NA	NA	FALSE	FALSE	FALSE	FALSE	TRUE	NA	NA	NA	NA	NA	NA	NA	NA	FALSE	NOL	4704	polymorphic	ACA	4457	0.947491	ACA,NNN,ACN,ATA	4457,245,1,1	0.9475,0.0521,0.0002,0.0002	4704	ACA,ATA	4457,1	0.9998,0.0002	4458	ACA=4457,ATA=1	ACA=0.9998,ATA=0.0002	ACA=99.98%,ATA=0.02%	0.947704	ACA	4457	0.999776	ACA,ATA	(ACA-ACA)(ACA-ATA)(ATA-ACA)	T
All	E6	1	2	88	365	366	367	TTA	L	NA	NA	FALSE	FALSE	FALSE	FALSE	FALSE	NA	NA	NA	NA	NA	NA	NA	NA	FALSE	NOL	4704	polymorphic	TTA	4450	0.946003	TTA,NNN,GTA,NTA,TTN	4450,247,2,4,1	0.9460,0.0525,0.0004,0.0009,0.0002	4704	TTA,GTA	4450,2	0.9996,0.0004	4452	TTA=4450,GTA=2	TTA=0.9996,GTA=0.0004	TTA=99.96%,GTA=0.04%	0.946429	TTA	4450	0.999551	GTA,TTA	(GTA-TTA)(GTA-GTA)(TTA-TTA)(TTA-GTA)	L
All	E6	1	2	89	368	369	370	GAA	E	NA	NA	FALSE	FALSE	FALSE	FALSE	FALSE	NA	NA	NA	NA	NA	NA	NA	NA	FALSE	NOL	4704	conserved	GAA	4457	0.947491	GAA,NNN,GNA,NAA	4457,245,1,1	0.9475,0.0521,0.0002,0.0002	4704	GAA	4457	1.0000	4457	GAA=4457	GAA=1.0000	GAA=100.00%	0.947491	GAA	4457	1	GAA	GAA	E
All	E6	1	2	90	371	372	373	CAG	Q	NA	NA	FALSE	FALSE	FALSE	FALSE	FALSE	NA	NA	NA	NA	NA	NA	NA	NA	FALSE	NOL	4704	polymorphic	CAG	4455	0.947066	CAG,NNN,CAA,CTG,CAN	4455,245,1,1,2	0.9471,0.0521,0.0002,0.0002,0.0004	4704	CAG,CAA,CTG	4455,1,1	0.9996,0.0002,0.0002	4457	CAG=4455,CAA=1,CTG=1	CAG=0.9996,CAA=0.0002,CTG=0.0002	CAG=99.96%,CAA=0.02%,CTG=0.02%	0.947491	CAG	4455	0.999551	CAA,CAG,CTG	(CAA-CAG)(CAA-CTG)(CTG-CAG)(CAG-CTG)(CAG-CAA)(CAG-CAG)	Q
All	E6	1	2	91	374	375	376	CAA	Q	NA	NA	FALSE	FALSE	FALSE	FALSE	FALSE	NA	NA	NA	NA	NA	NA	NA	NA	FALSE	NOL	4704	polymorphic	CAA	4455	0.947066	CAA,NNN,CAC,NNA,NAA,CGA	4455,243,2,1,1,2	0.9471,0.0517,0.0004,0.0002,0.0002,0.0004	4704	CAA,CAC,CGA	4455,2,2	0.9991,0.0004,0.0004	4459	CAA=4455,CAC=2,CGA=2	CAA=0.9991,CAC=0.0004,CGA=0.0004	CAA=99.91%,CAC=0.04%,CGA=0.04%	0.947917	CAA	4455	0.999103	CAA,CAC,CGA	(CGA-CGA)(CGA-CAA)(CGA-CAC)(CAA-CAC)(CAA-CGA)(CAA-CAA)(CAC-CAA)(CAC-CGA)(CAC-CAC)	Q
All	E6	1	2	92	377	378	379	TAC	Y	NA	NA	FALSE	FALSE	FALSE	FALSE	FALSE	NA	NA	NA	NA	NA	NA	NA	NA	FALSE	NOL	4704	polymorphic	TAC	4459	0.947917	TAC,NNN,TNC,CAC,NAC,NNC	4459,241,1,1,1,1	0.9479,0.0512,0.0002,0.0002,0.0002,0.0002	4704	TAC,CAC	4459,1	0.9998,0.0002	4460	TAC=4459,CAC=1	TAC=0.9998,CAC=0.0002	TAC=99.98%,CAC=0.02%	0.948129	TAC	4459	0.999776	CAC,TAC	(TAC-TAC)(TAC-CAC)(CAC-TAC)	Y
All	E6	1	2	93	380	381	382	AAC	N	BPS	BPS	FALSE	FALSE	FALSE	FALSE	FALSE	NA	NA	NA	NA	NA	NA	NA	NA	FALSE	NOL	4704	conserved	AAC	4461	0.948342	AAC,NNN,NAC	4461,241,2	0.9483,0.0512,0.0004	4704	AAC	4461	1.0000	4461	AAC=4461	AAC=1.0000	AAC=100.00%	0.948342	AAC	4461	1	AAC	AAC	N
All	E6	1	2	94	383	384	385	AAA	K	BPS	BPS	FALSE	FALSE	FALSE	FALSE	FALSE	NA	NA	NA	NA	NA	NA	NA	NA	FALSE	NOL	4704	conserved	AAA	4461	0.948342	AAA,NNN,NAA	4461,240,3	0.9483,0.0510,0.0006	4704	AAA	4461	1.0000	4461	AAA=4461	AAA=1.0000	AAA=100.00%	0.948342	AAA	4461	1	AAA	AAA	K
All	E6	1	2	95	386	387	388	CCG	P	BPS	BPS	FALSE	FALSE	FALSE	FALSE	FALSE	NA	NA	NA	NA	NA	NA	NA	NA	FALSE	NOL	4704	conserved	CCG	4457	0.947491	CCG,NNN,CCN,NCG,NCN	4457,239,6,1,1	0.9475,0.0508,0.0013,0.0002,0.0002	4704	CCG	4457	1.0000	4457	CCG=4457	CCG=1.0000	CCG=100.00%	0.947491	CCG	4457	1	CCG	CCG	P
All	E6	1	2	96	389	390	391	TTG	L	NA	NA	FALSE	FALSE	FALSE	FALSE	TRUE	NA	NA	NA	NA	NA	NA	NA	NA	FALSE	NOL	4704	conserved	TTG	4462	0.948554	TTG,NNN,NTG	4462,238,4	0.9486,0.0506,0.0009	4704	TTG	4462	1.0000	4462	TTG=4462	TTG=1.0000	TTG=100.00%	0.948554	TTG	4462	1	TTG	TTG	L
All	E6	1	2	97	392	393	394	TGT	C	NA	NA	FALSE	FALSE	FALSE	FALSE	TRUE	NA	NA	NA	NA	NA	NA	NA	NA	FALSE	NOL	4704	conserved	TGT	4465	0.949192	TGT,NNN	4465,239	0.9492,0.0508	4704	TGT	4465	1.0000	4465	TGT=4465	TGT=1.0000	TGT=100.00%	0.949192	TGT	4465	1	TGT	TGT	C
All	E6	1	2	98	395	396	397	GAT	D	NA	NA	FALSE	FALSE	FALSE	FALSE	TRUE	NA	NA	NA	NA	NA	NA	NA	NA	FALSE	NOL	4704	polymorphic	GAT	4458	0.947704	GAT,NNN,GAN,TAT,NAT	4458,237,6,1,2	0.9477,0.0504,0.0013,0.0002,0.0004	4704	GAT,TAT	4458,1	0.9998,0.0002	4459	GAT=4458,TAT=1	GAT=0.9998,TAT=0.0002	GAT=99.98%,TAT=0.02%	0.947917	GAT	4458	0.999776	GAT,TAT	(TAT-GAT)(GAT-GAT)(GAT-TAT)	D
All	E6	1	2	99	398	399	400	TTG	L	NA	NA	FALSE	FALSE	FALSE	TRUE	TRUE	NA	NA	NA	NA	NA	NA	NA	NA	FALSE	NOL	4704	conserved	TTG	4467	0.949617	TTG,NNN,NNG	4467,236,1	0.9496,0.0502,0.0002	4704	TTG	4467	1.0000	4467	TTG=4467	TTG=1.0000	TTG=100.00%	0.949617	TTG	4467	1	TTG	TTG	L
All	E6	1	2	100	401	402	403	TTA	L	NA	NA	TRUE	TRUE	TRUE	TRUE	TRUE	TTA,TTG	L,L	1	SYN	0	0	none	none	FALSE	NOL	4704	polymorphic	TTA	4266	0.906888	TTA,NNN,TCA,NNA,TNN,TTN,NTA,TTG	4266,234,2,1,5,1,1,194	0.9069,0.0497,0.0004,0.0002,0.0011,0.0002,0.0002,0.0412	4704	TTA,TCA,TTG	4266,2,194	0.9561,0.0004,0.0435	4462	TTA=4266,TCA=2,TTG=194	TTA=0.9561,TCA=0.0004,TTG=0.0435	TTA=95.61%,TCA=0.04%,TTG=4.35%	0.948554	TTA	4266	0.956074	TCA,TTA,TTG	(TTA-TTG)(TTA-TCA)(TTA-TTA)(TTG-TTA)(TTG-TTG)(TTG-TCA)(TCA-TTG)(TCA-TCA)(TCA-TTA)	L
All	E6	1	2	101	404	405	406	ATT	I	NA	NA	FALSE	FALSE	FALSE	TRUE	TRUE	NA	NA	NA	NA	NA	NA	NA	NA	FALSE	NOL	4704	polymorphic	ATT	4462	0.948554	ATT,NNN,ATC	4462,239,3	0.9486,0.0508,0.0006	4704	ATT,ATC	4462,3	0.9993,0.0007	4465	ATT=4462,ATC=3	ATT=0.9993,ATC=0.0007	ATT=99.93%,ATC=0.07%	0.949192	ATT	4462	0.999328	ATC,ATT	(ATC-ATT)(ATC-ATC)(ATT-ATT)(ATT-ATC)	I
All	E6	1	2	102	407	408	409	AGG	R	SA409	splicing	FALSE	FALSE	FALSE	FALSE	TRUE	NA	NA	NA	NA	NA	NA	NA	NA	FALSE	NOL	4704	conserved	AGG	4458	0.947704	AGG,NNN,ANG,AGN,ANN,NGG	4458,239,3,1,2,1	0.9477,0.0508,0.0006,0.0002,0.0004,0.0002	4704	AGG	4458	1.0000	4458	AGG=4458	AGG=1.0000	AGG=100.00%	0.947704	AGG	4458	1	AGG	AGG	R
All	E6	1	2	103	410	411	412	TGT	C	NA	NA	FALSE	FALSE	FALSE	FALSE	TRUE	NA	NA	NA	NA	NA	NA	NA	NA	FALSE	NOL	4704	conserved	TGT	4457	0.947491	TGT,NNN,NGT,TNN,TGN,NNT	4457,240,1,3,2,1	0.9475,0.0510,0.0002,0.0006,0.0004,0.0002	4704	TGT	4457	1.0000	4457	TGT=4457	TGT=1.0000	TGT=100.00%	0.947491	TGT	4457	1	TGT	TGT	C
All	E6	1	2	104	413	414	415	ATT	I	NA	NA	FALSE	FALSE	FALSE	FALSE	TRUE	NA	NA	NA	NA	NA	NA	NA	NA	FALSE	NOL	4704	polymorphic	ATT	4455	0.947066	ATT,NNN,ANT,ATA,ATN	4455,244,3,1,1	0.9471,0.0519,0.0006,0.0002,0.0002	4704	ATT,ATA	4455,1	0.9998,0.0002	4456	ATT=4455,ATA=1	ATT=0.9998,ATA=0.0002	ATT=99.98%,ATA=0.02%	0.947279	ATT	4455	0.999776	ATA,ATT	(ATA-ATT)(ATT-ATA)(ATT-ATT)	I
All	E6	1	2	105	416	417	418	AAC	N	NA	NA	FALSE	FALSE	FALSE	FALSE	FALSE	NA	NA	NA	NA	NA	NA	NA	NA	FALSE	NOL	4704	polymorphic	AAC	4453	0.946641	AAC,NNN,CAC,AAN,ANN	4453,245,2,2,2	0.9466,0.0521,0.0004,0.0004,0.0004	4704	AAC,CAC	4453,2	0.9996,0.0004	4455	AAC=4453,CAC=2	AAC=0.9996,CAC=0.0004	AAC=99.96%,CAC=0.04%	0.947066	AAC	4453	0.999551	AAC,CAC	(CAC-AAC)(CAC-CAC)(AAC-AAC)(AAC-CAC)	N
All	E6	1	2	106	419	420	421	TGT	C	NA	NA	FALSE	FALSE	FALSE	FALSE	FALSE	NA	NA	NA	NA	NA	NA	NA	NA	FALSE	NOL	4704	conserved	TGT	4453	0.946641	TGT,NNN,TGN,NNT	4453,249,1,1	0.9466,0.0529,0.0002,0.0002	4704	TGT	4453	1.0000	4453	TGT=4453	TGT=1.0000	TGT=100.00%	0.946641	TGT	4453	1	TGT	TGT	C
All	E6	1	2	107	422	423	424	CAA	Q	NA	NA	FALSE	FALSE	FALSE	FALSE	FALSE	NA	NA	NA	NA	NA	NA	NA	NA	FALSE	NOL	4704	conserved	CAA	4449	0.945791	CAA,NNN,CNA,NNA,CNN	4449,245,7,2,1	0.9458,0.0521,0.0015,0.0004,0.0002	4704	CAA	4449	1.0000	4449	CAA=4449	CAA=1.0000	CAA=100.00%	0.945791	CAA	4449	1	CAA	CAA	Q
All	E6	1	2	108	425	426	427	AAG	K	NA	NA	FALSE	FALSE	FALSE	FALSE	FALSE	NA	NA	NA	NA	NA	NA	NA	NA	FALSE	NOL	4704	conserved	AAG	4453	0.946641	AAG,NNN,AAN	4453,246,5	0.9466,0.0523,0.0011	4704	AAG	4453	1.0000	4453	AAG=4453	AAG=1.0000	AAG=100.00%	0.946641	AAG	4453	1	AAG	AAG	K
All	E6	1	2	109	428	429	430	CCA	P	NA	NA	FALSE	FALSE	FALSE	FALSE	FALSE	NA	NA	NA	NA	NA	NA	NA	NA	FALSE	NOL	4704	conserved	CCA	4446	0.945153	CCA,NNN,NCA	4446,249,9	0.9452,0.0529,0.0019	4704	CCA	4446	1.0000	4446	CCA=4446	CCA=1.0000	CCA=100.00%	0.945153	CCA	4446	1	CCA	CCA	P
All	E6	1	2	110	431	432	433	CTG	L	NA	NA	FALSE	FALSE	FALSE	FALSE	FALSE	NA	NA	NA	NA	NA	NA	NA	NA	FALSE	NOL	4704	conserved	CTG	4454	0.946854	CTG,NNN,NNG,CNN	4454,248,1,1	0.9469,0.0527,0.0002,0.0002	4704	CTG	4454	1.0000	4454	CTG=4454	CTG=1.0000	CTG=100.00%	0.946854	CTG	4454	1	CTG	CTG	L
All	E6	1	2	111	434	435	436	TGT	C	NA	NA	FALSE	FALSE	FALSE	FALSE	FALSE	NA	NA	NA	NA	NA	NA	NA	NA	FALSE	NOL	4704	conserved	TGT	4456	0.947279	TGT,NNN	4456,248	0.9473,0.0527	4704	TGT	4456	1.0000	4456	TGT=4456	TGT=1.0000	TGT=100.00%	0.947279	TGT	4456	1	TGT	TGT	C
All	E6	1	2	112	437	438	439	CCT	P	NA	NA	FALSE	FALSE	FALSE	FALSE	FALSE	NA	NA	NA	NA	NA	NA	NA	NA	FALSE	NOL	4704	polymorphic	CCT	4450	0.946003	CCT,NNN,CCN,CCG,CNN	4450,248,3,1,2	0.9460,0.0527,0.0006,0.0002,0.0004	4704	CCT,CCG	4450,1	0.9998,0.0002	4451	CCT=4450,CCG=1	CCT=0.9998,CCG=0.0002	CCT=99.98%,CCG=0.02%	0.946216	CCT	4450	0.999775	CCG,CCT	(CCG-CCT)(CCT-CCG)(CCT-CCT)	P
All	E6	1	2	113	440	441	442	GAA	E	NA	NA	FALSE	FALSE	FALSE	FALSE	FALSE	NA	NA	NA	NA	NA	NA	NA	NA	FALSE	NOL	4704	polymorphic	GAA	4440	0.943878	GAA,NAA,GAG,GAC,NNN,NAC	4440,252,1,8,2,1	0.9439,0.0536,0.0002,0.0017,0.0004,0.0002	4704	GAA,GAG,GAC	4440,1,8	0.9980,0.0002,0.0018	4449	GAA=4440,GAG=1,GAC=8	GAA=0.9980,GAG=0.0002,GAC=0.0018	GAA=99.80%,GAG=0.02%,GAC=0.18%	0.945791	GAA	4440	0.997977	GAA,GAC,GAG	(GAA-GAA)(GAA-GAC)(GAA-GAG)(GAC-GAG)(GAC-GAC)(GAC-GAA)(GAG-GAA)(GAG-GAC)	E
All	E6	1	2	114	443	444	445	GAA	E	NA	NA	FALSE	FALSE	FALSE	FALSE	FALSE	NA	NA	NA	NA	NA	NA	NA	NA	FALSE	NOL	4704	conserved	GAA	4702	0.999575	GAA,NNN	4702,2	0.9996,0.0004	4704	GAA	4702	1.0000	4702	GAA=4702	GAA=1.0000	GAA=100.00%	0.999575	GAA	4702	1	GAA	GAA	E
All	E6	1	2	115	446	447	448	AAG	K	NA	NA	FALSE	FALSE	FALSE	FALSE	FALSE	NA	NA	NA	NA	NA	NA	NA	NA	FALSE	NOL	4704	conserved	AAG	4702	0.999575	AAG,NNN	4702,2	0.9996,0.0004	4704	AAG	4702	1.0000	4702	AAG=4702	AAG=1.0000	AAG=100.00%	0.999575	AAG	4702	1	AAG	AAG	K
All	E6	1	2	116	449	450	451	CAA	Q	NA	NA	FALSE	FALSE	FALSE	FALSE	FALSE	NA	NA	NA	NA	NA	NA	NA	NA	FALSE	NOL	4704	polymorphic	CAA	4701	0.999362	CAA,GAA,NNN	4701,1,2	0.9994,0.0002,0.0004	4704	CAA,GAA	4701,1	0.9998,0.0002	4702	CAA=4701,GAA=1	CAA=0.9998,GAA=0.0002	CAA=99.98%,GAA=0.02%	0.999575	CAA	4701	0.999787	CAA,GAA	(CAA-CAA)(CAA-GAA)(GAA-CAA)	Q
All	E6	1	2	117	452	453	454	AGA	R	NA	NA	FALSE	FALSE	FALSE	FALSE	FALSE	NA	NA	NA	NA	NA	NA	NA	NA	FALSE	NOL	4704	polymorphic	AGA	4698	0.998724	AGA,CGA,NNN,ACA	4698,3,2,1	0.9987,0.0006,0.0004,0.0002	4704	AGA,CGA,ACA	4698,3,1	0.9991,0.0006,0.0002	4702	AGA=4698,CGA=3,ACA=1	AGA=0.9991,CGA=0.0006,ACA=0.0002	AGA=99.91%,CGA=0.06%,ACA=0.02%	0.999575	AGA	4698	0.999149	ACA,AGA,CGA	(ACA-CGA)(ACA-AGA)(CGA-ACA)(CGA-AGA)(CGA-CGA)(AGA-CGA)(AGA-AGA)(AGA-ACA)	R
All	E6	1	2	118	455	456	457	CAT	H	NA	NA	FALSE	FALSE	FALSE	FALSE	FALSE	NA	NA	NA	NA	NA	NA	NA	NA	FALSE	NOL	4704	polymorphic	CAT	4695	0.998087	CAT,CAC,NNN	4695,7,2	0.9981,0.0015,0.0004	4704	CAT,CAC	4695,7	0.9985,0.0015	4702	CAT=4695,CAC=7	CAT=0.9985,CAC=0.0015	CAT=99.85%,CAC=0.15%	0.999575	CAT	4695	0.998511	CAC,CAT	(CAT-CAC)(CAT-CAT)(CAC-CAC)(CAC-CAT)	H
All	E6	1	2	119	458	459	460	CTG	L	NA	NA	FALSE	FALSE	FALSE	FALSE	FALSE	NA	NA	NA	NA	NA	NA	NA	NA	FALSE	NOL	4704	conserved	CTG	4690	0.997024	CTG,CTN,NNN	4690,12,2	0.9970,0.0026,0.0004	4704	CTG	4690	1.0000	4690	CTG=4690	CTG=1.0000	CTG=100.00%	0.997024	CTG	4690	1	CTG	CTG	L
All	E6	1	2	120	461	462	463	GAC	D	NA	NA	FALSE	FALSE	FALSE	FALSE	FALSE	NA	NA	NA	NA	NA	NA	NA	NA	FALSE	NOL	4704	polymorphic	GAC	4688	0.996599	GAC,NNN,GAG,AAC	4688,14,1,1	0.9966,0.0030,0.0002,0.0002	4704	GAC,GAG,AAC	4688,1,1	0.9996,0.0002,0.0002	4690	GAC=4688,GAG=1,AAC=1	GAC=0.9996,GAG=0.0002,AAC=0.0002	GAC=99.96%,GAG=0.02%,AAC=0.02%	0.997024	GAC	4688	0.999574	AAC,GAC,GAG	(GAC-AAC)(GAC-GAG)(GAC-GAC)(GAG-GAC)(GAG-AAC)(AAC-GAC)	D
All	E6	1	2	121	464	465	466	AAA	K	NA	NA	FALSE	FALSE	FALSE	FALSE	FALSE	NA	NA	NA	NA	NA	NA	NA	NA	FALSE	NOL	4704	polymorphic	AAA	4688	0.996599	AAA,NNN,GAA	4688,14,2	0.9966,0.0030,0.0004	4704	AAA,GAA	4688,2	0.9996,0.0004	4690	AAA=4688,GAA=2	AAA=0.9996,GAA=0.0004	AAA=99.96%,GAA=0.04%	0.997024	AAA	4688	0.999574	AAA,GAA	(AAA-AAA)(AAA-GAA)(GAA-AAA)(GAA-GAA)	K
All	E6	1	2	122	467	468	469	AAG	K	NA	NA	FALSE	FALSE	FALSE	FALSE	FALSE	NA	NA	NA	NA	NA	NA	NA	NA	FALSE	NOL	4704	polymorphic	AAG	4683	0.995536	AAG,NNN,AAC,AGG	4683,14,6,1	0.9955,0.0030,0.0013,0.0002	4704	AAG,AAC,AGG	4683,6,1	0.9985,0.0013,0.0002	4690	AAG=4683,AAC=6,AGG=1	AAG=0.9985,AAC=0.0013,AGG=0.0002	AAG=99.85%,AAC=0.13%,AGG=0.02%	0.997024	AAG	4683	0.998507	AAC,AAG,AGG	(AGG-AAG)(AGG-AAC)(AAG-AAC)(AAG-AAG)(AAG-AGG)(AAC-AAG)(AAC-AGG)(AAC-AAC)	K
All	E6	1	2	123	470	471	472	CAA	Q	NA	NA	FALSE	FALSE	FALSE	FALSE	FALSE	NA	NA	NA	NA	NA	NA	NA	NA	FALSE	NOL	4704	polymorphic	CAA	4687	0.996386	CAA,NNN,CNA,CAG,GAA	4687,14,1,1,1	0.9964,0.0030,0.0002,0.0002,0.0002	4704	CAA,CAG,GAA	4687,1,1	0.9996,0.0002,0.0002	4689	CAA=4687,CAG=1,GAA=1	CAA=0.9996,CAG=0.0002,GAA=0.0002	CAA=99.96%,CAG=0.02%,GAA=0.02%	0.996811	CAA	4687	0.999573	CAA,CAG,GAA	(CAA-CAA)(CAA-GAA)(CAA-CAG)(GAA-CAA)(GAA-CAG)(CAG-CAA)	Q
All	E6	1	2	124	473	474	475	AGA	R	NA	NA	FALSE	FALSE	FALSE	FALSE	FALSE	NA	NA	NA	NA	NA	NA	NA	NA	FALSE	NOL	4704	polymorphic	AGA	4688	0.996599	AGA,NNN,AGG,ACA	4688,14,1,1	0.9966,0.0030,0.0002,0.0002	4704	AGA,AGG,ACA	4688,1,1	0.9996,0.0002,0.0002	4690	AGA=4688,AGG=1,ACA=1	AGA=0.9996,AGG=0.0002,ACA=0.0002	AGA=99.96%,AGG=0.02%,ACA=0.02%	0.997024	AGA	4688	0.999574	ACA,AGA,AGG	(AGG-AGA)(AGA-ACA)(AGA-AGA)(AGA-AGG)(ACA-AGA)(ACA-AGG)	R
All	E6	1	2	125	476	477	478	TTC	F	NA	NA	FALSE	FALSE	FALSE	FALSE	FALSE	NA	NA	NA	NA	NA	NA	NA	NA	FALSE	NOL	4704	conserved	TTC	4688	0.996599	TTC,NNN,NTC	4688,15,1	0.9966,0.0032,0.0002	4704	TTC	4688	1.0000	4688	TTC=4688	TTC=1.0000	TTC=100.00%	0.996599	TTC	4688	1	TTC	TTC	F
All	E6	1	2	126	479	480	481	CAT	H	NA	NA	FALSE	FALSE	FALSE	FALSE	FALSE	NA	NA	NA	NA	NA	NA	NA	NA	FALSE	NOL	4704	conserved	CAT	4690	0.997024	CAT,NNN	4690,14	0.9970,0.0030	4704	CAT	4690	1.0000	4690	CAT=4690	CAT=1.0000	CAT=100.00%	0.997024	CAT	4690	1	CAT	CAT	H
All	E6	1	2	127	482	483	484	AAT	N	NA	NA	FALSE	FALSE	FALSE	FALSE	FALSE	NA	NA	NA	NA	NA	NA	NA	NA	FALSE	NOL	4704	polymorphic	AAT	4689	0.996811	AAT,NNN,AAC	4689,14,1	0.9968,0.0030,0.0002	4704	AAT,AAC	4689,1	0.9998,0.0002	4690	AAT=4689,AAC=1	AAT=0.9998,AAC=0.0002	AAT=99.98%,AAC=0.02%	0.997024	AAT	4689	0.999787	AAC,AAT	(AAT-AAC)(AAT-AAT)(AAC-AAT)	N
All	E6	1	2	128	485	486	487	ATA	I	NA	NA	FALSE	FALSE	FALSE	FALSE	FALSE	NA	NA	NA	NA	NA	NA	NA	NA	FALSE	NOL	4704	conserved	ATA	4690	0.997024	ATA,NNN	4690,14	0.9970,0.0030	4704	ATA	4690	1.0000	4690	ATA=4690	ATA=1.0000	ATA=100.00%	0.997024	ATA	4690	1	ATA	ATA	I
All	E6	1	2	129	488	489	490	AGG	R	NA	NA	FALSE	FALSE	FALSE	FALSE	FALSE	NA	NA	NA	NA	NA	NA	NA	NA	FALSE	NOL	4704	polymorphic	AGG	4687	0.996386	AGG,NNN,AAG,ANG,NNG	4687,14,1,1,1	0.9964,0.0030,0.0002,0.0002,0.0002	4704	AGG,AAG	4687,1	0.9998,0.0002	4688	AGG=4687,AAG=1	AGG=0.9998,AAG=0.0002	AGG=99.98%,AAG=0.02%	0.996599	AGG	4687	0.999787	AAG,AGG	(AGG-AGG)(AGG-AAG)(AAG-AGG)	R
All	E6	1	2	130	491	492	493	GGT	G	NA	NA	FALSE	FALSE	FALSE	FALSE	FALSE	NA	NA	NA	NA	NA	NA	NA	NA	FALSE	NOL	4704	polymorphic	GGT	4688	0.996599	GGT,NNN,GNN,GAT	4688,14,1,1	0.9966,0.0030,0.0002,0.0002	4704	GGT,GAT	4688,1	0.9998,0.0002	4689	GGT=4688,GAT=1	GGT=0.9998,GAT=0.0002	GGT=99.98%,GAT=0.02%	0.996811	GGT	4688	0.999787	GAT,GGT	(GAT-GGT)(GGT-GGT)(GGT-GAT)	G
All	E6	1	2	131	494	495	496	CGG	R	NA	NA	FALSE	FALSE	FALSE	FALSE	FALSE	NA	NA	NA	NA	NA	NA	NA	NA	FALSE	NOL	4704	conserved	CGG	4690	0.997024	CGG,NNN,NNG	4690,13,1	0.9970,0.0028,0.0002	4704	CGG	4690	1.0000	4690	CGG=4690	CGG=1.0000	CGG=100.00%	0.997024	CGG	4690	1	CGG	CGG	R
All	E6	1	2	132	497	498	499	TGG	W	NA	NA	FALSE	FALSE	FALSE	FALSE	FALSE	NA	NA	NA	NA	NA	NA	NA	NA	FALSE	NOL	4704	conserved	TGG	4690	0.997024	TGG,NNN,TNG	4690,12,2	0.9970,0.0026,0.0004	4704	TGG	4690	1.0000	4690	TGG=4690	TGG=1.0000	TGG=100.00%	0.997024	TGG	4690	1	TGG	TGG	W
All	E6	1	2	133	500	501	502	ACC	T	NA	NA	FALSE	FALSE	FALSE	FALSE	FALSE	NA	NA	NA	NA	NA	NA	NA	NA	FALSE	NOL	4704	conserved	ACC	4692	0.997449	ACC,NNN	4692,12	0.9974,0.0026	4704	ACC	4692	1.0000	4692	ACC=4692	ACC=1.0000	ACC=100.00%	0.997449	ACC	4692	1	ACC	ACC	T
All	E6	1	2	134	503	504	505	GGT	G	NA	NA	FALSE	FALSE	FALSE	FALSE	FALSE	NA	NA	NA	NA	NA	NA	NA	NA	FALSE	NOL	4704	conserved	GGT	4692	0.997449	GGT,NNN	4692,12	0.9974,0.0026	4704	GGT	4692	1.0000	4692	GGT=4692	GGT=1.0000	GGT=100.00%	0.997449	GGT	4692	1	GGT	GGT	G
All	E6	1	2	135	506	507	508	CGA	R	NA	NA	FALSE	FALSE	FALSE	FALSE	FALSE	NA	NA	NA	NA	NA	NA	NA	NA	FALSE	NOL	4704	polymorphic	CGA	4686	0.996173	CGA,CAA,NNN,CGC	4686,5,12,1	0.9962,0.0011,0.0026,0.0002	4704	CGA,CAA,CGC	4686,5,1	0.9987,0.0011,0.0002	4692	CGA=4686,CAA=5,CGC=1	CGA=0.9987,CAA=0.0011,CGC=0.0002	CGA=99.87%,CAA=0.11%,CGC=0.02%	0.997449	CGA	4686	0.998721	CAA,CGA,CGC	(CGA-CGC)(CGA-CGA)(CGA-CAA)(CAA-CAA)(CAA-CGA)(CGC-CAA)(CGC-CGA)	R
All	E6	1	2	136	509	510	511	TGT	C	NA	NA	FALSE	FALSE	FALSE	FALSE	FALSE	NA	NA	NA	NA	NA	NA	NA	NA	FALSE	NOL	4704	conserved	TGT	4692	0.997449	TGT,NNN	4692,12	0.9974,0.0026	4704	TGT	4692	1.0000	4692	TGT=4692	TGT=1.0000	TGT=100.00%	0.997449	TGT	4692	1	TGT	TGT	C
All	E6	1	2	137	512	513	514	ATG	M	NA	NA	FALSE	FALSE	FALSE	FALSE	FALSE	NA	NA	NA	NA	NA	NA	NA	NA	FALSE	NOL	4704	conserved	ATG	4692	0.997449	ATG,NNN	4692,12	0.9974,0.0026	4704	ATG	4692	1.0000	4692	ATG=4692	ATG=1.0000	ATG=100.00%	0.997449	ATG	4692	1	ATG	ATG	M
All	E6	1	2	138	515	516	517	TCT	S	NA	NA	FALSE	FALSE	FALSE	FALSE	FALSE	NA	NA	NA	NA	NA	NA	NA	NA	FALSE	NOL	4704	polymorphic	TCT	4689	0.996811	TCT,NNN,TGT,TCN	4689,12,2,1	0.9968,0.0026,0.0004,0.0002	4704	TCT,TGT	4689,2	0.9996,0.0004	4691	TCT=4689,TGT=2	TCT=0.9996,TGT=0.0004	TCT=99.96%,TGT=0.04%	0.997236	TCT	4689	0.999574	TCT,TGT	(TCT-TGT)(TCT-TCT)(TGT-TCT)(TGT-TGT)	S
All	E6	1	2	139	518	519	520	TGT	C	NA	NA	FALSE	FALSE	FALSE	FALSE	TRUE	NA	NA	NA	NA	NA	NA	NA	NA	FALSE	NOL	4704	conserved	TGT	4692	0.997449	TGT,NNN	4692,12	0.9974,0.0026	4704	TGT	4692	1.0000	4692	TGT=4692	TGT=1.0000	TGT=100.00%	0.997449	TGT	4692	1	TGT	TGT	C
All	E6	1	2	140	521	522	523	TGC	C	NA	NA	FALSE	FALSE	FALSE	FALSE	TRUE	NA	NA	NA	NA	NA	NA	NA	NA	FALSE	NOL	4704	polymorphic	TGC	4688	0.996599	TGC,NNN,TCC,TTC	4688,12,3,1	0.9966,0.0026,0.0006,0.0002	4704	TGC,TCC,TTC	4688,3,1	0.9991,0.0006,0.0002	4692	TGC=4688,TCC=3,TTC=1	TGC=0.9991,TCC=0.0006,TTC=0.0002	TGC=99.91%,TCC=0.06%,TTC=0.02%	0.997449	TGC	4688	0.999147	TCC,TGC,TTC	(TCC-TCC)(TCC-TGC)(TGC-TGC)(TGC-TCC)(TGC-TTC)(TTC-TCC)(TTC-TGC)	C
All	E6	1	2	141	524	525	526	AGA	R	SA526	splicing	FALSE	FALSE	FALSE	FALSE	TRUE	NA	NA	NA	NA	NA	NA	NA	NA	FALSE	NOL	4704	polymorphic	AGA	4688	0.996599	AGA,NNN,ACA,AAA	4688,12,3,1	0.9966,0.0026,0.0006,0.0002	4704	AGA,ACA,AAA	4688,3,1	0.9991,0.0006,0.0002	4692	AGA=4688,ACA=3,AAA=1	AGA=0.9991,ACA=0.0006,AAA=0.0002	AGA=99.91%,ACA=0.06%,AAA=0.02%	0.997449	AGA	4688	0.999147	AAA,ACA,AGA	(ACA-ACA)(ACA-AGA)(ACA-AAA)(AGA-ACA)(AGA-AAA)(AGA-AGA)(AAA-ACA)(AAA-AGA)	R
All	E6	1	2	142	527	528	529	TCA	S	NA	NA	FALSE	FALSE	FALSE	TRUE	TRUE	NA	NA	NA	NA	NA	NA	NA	NA	FALSE	NOL	4704	polymorphic	TCA	4691	0.997236	TCA,NNN,TTA	4691,12,1	0.9972,0.0026,0.0002	4704	TCA,TTA	4691,1	0.9998,0.0002	4692	TCA=4691,TTA=1	TCA=0.9998,TTA=0.0002	TCA=99.98%,TTA=0.02%	0.997449	TCA	4691	0.999787	TCA,TTA	(TTA-TCA)(TCA-TTA)(TCA-TCA)	S
All	E6	1	2	143	530	531	532	TCA	S	NA	NA	TRUE	TRUE	TRUE	TRUE	TRUE	TCA,TCG	S,S	1	SYN	0	0	none	none	FALSE	NOL	4704	polymorphic	TCA	4350	0.924745	TCA,NNN,TCG,TNN	4350,12,341,1	0.9247,0.0026,0.0725,0.0002	4704	TCA,TCG	4350,341	0.9273,0.0727	4691	TCA=4350,TCG=341	TCA=0.9273,TCG=0.0727	TCA=92.73%,TCG=7.27%	0.997236	TCA	4350	0.927308	TCA,TCG	(TCG-TCA)(TCG-TCG)(TCA-TCA)(TCA-TCG)	S
All	E6	1	2	144	533	534	535	AGA	R	NA	NA	FALSE	FALSE	FALSE	TRUE	TRUE	NA	NA	NA	NA	NA	NA	NA	NA	FALSE	NOL	4704	polymorphic	AGA	4686	0.996173	AGA,NNN,CGA,ACA	4686,13,1,4	0.9962,0.0028,0.0002,0.0009	4704	AGA,CGA,ACA	4686,1,4	0.9989,0.0002,0.0009	4691	AGA=4686,CGA=1,ACA=4	AGA=0.9989,CGA=0.0002,ACA=0.0009	AGA=99.89%,CGA=0.02%,ACA=0.09%	0.997236	AGA	4686	0.998934	ACA,AGA,CGA	(CGA-AGA)(ACA-CGA)(ACA-AGA)(ACA-ACA)(AGA-CGA)(AGA-ACA)(AGA-AGA)	R
All	E6	1	2	145	536	537	538	ACA	T	NA	NA	FALSE	FALSE	FALSE	FALSE	TRUE	NA	NA	NA	NA	NA	NA	NA	NA	FALSE	NOL	4704	conserved	ACA	4691	0.997236	ACA,NNN,NCA	4691,12,1	0.9972,0.0026,0.0002	4704	ACA	4691	1.0000	4691	ACA=4691	ACA=1.0000	ACA=100.00%	0.997236	ACA	4691	1	ACA	ACA	T
All	E6	1	2	146	539	540	541	CGT	R	NA	NA	FALSE	FALSE	FALSE	FALSE	TRUE	NA	NA	NA	NA	NA	NA	NA	NA	FALSE	NOL	4704	conserved	CGT	4692	0.997449	CGT,NNN	4692,12	0.9974,0.0026	4704	CGT	4692	1.0000	4692	CGT=4692	CGT=1.0000	CGT=100.00%	0.997449	CGT	4692	1	CGT	CGT	R
All	E6	1	2	147	542	543	544	AGA	R	NA	NA	FALSE	FALSE	FALSE	FALSE	TRUE	NA	NA	NA	NA	NA	NA	NA	NA	FALSE	NOL	4704	conserved	AGA	4692	0.997449	AGA,NNN	4692,12	0.9974,0.0026	4704	AGA	4692	1.0000	4692	AGA=4692	AGA=1.0000	AGA=100.00%	0.997449	AGA	4692	1	AGA	AGA	R
All	E6	1	2	148	545	546	547	GAA	E	NA	NA	FALSE	FALSE	FALSE	FALSE	FALSE	NA	NA	NA	NA	NA	NA	NA	NA	FALSE	NOL	4704	conserved	GAA	4690	0.997024	GAA,NNN,GNA	4690,12,2	0.9970,0.0026,0.0004	4704	GAA	4690	1.0000	4690	GAA=4690	GAA=1.0000	GAA=100.00%	0.997024	GAA	4690	1	GAA	GAA	E
All	E6	1	2	149	548	549	550	ACC	T	NA	NA	FALSE	FALSE	FALSE	FALSE	FALSE	NA	NA	NA	NA	NA	NA	NA	NA	FALSE	NOL	4704	polymorphic	ACC	4690	0.997024	ACC,ACT,NNN,ANC	4690,1,12,1	0.9970,0.0002,0.0026,0.0002	4704	ACC,ACT	4690,1	0.9998,0.0002	4691	ACC=4690,ACT=1	ACC=0.9998,ACT=0.0002	ACC=99.98%,ACT=0.02%	0.997236	ACC	4690	0.999787	ACC,ACT	(ACT-ACC)(ACC-ACT)(ACC-ACC)	T
All	E6	1	2	150	551	552	553	CAG	Q	NA	NA	FALSE	FALSE	FALSE	FALSE	FALSE	NA	NA	NA	NA	NA	NA	NA	NA	FALSE	NOL	4704	polymorphic	CAG	4690	0.997024	CAG,NNN,CGG	4690,12,2	0.9970,0.0026,0.0004	4704	CAG,CGG	4690,2	0.9996,0.0004	4692	CAG=4690,CGG=2	CAG=0.9996,CGG=0.0004	CAG=99.96%,CGG=0.04%	0.997449	CAG	4690	0.999574	CAG,CGG	(CGG-CGG)(CGG-CAG)(CAG-CAG)(CAG-CGG)	Q
All	E6	1	2	151	554	555	556	CTG	L	NA	NA	FALSE	FALSE	FALSE	FALSE	FALSE	NA	NA	NA	NA	NA	NA	NA	NA	FALSE	NOL	4704	conserved	CTG	4692	0.997449	CTG,NNN	4692,12	0.9974,0.0026	4704	CTG	4692	1.0000	4692	CTG=4692	CTG=1.0000	CTG=100.00%	0.997449	CTG	4692	1	CTG	CTG	L
All	E6	1	2	152	557	558	559	TAA	*	NA	NA	FALSE	FALSE	FALSE	FALSE	FALSE	NA	NA	NA	NA	NA	NA	NA	NA	FALSE	NOL	4704	conserved	TAA	4692	0.997449	TAA,NNN	4692,12	0.9974,0.0026	4704	TAA	4692	1.0000	4692	TAA=4692	TAA=1.0000	TAA=100.00%	0.997449	TAA	4692	1	TAA	TAA	*
All	E7	2	1	1	562	563	564	ATG	M	NA	NA	FALSE	FALSE	FALSE	FALSE	FALSE	NA	NA	NA	NA	NA	NA	NA	NA	FALSE	NOL	4704	conserved	ATG	4692	0.997449	ATG,NNN	4692,12	0.9974,0.0026	4704	ATG	4692	1.0000	4692	ATG=4692	ATG=1.0000	ATG=100.00%	0.997449	ATG	4692	1	ATG	ATG	M
All	E7	2	1	2	565	566	567	CAT	H	NA	NA	FALSE	FALSE	FALSE	FALSE	FALSE	NA	NA	NA	NA	NA	NA	NA	NA	FALSE	NOL	4704	conserved	CAT	4692	0.997449	CAT,NNN	4692,12	0.9974,0.0026	4704	CAT	4692	1.0000	4692	CAT=4692	CAT=1.0000	CAT=100.00%	0.997449	CAT	4692	1	CAT	CAT	H
All	E7	2	1	3	568	569	570	GGA	G	NA	NA	FALSE	FALSE	FALSE	FALSE	FALSE	NA	NA	NA	NA	NA	NA	NA	NA	FALSE	NOL	4704	conserved	GGA	4692	0.997449	GGA,NNN	4692,12	0.9974,0.0026	4704	GGA	4692	1.0000	4692	GGA=4692	GGA=1.0000	GGA=100.00%	0.997449	GGA	4692	1	GGA	GGA	G
All	E7	2	1	4	571	572	573	GAT	D	NA	NA	FALSE	FALSE	FALSE	FALSE	FALSE	NA	NA	NA	NA	NA	NA	NA	NA	FALSE	NOL	4704	polymorphic	GAT	4690	0.997024	GAT,NNN,NNT,AAT	4690,11,1,2	0.9970,0.0023,0.0002,0.0004	4704	GAT,AAT	4690,2	0.9996,0.0004	4692	GAT=4690,AAT=2	GAT=0.9996,AAT=0.0004	GAT=99.96%,AAT=0.04%	0.997449	GAT	4690	0.999574	AAT,GAT	(AAT-AAT)(AAT-GAT)(GAT-GAT)(GAT-AAT)	D
All	E7	2	1	5	574	575	576	ACA	T	NA	NA	FALSE	FALSE	FALSE	FALSE	FALSE	NA	NA	NA	NA	NA	NA	NA	NA	FALSE	NOL	4704	conserved	ACA	4693	0.997662	ACA,NNN	4693,11	0.9977,0.0023	4704	ACA	4693	1.0000	4693	ACA=4693	ACA=1.0000	ACA=100.00%	0.997662	ACA	4693	1	ACA	ACA	T
All	E7	2	1	6	577	578	579	CCT	P	NA	NA	FALSE	FALSE	FALSE	FALSE	FALSE	NA	NA	NA	NA	NA	NA	NA	NA	FALSE	NOL	4704	conserved	CCT	4692	0.997449	CCT,NNN,CCN	4692,11,1	0.9974,0.0023,0.0002	4704	CCT	4692	1.0000	4692	CCT=4692	CCT=1.0000	CCT=100.00%	0.997449	CCT	4692	1	CCT	CCT	P
All	E7	2	1	7	580	581	582	ACA	T	NA	NA	FALSE	FALSE	FALSE	FALSE	FALSE	NA	NA	NA	NA	NA	NA	NA	NA	FALSE	NOL	4704	conserved	ACA	4693	0.997662	ACA,NNN	4693,11	0.9977,0.0023	4704	ACA	4693	1.0000	4693	ACA=4693	ACA=1.0000	ACA=100.00%	0.997662	ACA	4693	1	ACA	ACA	T
All	E7	2	1	8	583	584	585	TTG	L	NA	NA	FALSE	FALSE	FALSE	FALSE	FALSE	NA	NA	NA	NA	NA	NA	NA	NA	FALSE	NOL	4704	polymorphic	TTG	4691	0.997236	TTG,NNN,TTA	4691,11,2	0.9972,0.0023,0.0004	4704	TTG,TTA	4691,2	0.9996,0.0004	4693	TTG=4691,TTA=2	TTG=0.9996,TTA=0.0004	TTG=99.96%,TTA=0.04%	0.997662	TTG	4691	0.999574	TTA,TTG	(TTA-TTA)(TTA-TTG)(TTG-TTA)(TTG-TTG)	L
All	E7	2	1	9	586	587	588	CAT	H	NA	NA	FALSE	FALSE	FALSE	FALSE	FALSE	NA	NA	NA	NA	NA	NA	NA	NA	FALSE	NOL	4704	conserved	CAT	4694	0.997874	CAT,NNN	4694,10	0.9979,0.0021	4704	CAT	4694	1.0000	4694	CAT=4694	CAT=1.0000	CAT=100.00%	0.997874	CAT	4694	1	CAT	CAT	H
All	E7	2	1	10	589	590	591	GAA	E	NA	NA	FALSE	FALSE	FALSE	FALSE	FALSE	NA	NA	NA	NA	NA	NA	NA	NA	FALSE	NOL	4704	conserved	GAA	4693	0.997662	GAA,NNN,NAA	4693,10,1	0.9977,0.0021,0.0002	4704	GAA	4693	1.0000	4693	GAA=4693	GAA=1.0000	GAA=100.00%	0.997662	GAA	4693	1	GAA	GAA	E
All	E7	2	1	11	592	593	594	TAT	Y	ESS	regulatory	FALSE	FALSE	FALSE	FALSE	FALSE	NA	NA	NA	NA	NA	NA	NA	NA	FALSE	NOL	4704	conserved	TAT	4694	0.997874	TAT,NNN	4694,10	0.9979,0.0021	4704	TAT	4694	1.0000	4694	TAT=4694	TAT=1.0000	TAT=100.00%	0.997874	TAT	4694	1	TAT	TAT	Y
All	E7	2	1	12	595	596	597	ATG	M	ESS	regulatory	FALSE	FALSE	FALSE	FALSE	FALSE	NA	NA	NA	NA	NA	NA	NA	NA	FALSE	NOL	4704	polymorphic	ATG	4692	0.997449	ATG,NNN,ATT	4692,10,2	0.9974,0.0021,0.0004	4704	ATG,ATT	4692,2	0.9996,0.0004	4694	ATG=4692,ATT=2	ATG=0.9996,ATT=0.0004	ATG=99.96%,ATT=0.04%	0.997874	ATG	4692	0.999574	ATG,ATT	(ATG-ATG)(ATG-ATT)(ATT-ATG)(ATT-ATT)	M
All	E7	2	1	13	598	599	600	TTA	L	ESS	regulatory	FALSE	FALSE	FALSE	FALSE	FALSE	NA	NA	NA	NA	NA	NA	NA	NA	FALSE	NOL	4704	conserved	TTA	4694	0.997874	TTA,NNN	4694,10	0.9979,0.0021	4704	TTA	4694	1.0000	4694	TTA=4694	TTA=1.0000	TTA=100.00%	0.997874	TTA	4694	1	TTA	TTA	L
All	E7	2	1	14	601	602	603	GAT	D	ESS	regulatory	FALSE	FALSE	FALSE	FALSE	FALSE	NA	NA	NA	NA	NA	NA	NA	NA	FALSE	NOL	4704	conserved	GAT	4694	0.997874	GAT,NNN	4694,10	0.9979,0.0021	4704	GAT	4694	1.0000	4694	GAT=4694	GAT=1.0000	GAT=100.00%	0.997874	GAT	4694	1	GAT	GAT	D
All	E7	2	1	15	604	605	606	TTG	L	ESS	regulatory	FALSE	FALSE	FALSE	FALSE	FALSE	NA	NA	NA	NA	NA	NA	NA	NA	FALSE	NOL	4704	polymorphic	TTG	4693	0.997662	TTG,NNG,NNN,NTG,CTG	4693,4,5,1,1	0.9977,0.0009,0.0011,0.0002,0.0002	4704	TTG,CTG	4693,1	0.9998,0.0002	4694	TTG=4693,CTG=1	TTG=0.9998,CTG=0.0002	TTG=99.98%,CTG=0.02%	0.997874	TTG	4693	0.999787	CTG,TTG	(TTG-TTG)(TTG-CTG)(CTG-TTG)	L
All	E7	2	1	16	607	608	609	CAA	Q	NA	NA	FALSE	FALSE	FALSE	FALSE	FALSE	NA	NA	NA	NA	NA	NA	NA	NA	FALSE	NOL	4704	polymorphic	CAA	4698	0.998724	CAA,GAA,NNN	4698,1,5	0.9987,0.0002,0.0011	4704	CAA,GAA	4698,1	0.9998,0.0002	4699	CAA=4698,GAA=1	CAA=0.9998,GAA=0.0002	CAA=99.98%,GAA=0.02%	0.998937	CAA	4698	0.999787	CAA,GAA	(GAA-CAA)(CAA-GAA)(CAA-CAA)	Q
All	E7	2	1	17	610	611	612	CCA	P	NA	NA	FALSE	FALSE	FALSE	FALSE	FALSE	NA	NA	NA	NA	NA	NA	NA	NA	FALSE	NOL	4704	conserved	CCA	4699	0.998937	CCA,NNN	4699,5	0.9989,0.0011	4704	CCA	4699	1.0000	4699	CCA=4699	CCA=1.0000	CCA=100.00%	0.998937	CCA	4699	1	CCA	CCA	P
All	E7	2	1	18	613	614	615	GAG	E	NA	NA	FALSE	FALSE	FALSE	FALSE	FALSE	NA	NA	NA	NA	NA	NA	NA	NA	FALSE	NOL	4704	conserved	GAG	4699	0.998937	GAG,NNN	4699,5	0.9989,0.0011	4704	GAG	4699	1.0000	4699	GAG=4699	GAG=1.0000	GAG=100.00%	0.998937	GAG	4699	1	GAG	GAG	E
All	E7	2	1	19	616	617	618	ACA	T	NA	NA	FALSE	FALSE	FALSE	FALSE	FALSE	NA	NA	NA	NA	NA	NA	NA	NA	FALSE	NOL	4704	conserved	ACA	4699	0.998937	ACA,NNN	4699,5	0.9989,0.0011	4704	ACA	4699	1.0000	4699	ACA=4699	ACA=1.0000	ACA=100.00%	0.998937	ACA	4699	1	ACA	ACA	T
All	E7	2	1	20	619	620	621	ACT	T	NA	NA	FALSE	FALSE	FALSE	FALSE	FALSE	NA	NA	NA	NA	NA	NA	NA	NA	FALSE	NOL	4704	polymorphic	ACT	4697	0.998512	ACT,TGT,TCT,NNN	4697,1,1,5	0.9985,0.0002,0.0002,0.0011	4704	ACT,TGT,TCT	4697,1,1	0.9996,0.0002,0.0002	4699	ACT=4697,TGT=1,TCT=1	ACT=0.9996,TGT=0.0002,TCT=0.0002	ACT=99.96%,TGT=0.02%,TCT=0.02%	0.998937	ACT	4697	0.999574	ACT,TCT,TGT	(ACT-ACT)(ACT-TGT)(ACT-TCT)(TGT-TCT)(TGT-ACT)(TCT-ACT)	T
All	E7	2	1	21	622	623	624	GAT	D	NA	NA	FALSE	FALSE	FALSE	FALSE	FALSE	NA	NA	NA	NA	NA	NA	NA	NA	FALSE	NOL	4704	polymorphic	GAT	4698	0.998724	GAT,AAT,NNT	4698,1,5	0.9987,0.0002,0.0011	4704	GAT,AAT	4698,1	0.9998,0.0002	4699	GAT=4698,AAT=1	GAT=0.9998,AAT=0.0002	GAT=99.98%,AAT=0.02%	0.998937	GAT	4698	0.999787	AAT,GAT	(AAT-GAT)(GAT-GAT)(GAT-AAT)	D
All	E7	2	1	22	625	626	627	CTC	L	NA	NA	FALSE	FALSE	FALSE	FALSE	FALSE	NA	NA	NA	NA	NA	NA	NA	NA	FALSE	NOL	4704	polymorphic	CTC	4703	0.999787	CTC,CTT	4703,1	0.9998,0.0002	4704	CTC,CTT	4703,1	0.9998,0.0002	4704	CTC=4703,CTT=1	CTC=0.9998,CTT=0.0002	CTC=99.98%,CTT=0.02%	1	CTC	4703	0.999787	CTC,CTT	(CTC-CTC)(CTC-CTT)(CTT-CTC)	L
All	E7	2	1	23	628	629	630	TAC	Y	NA	NA	FALSE	FALSE	FALSE	FALSE	FALSE	NA	NA	NA	NA	NA	NA	NA	NA	FALSE	NOL	4704	conserved	TAC	4704	1	TAC	4704	1.0000	4704	TAC	4704	1.0000	4704	TAC=4704	TAC=1.0000	TAC=100.00%	1	TAC	4704	1	TAC	TAC	Y
All	E7	2	1	24	631	632	633	TGT	C	NA	NA	FALSE	FALSE	FALSE	FALSE	FALSE	NA	NA	NA	NA	NA	NA	NA	NA	FALSE	NOL	4704	conserved	TGT	4704	1	TGT	4704	1.0000	4704	TGT	4704	1.0000	4704	TGT=4704	TGT=1.0000	TGT=100.00%	1	TGT	4704	1	TGT	TGT	C
All	E7	2	1	25	634	635	636	TAT	Y	NA	NA	FALSE	FALSE	FALSE	FALSE	TRUE	NA	NA	NA	NA	NA	NA	NA	NA	FALSE	NOL	4704	conserved	TAT	4704	1	TAT	4704	1.0000	4704	TAT	4704	1.0000	4704	TAT=4704	TAT=1.0000	TAT=100.00%	1	TAT	4704	1	TAT	TAT	Y
All	E7	2	1	26	637	638	639	GAG	E	NA	NA	FALSE	FALSE	FALSE	FALSE	TRUE	NA	NA	NA	NA	NA	NA	NA	NA	FALSE	NOL	4704	conserved	GAG	4704	1	GAG	4704	1.0000	4704	GAG	4704	1.0000	4704	GAG=4704	GAG=1.0000	GAG=100.00%	1	GAG	4704	1	GAG	GAG	E
All	E7	2	1	27	640	641	642	CAA	Q	NA	NA	FALSE	FALSE	FALSE	FALSE	TRUE	NA	NA	NA	NA	NA	NA	NA	NA	FALSE	NOL	4704	conserved	CAA	4704	1	CAA	4704	1.0000	4704	CAA	4704	1.0000	4704	CAA=4704	CAA=1.0000	CAA=100.00%	1	CAA	4704	1	CAA	CAA	Q
All	E7	2	1	28	643	644	645	TTA	L	NA	NA	FALSE	FALSE	FALSE	TRUE	TRUE	NA	NA	NA	NA	NA	NA	NA	NA	FALSE	NOL	4704	polymorphic	TTA	4702	0.999575	TTA,TTC	4702,2	0.9996,0.0004	4704	TTA,TTC	4702,2	0.9996,0.0004	4704	TTA=4702,TTC=2	TTA=0.9996,TTC=0.0004	TTA=99.96%,TTC=0.04%	1	TTA	4702	0.999575	TTA,TTC	(TTA-TTC)(TTA-TTA)(TTC-TTA)(TTC-TTC)	L
All	E7	2	1	29	646	647	648	AAT	N	NA	NA	TRUE	TRUE	TRUE	TRUE	TRUE	AAT,AGT	N,S	2	NSYN	1.31	1.31	conservative	conservative	FALSE	NOL	4704	polymorphic	AAT	4273	0.908376	AAT,AGT,ACT,CAT	4273,429,1,1	0.9084,0.0912,0.0002,0.0002	4704	AAT,AGT,ACT,CAT	4273,429,1,1	0.9084,0.0912,0.0002,0.0002	4704	AAT=4273,AGT=429,ACT=1,CAT=1	AAT=0.9084,AGT=0.0912,ACT=0.0002,CAT=0.0002	AAT=90.84%,AGT=9.12%,ACT=0.02%,CAT=0.02%	1	AAT	4273	0.908376	AAT,ACT,AGT,CAT	(CAT-ACT)(CAT-AGT)(CAT-AAT)(ACT-AGT)(ACT-AAT)(AGT-ACT)(AGT-AGT)(AGT-AAT)(AGT-CAT)(AAT-CAT)(AAT-ACT)(AAT-AGT)(AAT-AAT)	N
All	E7	2	1	30	649	650	651	GAC	D	NA	NA	FALSE	FALSE	FALSE	TRUE	TRUE	NA	NA	NA	NA	NA	NA	NA	NA	FALSE	NOL	4704	conserved	GAC	4704	1	GAC	4704	1.0000	4704	GAC	4704	1.0000	4704	GAC=4704	GAC=1.0000	GAC=100.00%	1	GAC	4704	1	GAC	GAC	D
All	E7	2	1	31	652	653	654	AGC	S	NA	NA	FALSE	FALSE	FALSE	FALSE	TRUE	NA	NA	NA	NA	NA	NA	NA	NA	FALSE	NOL	4704	conserved	AGC	4701	0.999362	AGC,ANN	4701,3	0.9994,0.0006	4704	AGC	4701	1.0000	4701	AGC=4701	AGC=1.0000	AGC=100.00%	0.999362	AGC	4701	1	AGC	AGC	S
All	E7	2	1	32	655	656	657	TCA	S	NA	NA	FALSE	FALSE	FALSE	FALSE	TRUE	NA	NA	NA	NA	NA	NA	NA	NA	FALSE	NOL	4704	polymorphic	TCA	4695	0.998087	TCA,TCN,NNN,TNN,TTA	4695,4,3,1,1	0.9981,0.0009,0.0006,0.0002,0.0002	4704	TCA,TTA	4695,1	0.9998,0.0002	4696	TCA=4695,TTA=1	TCA=0.9998,TTA=0.0002	TCA=99.98%,TTA=0.02%	0.998299	TCA	4695	0.999787	TCA,TTA	(TTA-TCA)(TCA-TTA)(TCA-TCA)	S
All	E7	2	1	33	658	659	660	GAG	E	NA	NA	FALSE	FALSE	FALSE	FALSE	TRUE	NA	NA	NA	NA	NA	NA	NA	NA	FALSE	NOL	4704	polymorphic	GAG	4693	0.997662	GAG,AAG,NNN	4693,2,9	0.9977,0.0004,0.0019	4704	GAG,AAG	4693,2	0.9996,0.0004	4695	GAG=4693,AAG=2	GAG=0.9996,AAG=0.0004	GAG=99.96%,AAG=0.04%	0.998087	GAG	4693	0.999574	AAG,GAG	(AAG-GAG)(AAG-AAG)(GAG-GAG)(GAG-AAG)	E
All	E7	2	1	34	661	662	663	GAG	E	NA	NA	FALSE	FALSE	FALSE	FALSE	FALSE	NA	NA	NA	NA	NA	NA	NA	NA	FALSE	NOL	4704	polymorphic	GAG	4690	0.997024	GAG,NNN,GAA	4690,9,5	0.9970,0.0019,0.0011	4704	GAG,GAA	4690,5	0.9989,0.0011	4695	GAG=4690,GAA=5	GAG=0.9989,GAA=0.0011	GAG=99.89%,GAA=0.11%	0.998087	GAG	4690	0.998935	GAA,GAG	(GAG-GAG)(GAG-GAA)(GAA-GAA)(GAA-GAG)	E
All	E7	2	1	35	664	665	666	GAG	E	NA	NA	FALSE	FALSE	FALSE	FALSE	FALSE	GAG,GAA	E,E	1	SYN	0	0	none	none	FALSE	NOL	4704	polymorphic	GAG	4589	0.975553	GAG,GAA,NNN,GNN,GAN	4589,101,9,4,1	0.9756,0.0215,0.0019,0.0009,0.0002	4704	GAG,GAA	4589,101	0.9785,0.0215	4690	GAG=4589,GAA=101	GAG=0.9785,GAA=0.0215	GAG=97.85%,GAA=2.15%	0.997024	GAG	4589	0.978465	GAA,GAG	(GAG-GAA)(GAG-GAG)(GAA-GAG)(GAA-GAA)	E
All	E7	2	1	36	667	668	669	GAT	D	NA	NA	FALSE	FALSE	FALSE	FALSE	FALSE	NA	NA	NA	NA	NA	NA	NA	NA	FALSE	NOL	4704	conserved	GAT	4688	0.996599	GAT,NNN,GNN	4688,14,2	0.9966,0.0030,0.0004	4704	GAT	4688	1.0000	4688	GAT=4688	GAT=1.0000	GAT=100.00%	0.996599	GAT	4688	1	GAT	GAT	D
All	E7	2	1	37	670	671	672	GAA	E	P670	promoter	FALSE	FALSE	FALSE	FALSE	FALSE	NA	NA	NA	NA	NA	NA	NA	NA	FALSE	NOL	4704	conserved	GAA	4687	0.996386	GAA,NNN,GNA	4687,16,1	0.9964,0.0034,0.0002	4704	GAA	4687	1.0000	4687	GAA=4687	GAA=1.0000	GAA=100.00%	0.996386	GAA	4687	1	GAA	GAA	E
All	E7	2	1	38	673	674	675	ATA	I	NA	NA	FALSE	FALSE	FALSE	FALSE	FALSE	NA	NA	NA	NA	NA	NA	NA	NA	FALSE	NOL	4704	conserved	ATA	4688	0.996599	ATA,NNN	4688,16	0.9966,0.0034	4704	ATA	4688	1.0000	4688	ATA=4688	ATA=1.0000	ATA=100.00%	0.996599	ATA	4688	1	ATA	ATA	I
All	E7	2	1	39	676	677	678	GAT	D	NA	NA	FALSE	FALSE	FALSE	FALSE	FALSE	NA	NA	NA	NA	NA	NA	NA	NA	FALSE	NOL	4704	polymorphic	GAT	4684	0.995748	GAT,GAC,NNN	4684,4,16	0.9957,0.0009,0.0034	4704	GAT,GAC	4684,4	0.9991,0.0009	4688	GAT=4684,GAC=4	GAT=0.9991,GAC=0.0009	GAT=99.91%,GAC=0.09%	0.996599	GAT	4684	0.999147	GAC,GAT	(GAT-GAC)(GAT-GAT)(GAC-GAT)(GAC-GAC)	D
All	E7	2	1	40	679	680	681	GGT	G	NA	NA	FALSE	FALSE	FALSE	FALSE	FALSE	NA	NA	NA	NA	NA	NA	NA	NA	FALSE	NOL	4704	polymorphic	GGT	4686	0.996173	GGT,NNN,NGT,GGA,GGG	4686,15,1,1,1	0.9962,0.0032,0.0002,0.0002,0.0002	4704	GGT,GGA,GGG	4686,1,1	0.9996,0.0002,0.0002	4688	GGT=4686,GGA=1,GGG=1	GGT=0.9996,GGA=0.0002,GGG=0.0002	GGT=99.96%,GGA=0.02%,GGG=0.02%	0.996599	GGT	4686	0.999573	GGA,GGG,GGT	(GGA-GGT)(GGG-GGT)(GGG-GGA)(GGT-GGA)(GGT-GGG)(GGT-GGT)	G
All	E7	2	1	41	682	683	684	CCA	P	NA	NA	FALSE	FALSE	FALSE	FALSE	FALSE	NA	NA	NA	NA	NA	NA	NA	NA	FALSE	NOL	4704	conserved	CCA	4686	0.996173	CCA,NNN,NCA,NNA	4686,15,2,1	0.9962,0.0032,0.0004,0.0002	4704	CCA	4686	1.0000	4686	CCA=4686	CCA=1.0000	CCA=100.00%	0.996173	CCA	4686	1	CCA	CCA	P
All	E7	2	1	42	685	686	687	GCT	A	NA	NA	FALSE	FALSE	FALSE	FALSE	FALSE	NA	NA	NA	NA	NA	NA	NA	NA	FALSE	NOL	4704	polymorphic	GCT	4670	0.992772	GCT,GCC,NNN,GCN,NCN	4670,19,13,1,1	0.9928,0.0040,0.0028,0.0002,0.0002	4704	GCT,GCC	4670,19	0.9959,0.0041	4689	GCT=4670,GCC=19	GCT=0.9959,GCC=0.0041	GCT=99.59%,GCC=0.41%	0.996811	GCT	4670	0.995948	GCC,GCT	(GCT-GCC)(GCT-GCT)(GCC-GCC)(GCC-GCT)	A
All	E7	2	1	43	688	689	690	GGA	G	NA	NA	FALSE	FALSE	FALSE	FALSE	FALSE	NA	NA	NA	NA	NA	NA	NA	NA	FALSE	NOL	4704	polymorphic	GGA	4682	0.995323	GGA,NNN,GNN,GAA,NGA,GGN	4682,13,1,2,5,1	0.9953,0.0028,0.0002,0.0004,0.0011,0.0002	4704	GGA,GAA	4682,2	0.9996,0.0004	4684	GGA=4682,GAA=2	GGA=0.9996,GAA=0.0004	GGA=99.96%,GAA=0.04%	0.995748	GGA	4682	0.999573	GAA,GGA	(GGA-GGA)(GGA-GAA)(GAA-GAA)(GAA-GGA)	G
All	E7	2	1	44	691	692	693	CAA	Q	NA	NA	FALSE	FALSE	FALSE	FALSE	FALSE	NA	NA	NA	NA	NA	NA	NA	NA	FALSE	NOL	4704	conserved	CAA	4689	0.996811	CAA,NNN,NNA,CNA	4689,13,1,1	0.9968,0.0028,0.0002,0.0002	4704	CAA	4689	1.0000	4689	CAA=4689	CAA=1.0000	CAA=100.00%	0.996811	CAA	4689	1	CAA	CAA	Q
All	E7	2	1	45	694	695	696	GCA	A	NA	NA	FALSE	FALSE	FALSE	FALSE	FALSE	NA	NA	NA	NA	NA	NA	NA	NA	FALSE	NOL	4704	conserved	GCA	4689	0.996811	GCA,NNN,GNA,NNA	4689,13,1,1	0.9968,0.0028,0.0002,0.0002	4704	GCA	4689	1.0000	4689	GCA=4689	GCA=1.0000	GCA=100.00%	0.996811	GCA	4689	1	GCA	GCA	A
All	E7	2	1	46	697	698	699	GAA	E	NA	NA	FALSE	FALSE	FALSE	FALSE	FALSE	NA	NA	NA	NA	NA	NA	NA	NA	FALSE	NOL	4704	conserved	GAA	4691	0.997236	GAA,NNN,GNA	4691,12,1	0.9972,0.0026,0.0002	4704	GAA	4691	1.0000	4691	GAA=4691	GAA=1.0000	GAA=100.00%	0.997236	GAA	4691	1	GAA	GAA	E
All	E7	2	1	47	700	701	702	CCG	P	NA	NA	FALSE	FALSE	FALSE	FALSE	FALSE	NA	NA	NA	NA	NA	NA	NA	NA	FALSE	NOL	4704	polymorphic	CCG	4689	0.996811	CCG,NNN,CTG,NCG	4689,12,2,1	0.9968,0.0026,0.0004,0.0002	4704	CCG,CTG	4689,2	0.9996,0.0004	4691	CCG=4689,CTG=2	CCG=0.9996,CTG=0.0004	CCG=99.96%,CTG=0.04%	0.997236	CCG	4689	0.999574	CCG,CTG	(CCG-CCG)(CCG-CTG)(CTG-CTG)(CTG-CCG)	P
All	E7	2	1	48	703	704	705	GAC	D	NA	NA	FALSE	FALSE	FALSE	FALSE	FALSE	NA	NA	NA	NA	NA	NA	NA	NA	FALSE	NOL	4704	conserved	GAC	4691	0.997236	GAC,NNN,GNN	4691,12,1	0.9972,0.0026,0.0002	4704	GAC	4691	1.0000	4691	GAC=4691	GAC=1.0000	GAC=100.00%	0.997236	GAC	4691	1	GAC	GAC	D
All	E7	2	1	49	706	707	708	AGA	R	NA	NA	FALSE	FALSE	FALSE	FALSE	FALSE	NA	NA	NA	NA	NA	NA	NA	NA	FALSE	NOL	4704	polymorphic	AGA	4689	0.996811	AGA,NNN,ATA	4689,13,2	0.9968,0.0028,0.0004	4704	AGA,ATA	4689,2	0.9996,0.0004	4691	AGA=4689,ATA=2	AGA=0.9996,ATA=0.0004	AGA=99.96%,ATA=0.04%	0.997236	AGA	4689	0.999574	AGA,ATA	(ATA-AGA)(ATA-ATA)(AGA-ATA)(AGA-AGA)	R
All	E7	2	1	50	709	710	711	GCC	A	NA	NA	FALSE	FALSE	FALSE	FALSE	FALSE	NA	NA	NA	NA	NA	NA	NA	NA	FALSE	NOL	4704	polymorphic	GCC	4689	0.996811	GCC,ACC,NNN,NCC	4689,1,13,1	0.9968,0.0002,0.0028,0.0002	4704	GCC,ACC	4689,1	0.9998,0.0002	4690	GCC=4689,ACC=1	GCC=0.9998,ACC=0.0002	GCC=99.98%,ACC=0.02%	0.997024	GCC	4689	0.999787	ACC,GCC	(ACC-GCC)(GCC-ACC)(GCC-GCC)	A
All	E7	2	1	51	712	713	714	CAT	H	NA	NA	FALSE	FALSE	FALSE	FALSE	FALSE	NA	NA	NA	NA	NA	NA	NA	NA	FALSE	NOL	4704	polymorphic	CAT	4661	0.990859	CAT,NNN,NNT,AAT	4661,16,1,26	0.9909,0.0034,0.0002,0.0055	4704	CAT,AAT	4661,26	0.9945,0.0055	4687	CAT=4661,AAT=26	CAT=0.9945,AAT=0.0055	CAT=99.45%,AAT=0.55%	0.996386	CAT	4661	0.994453	AAT,CAT	(AAT-CAT)(AAT-AAT)(CAT-CAT)(CAT-AAT)	H
All	E7	2	1	52	715	716	717	TAC	Y	NA	NA	FALSE	FALSE	FALSE	FALSE	FALSE	NA	NA	NA	NA	NA	NA	NA	NA	FALSE	NOL	4704	conserved	TAC	4687	0.996386	TAC,NNN,NNC	4687,16,1	0.9964,0.0034,0.0002	4704	TAC	4687	1.0000	4687	TAC=4687	TAC=1.0000	TAC=100.00%	0.996386	TAC	4687	1	TAC	TAC	Y
All	E7	2	1	53	718	719	720	AAT	N	NA	NA	FALSE	FALSE	FALSE	FALSE	TRUE	NA	NA	NA	NA	NA	NA	NA	NA	FALSE	NOL	4704	polymorphic	AAT	4684	0.995748	AAT,NNN,AAC	4684,18,2	0.9957,0.0038,0.0004	4704	AAT,AAC	4684,2	0.9996,0.0004	4686	AAT=4684,AAC=2	AAT=0.9996,AAC=0.0004	AAT=99.96%,AAC=0.04%	0.996173	AAT	4684	0.999573	AAC,AAT	(AAT-AAT)(AAT-AAC)(AAC-AAC)(AAC-AAT)	N
All	E7	2	1	54	721	722	723	ATT	I	NA	NA	FALSE	FALSE	FALSE	FALSE	TRUE	NA	NA	NA	NA	NA	NA	NA	NA	FALSE	NOL	4704	polymorphic	ATT	4684	0.995748	ATT,NNN,ANN,NTT,ATC	4684,16,1,2,1	0.9957,0.0034,0.0002,0.0004,0.0002	4704	ATT,ATC	4684,1	0.9998,0.0002	4685	ATT=4684,ATC=1	ATT=0.9998,ATC=0.0002	ATT=99.98%,ATC=0.02%	0.995961	ATT	4684	0.999787	ATC,ATT	(ATC-ATT)(ATT-ATC)(ATT-ATT)	I
All	E7	2	1	55	724	725	726	GTA	V	NA	NA	FALSE	FALSE	FALSE	FALSE	TRUE	NA	NA	NA	NA	NA	NA	NA	NA	FALSE	NOL	4704	conserved	GTA	4685	0.995961	GTA,NNN,NNA,GNA	4685,17,1,1	0.9960,0.0036,0.0002,0.0002	4704	GTA	4685	1.0000	4685	GTA=4685	GTA=1.0000	GTA=100.00%	0.995961	GTA	4685	1	GTA	GTA	V
All	E7	2	1	56	727	728	729	ACC	T	NA	NA	FALSE	FALSE	FALSE	TRUE	TRUE	NA	NA	NA	NA	NA	NA	NA	NA	FALSE	NOL	4704	conserved	ACC	4687	0.996386	ACC,NNN,NNC	4687,16,1	0.9964,0.0034,0.0002	4704	ACC	4687	1.0000	4687	ACC=4687	ACC=1.0000	ACC=100.00%	0.996386	ACC	4687	1	ACC	ACC	T
All	E7	2	1	57	730	731	732	TTT	F	NA	NA	TRUE	TRUE	TRUE	TRUE	TRUE	TTT,TTC	F,F	1	SYN	0	0	none	none	FALSE	NOL	4704	polymorphic	TTT	4346	0.923895	TTT,NNN,NTT,TTC,GTC	4346,13,6,335,4	0.9239,0.0028,0.0013,0.0712,0.0009	4704	TTT,TTC,GTC	4346,335,4	0.9276,0.0715,0.0009	4685	TTT=4346,TTC=335,GTC=4	TTT=0.9276,TTC=0.0715,GTC=0.0009	TTT=92.76%,TTC=7.15%,GTC=0.09%	0.995961	TTT	4346	0.927641	GTC,TTC,TTT	(TTT-TTT)(TTT-GTC)(TTT-TTC)(GTC-TTT)(GTC-GTC)(GTC-TTC)(TTC-GTC)(TTC-TTT)(TTC-TTC)	F
All	E7	2	1	58	733	734	735	TGT	C	NA	NA	FALSE	FALSE	FALSE	TRUE	TRUE	NA	NA	NA	NA	NA	NA	NA	NA	FALSE	NOL	4704	conserved	TGT	4689	0.996811	TGT,NNN,TGN	4689,14,1	0.9968,0.0030,0.0002	4704	TGT	4689	1.0000	4689	TGT=4689	TGT=1.0000	TGT=100.00%	0.996811	TGT	4689	1	TGT	TGT	C
All	E7	2	1	59	736	737	738	TGC	C	NA	NA	FALSE	FALSE	FALSE	FALSE	TRUE	NA	NA	NA	NA	NA	NA	NA	NA	FALSE	NOL	4704	conserved	TGC	4689	0.996811	TGC,NNN,TGN	4689,14,1	0.9968,0.0030,0.0002	4704	TGC	4689	1.0000	4689	TGC=4689	TGC=1.0000	TGC=100.00%	0.996811	TGC	4689	1	TGC	TGC	C
All	E7	2	1	60	739	740	741	AAG	K	NA	NA	FALSE	FALSE	FALSE	FALSE	TRUE	NA	NA	NA	NA	NA	NA	NA	NA	FALSE	NOL	4704	conserved	AAG	4688	0.996599	AAG,NNN,NAG	4688,15,1	0.9966,0.0032,0.0002	4704	AAG	4688	1.0000	4688	AAG=4688	AAG=1.0000	AAG=100.00%	0.996599	AAG	4688	1	AAG	AAG	K
All	E7	2	1	61	742	743	744	TGT	C	SA742	splicing	FALSE	FALSE	FALSE	FALSE	TRUE	NA	NA	NA	NA	NA	NA	NA	NA	FALSE	NOL	4704	conserved	TGT	4687	0.996386	TGT,NNN,TGN	4687,16,1	0.9964,0.0034,0.0002	4704	TGT	4687	1.0000	4687	TGT=4687	TGT=1.0000	TGT=100.00%	0.996386	TGT	4687	1	TGT	TGT	C
All	E7	2	1	62	745	746	747	GAC	D	NA	NA	FALSE	FALSE	FALSE	FALSE	FALSE	NA	NA	NA	NA	NA	NA	NA	NA	FALSE	NOL	4704	polymorphic	GAC	4683	0.995536	GAC,NNN,AAC,NAC,GAN,CAC,GCC	4683,16,1,1,1,1,1	0.9955,0.0034,0.0002,0.0002,0.0002,0.0002,0.0002	4704	GAC,AAC,CAC,GCC	4683,1,1,1	0.9994,0.0002,0.0002,0.0002	4686	GAC=4683,AAC=1,CAC=1,GCC=1	GAC=0.9994,AAC=0.0002,CAC=0.0002,GCC=0.0002	GAC=99.94%,AAC=0.02%,CAC=0.02%,GCC=0.02%	0.996173	GAC	4683	0.99936	AAC,CAC,GAC,GCC	(AAC-CAC)(AAC-GCC)(AAC-GAC)(GCC-CAC)(GCC-GAC)(CAC-GAC)(GAC-GAC)(GAC-GCC)(GAC-AAC)(GAC-CAC)	D
All	E7	2	1	63	748	749	750	TCT	S	NA	NA	FALSE	FALSE	FALSE	FALSE	FALSE	NA	NA	NA	NA	NA	NA	NA	NA	FALSE	NOL	4704	polymorphic	TCT	4685	0.995961	TCT,TGT,NNN,TCC	4685,2,16,1	0.9960,0.0004,0.0034,0.0002	4704	TCT,TGT,TCC	4685,2,1	0.9994,0.0004,0.0002	4688	TCT=4685,TGT=2,TCC=1	TCT=0.9994,TGT=0.0004,TCC=0.0002	TCT=99.94%,TGT=0.04%,TCC=0.02%	0.996599	TCT	4685	0.99936	TCC,TCT,TGT	(TCC-TCT)(TGT-TCC)(TGT-TCT)(TGT-TGT)(TCT-TCT)(TCT-TGT)(TCT-TCC)	S
All	E7	2	1	64	751	752	753	ACG	T	NA	NA	FALSE	FALSE	FALSE	FALSE	FALSE	NA	NA	NA	NA	NA	NA	NA	NA	FALSE	NOL	4704	conserved	ACG	4688	0.996599	ACG,NNN	4688,16	0.9966,0.0034	4704	ACG	4688	1.0000	4688	ACG=4688	ACG=1.0000	ACG=100.00%	0.996599	ACG	4688	1	ACG	ACG	T
All	E7	2	1	65	754	755	756	CTT	L	NA	NA	FALSE	FALSE	FALSE	FALSE	FALSE	NA	NA	NA	NA	NA	NA	NA	NA	FALSE	NOL	4704	conserved	CTT	4685	0.995961	CTT,NNN,CNN,NTT,CTN	4685,16,1,1,1	0.9960,0.0034,0.0002,0.0002,0.0002	4704	CTT	4685	1.0000	4685	CTT=4685	CTT=1.0000	CTT=100.00%	0.995961	CTT	4685	1	CTT	CTT	L
All	E7	2	1	66	757	758	759	CGG	R	NA	NA	FALSE	FALSE	FALSE	FALSE	FALSE	NA	NA	NA	NA	NA	NA	NA	NA	FALSE	NOL	4704	conserved	CGG	4687	0.996386	CGG,NNN,NGG	4687,16,1	0.9964,0.0034,0.0002	4704	CGG	4687	1.0000	4687	CGG=4687	CGG=1.0000	CGG=100.00%	0.996386	CGG	4687	1	CGG	CGG	R
All	E7	2	1	67	760	761	762	TTG	L	NA	NA	FALSE	FALSE	FALSE	FALSE	FALSE	NA	NA	NA	NA	NA	NA	NA	NA	FALSE	NOL	4704	polymorphic	TTG	4682	0.995323	TTG,CTG,NNN	4682,5,17	0.9953,0.0011,0.0036	4704	TTG,CTG	4682,5	0.9989,0.0011	4687	TTG=4682,CTG=5	TTG=0.9989,CTG=0.0011	TTG=99.89%,CTG=0.11%	0.996386	TTG	4682	0.998933	CTG,TTG	(TTG-CTG)(TTG-TTG)(CTG-TTG)(CTG-CTG)	L
All	E7	2	1	68	763	764	765	TGC	C	NA	NA	FALSE	FALSE	FALSE	FALSE	FALSE	NA	NA	NA	NA	NA	NA	NA	NA	FALSE	NOL	4704	polymorphic	TGC	4685	0.995961	TGC,NNN,TGT,NGC,NNC,TGN	4685,15,1,1,1,1	0.9960,0.0032,0.0002,0.0002,0.0002,0.0002	4704	TGC,TGT	4685,1	0.9998,0.0002	4686	TGC=4685,TGT=1	TGC=0.9998,TGT=0.0002	TGC=99.98%,TGT=0.02%	0.996173	TGC	4685	0.999787	TGC,TGT	(TGC-TGT)(TGC-TGC)(TGT-TGC)	C
All	E7	2	1	69	766	767	768	GTA	V	NA	NA	FALSE	FALSE	FALSE	FALSE	FALSE	NA	NA	NA	NA	NA	NA	NA	NA	FALSE	NOL	4704	conserved	GTA	4689	0.996811	GTA,NNA,GNA,NTA,NNN	4689,10,1,2,2	0.9968,0.0021,0.0002,0.0004,0.0004	4704	GTA	4689	1.0000	4689	GTA=4689	GTA=1.0000	GTA=100.00%	0.996811	GTA	4689	1	GTA	GTA	V
All	E7	2	1	70	769	770	771	CAA	Q	NA	NA	FALSE	FALSE	FALSE	FALSE	FALSE	NA	NA	NA	NA	NA	NA	NA	NA	FALSE	NOL	4704	conserved	CAA	4702	0.999575	CAA,NNN,CAN	4702,1,1	0.9996,0.0002,0.0002	4704	CAA	4702	1.0000	4702	CAA=4702	CAA=1.0000	CAA=100.00%	0.999575	CAA	4702	1	CAA	CAA	Q
All	E7	2	1	71	772	773	774	AGC	S	NA	NA	FALSE	FALSE	FALSE	FALSE	FALSE	NA	NA	NA	NA	NA	NA	NA	NA	FALSE	NOL	4704	conserved	AGC	4702	0.999575	AGC,NNN	4702,2	0.9996,0.0004	4704	AGC	4702	1.0000	4702	AGC=4702	AGC=1.0000	AGC=100.00%	0.999575	AGC	4702	1	AGC	AGC	S
All	E7	2	1	72	775	776	777	ACA	T	NA	NA	FALSE	FALSE	FALSE	FALSE	TRUE	NA	NA	NA	NA	NA	NA	NA	NA	FALSE	NOL	4704	conserved	ACA	4702	0.999575	ACA,NNN	4702,2	0.9996,0.0004	4704	ACA	4702	1.0000	4702	ACA=4702	ACA=1.0000	ACA=100.00%	0.999575	ACA	4702	1	ACA	ACA	T
All	E7	2	1	73	778	779	780	CAC	H	NA	NA	FALSE	FALSE	FALSE	FALSE	TRUE	NA	NA	NA	NA	NA	NA	NA	NA	FALSE	NOL	4704	conserved	CAC	4702	0.999575	CAC,NNN	4702,2	0.9996,0.0004	4704	CAC	4702	1.0000	4702	CAC=4702	CAC=1.0000	CAC=100.00%	0.999575	CAC	4702	1	CAC	CAC	H
All	E7	2	1	74	781	782	783	GTA	V	NA	NA	FALSE	FALSE	FALSE	FALSE	TRUE	NA	NA	NA	NA	NA	NA	NA	NA	FALSE	NOL	4704	conserved	GTA	4702	0.999575	GTA,NNN,NNA	4702,1,1	0.9996,0.0002,0.0002	4704	GTA	4702	1.0000	4702	GTA=4702	GTA=1.0000	GTA=100.00%	0.999575	GTA	4702	1	GTA	GTA	V
All	E7	2	1	75	784	785	786	GAC	D	NA	NA	FALSE	FALSE	FALSE	TRUE	TRUE	NA	NA	NA	NA	NA	NA	NA	NA	FALSE	NOL	4704	conserved	GAC	4704	1	GAC	4704	1.0000	4704	GAC	4704	1.0000	4704	GAC=4704	GAC=1.0000	GAC=100.00%	1	GAC	4704	1	GAC	GAC	D
All	E7	2	1	76	787	788	789	ATT	I	NA	NA	TRUE	TRUE	TRUE	TRUE	TRUE	ATT,ATC	I,I	1	SYN	0	0	none	none	FALSE	NOL	4704	polymorphic	ATT	3980	0.846088	ATT,ATC	3980,724	0.8461,0.1539	4704	ATT,ATC	3980,724	0.8461,0.1539	4704	ATT=3980,ATC=724	ATT=0.8461,ATC=0.1539	ATT=84.61%,ATC=15.39%	1	ATT	3980	0.846088	ATC,ATT	(ATT-ATC)(ATT-ATT)(ATC-ATT)(ATC-ATC)	I
All	E7	2	1	77	790	791	792	CGT	R	NA	NA	FALSE	FALSE	FALSE	TRUE	TRUE	NA	NA	NA	NA	NA	NA	NA	NA	FALSE	NOL	4704	polymorphic	CGT	4699	0.998937	CGT,TGT,GGT	4699,4,1	0.9989,0.0009,0.0002	4704	CGT,TGT,GGT	4699,4,1	0.9989,0.0009,0.0002	4704	CGT=4699,TGT=4,GGT=1	CGT=0.9989,TGT=0.0009,GGT=0.0002	CGT=99.89%,TGT=0.09%,GGT=0.02%	1	CGT	4699	0.998937	CGT,GGT,TGT	(GGT-CGT)(GGT-TGT)(TGT-CGT)(TGT-TGT)(TGT-GGT)(CGT-TGT)(CGT-GGT)(CGT-CGT)	R
All	E7	2	1	78	793	794	795	ACT	T	NA	NA	TRUE	TRUE	TRUE	TRUE	TRUE	ACT,ACG	T,T	1	SYN	0	0	none	none	FALSE	NOL	4704	polymorphic	ACT	3979	0.845876	ACT,ACG,ACC	3979,724,1	0.8459,0.1539,0.0002	4704	ACT,ACG,ACC	3979,724,1	0.8459,0.1539,0.0002	4704	ACT=3979,ACG=724,ACC=1	ACT=0.8459,ACG=0.1539,ACC=0.0002	ACT=84.59%,ACG=15.39%,ACC=0.02%	1	ACT	3979	0.845876	ACC,ACG,ACT	(ACT-ACG)(ACT-ACT)(ACT-ACC)(ACG-ACC)(ACG-ACG)(ACG-ACT)(ACC-ACT)(ACC-ACG)	T
All	E7	2	1	79	796	797	798	TTG	L	NA	NA	FALSE	FALSE	FALSE	TRUE	TRUE	NA	NA	NA	NA	NA	NA	NA	NA	FALSE	NOL	4704	conserved	TTG	4704	1	TTG	4704	1.0000	4704	TTG	4704	1.0000	4704	TTG=4704	TTG=1.0000	TTG=100.00%	1	TTG	4704	1	TTG	TTG	L
All	E7	2	1	80	799	800	801	GAA	E	NA	NA	FALSE	FALSE	FALSE	FALSE	TRUE	NA	NA	NA	NA	NA	NA	NA	NA	FALSE	NOL	4704	conserved	GAA	4704	1	GAA	4704	1.0000	4704	GAA	4704	1.0000	4704	GAA=4704	GAA=1.0000	GAA=100.00%	1	GAA	4704	1	GAA	GAA	E
All	E7	2	1	81	802	803	804	GAC	D	NA	NA	FALSE	FALSE	FALSE	FALSE	TRUE	NA	NA	NA	NA	NA	NA	NA	NA	FALSE	NOL	4704	polymorphic	GAC	4703	0.999787	GAC,TAC	4703,1	0.9998,0.0002	4704	GAC,TAC	4703,1	0.9998,0.0002	4704	GAC=4703,TAC=1	GAC=0.9998,TAC=0.0002	GAC=99.98%,TAC=0.02%	1	GAC	4703	0.999787	GAC,TAC	(TAC-GAC)(GAC-GAC)(GAC-TAC)	D
All	E7	2	1	82	805	806	807	CTG	L	NA	NA	FALSE	FALSE	FALSE	FALSE	TRUE	NA	NA	NA	NA	NA	NA	NA	NA	FALSE	NOL	4704	conserved	CTG	4704	1	CTG	4704	1.0000	4704	CTG	4704	1.0000	4704	CTG=4704	CTG=1.0000	CTG=100.00%	1	CTG	4704	1	CTG	CTG	L
All	E7	2	1	83	808	809	810	TTA	L	NA	NA	FALSE	FALSE	FALSE	FALSE	FALSE	NA	NA	NA	NA	NA	NA	NA	NA	FALSE	NOL	4704	conserved	TTA	4704	1	TTA	4704	1.0000	4704	TTA	4704	1.0000	4704	TTA=4704	TTA=1.0000	TTA=100.00%	1	TTA	4704	1	TTA	TTA	L
All	E7	2	1	84	811	812	813	ATG	M	NA	NA	FALSE	FALSE	FALSE	FALSE	FALSE	NA	NA	NA	NA	NA	NA	NA	NA	FALSE	NOL	4704	conserved	ATG	4704	1	ATG	4704	1.0000	4704	ATG	4704	1.0000	4704	ATG=4704	ATG=1.0000	ATG=100.00%	1	ATG	4704	1	ATG	ATG	M
All	E7	2	1	85	814	815	816	GGC	G	NA	NA	FALSE	FALSE	FALSE	FALSE	FALSE	NA	NA	NA	NA	NA	NA	NA	NA	FALSE	NOL	4704	polymorphic	GGC	4703	0.999787	GGC,GGT	4703,1	0.9998,0.0002	4704	GGC,GGT	4703,1	0.9998,0.0002	4704	GGC=4703,GGT=1	GGC=0.9998,GGT=0.0002	GGC=99.98%,GGT=0.02%	1	GGC	4703	0.999787	GGC,GGT	(GGC-GGC)(GGC-GGT)(GGT-GGC)	G
All	E7	2	1	86	817	818	819	ACA	T	NA	NA	FALSE	FALSE	FALSE	FALSE	FALSE	NA	NA	NA	NA	NA	NA	NA	NA	FALSE	NOL	4704	polymorphic	ACA	4702	0.999575	ACA,ACG	4702,2	0.9996,0.0004	4704	ACA,ACG	4702,2	0.9996,0.0004	4704	ACA=4702,ACG=2	ACA=0.9996,ACG=0.0004	ACA=99.96%,ACG=0.04%	1	ACA	4702	0.999575	ACA,ACG	(ACG-ACG)(ACG-ACA)(ACA-ACG)(ACA-ACA)	T
All	E7	2	1	87	820	821	822	CTA	L	NA	NA	FALSE	FALSE	FALSE	FALSE	FALSE	NA	NA	NA	NA	NA	NA	NA	NA	FALSE	NOL	4704	polymorphic	CTA	4609	0.979804	CTA,CTG	4609,95	0.9798,0.0202	4704	CTA,CTG	4609,95	0.9798,0.0202	4704	CTA=4609,CTG=95	CTA=0.9798,CTG=0.0202	CTA=97.98%,CTG=2.02%	1	CTA	4609	0.979804	CTA,CTG	(CTA-CTG)(CTA-CTA)(CTG-CTG)(CTG-CTA)	L
All	E7	2	1	88	823	824	825	GGA	G	NA	NA	FALSE	FALSE	FALSE	FALSE	FALSE	NA	NA	NA	NA	NA	NA	NA	NA	FALSE	NOL	4704	polymorphic	GGA	4703	0.999787	GGA,CGA	4703,1	0.9998,0.0002	4704	GGA,CGA	4703,1	0.9998,0.0002	4704	GGA=4703,CGA=1	GGA=0.9998,CGA=0.0002	GGA=99.98%,CGA=0.02%	1	GGA	4703	0.999787	CGA,GGA	(GGA-GGA)(GGA-CGA)(CGA-GGA)	G
All	E7	2	1	89	826	827	828	ATT	I	NA	NA	FALSE	FALSE	FALSE	FALSE	FALSE	NA	NA	NA	NA	NA	NA	NA	NA	FALSE	NOL	4704	polymorphic	ATT	4694	0.997874	ATT,ATC	4694,10	0.9979,0.0021	4704	ATT,ATC	4694,10	0.9979,0.0021	4704	ATT=4694,ATC=10	ATT=0.9979,ATC=0.0021	ATT=99.79%,ATC=0.21%	1	ATT	4694	0.997874	ATC,ATT	(ATC-ATC)(ATC-ATT)(ATT-ATC)(ATT-ATT)	I
All	E7	2	1	90	829	830	831	GTG	V	NA	NA	FALSE	FALSE	FALSE	FALSE	FALSE	NA	NA	NA	NA	NA	NA	NA	NA	FALSE	NOL	4704	conserved	GTG	4702	0.999575	GTG,GTN	4702,2	0.9996,0.0004	4704	GTG	4702	1.0000	4702	GTG=4702	GTG=1.0000	GTG=100.00%	0.999575	GTG	4702	1	GTG	GTG	V
All	E7	2	1	91	832	833	834	TGC	C	NA	NA	FALSE	FALSE	FALSE	FALSE	TRUE	NA	NA	NA	NA	NA	NA	NA	NA	FALSE	NOL	4704	conserved	TGC	4702	0.999575	TGC,NNN	4702,2	0.9996,0.0004	4704	TGC	4702	1.0000	4702	TGC=4702	TGC=1.0000	TGC=100.00%	0.999575	TGC	4702	1	TGC	TGC	C
All	E7	2	1	92	835	836	837	CCC	P	NA	NA	FALSE	FALSE	FALSE	FALSE	TRUE	NA	NA	NA	NA	NA	NA	NA	NA	FALSE	NOL	4704	conserved	CCC	4702	0.999575	CCC,NNN	4702,2	0.9996,0.0004	4704	CCC	4702	1.0000	4702	CCC=4702	CCC=1.0000	CCC=100.00%	0.999575	CCC	4702	1	CCC	CCC	P
All	E7	2	1	93	838	839	840	ATC	I	NA	NA	FALSE	FALSE	FALSE	FALSE	TRUE	NA	NA	NA	NA	NA	NA	NA	NA	FALSE	NOL	4704	conserved	ATC	4699	0.998937	ATC,NNN,ANC,ANN	4699,3,1,1	0.9989,0.0006,0.0002,0.0002	4704	ATC	4699	1.0000	4699	ATC=4699	ATC=1.0000	ATC=100.00%	0.998937	ATC	4699	1	ATC	ATC	I
All	E7	2	1	94	841	842	843	TGT	C	NA	NA	FALSE	FALSE	FALSE	TRUE	TRUE	NA	NA	NA	NA	NA	NA	NA	NA	FALSE	NOL	4704	polymorphic	TGT	4679	0.994685	TGT,NNN,TGC	4679,4,21	0.9947,0.0009,0.0045	4704	TGT,TGC	4679,21	0.9955,0.0045	4700	TGT=4679,TGC=21	TGT=0.9955,TGC=0.0045	TGT=99.55%,TGC=0.45%	0.99915	TGT	4679	0.995532	TGC,TGT	(TGT-TGT)(TGT-TGC)(TGC-TGT)(TGC-TGC)	C
All	E7	2	1	95	844	845	846	TCT	S	NA	NA	FALSE	TRUE	TRUE	TRUE	TRUE	TCT,TCC	S,S	1	SYN	0	0	none	none	FALSE	NOL	4704	polymorphic	TCT	4481	0.952594	TCT,NNN,NCT,GCT,TCC	4481,4,2,1,216	0.9526,0.0009,0.0004,0.0002,0.0459	4704	TCT,GCT,TCC	4481,1,216	0.9538,0.0002,0.0460	4698	TCT=4481,GCT=1,TCC=216	TCT=0.9538,GCT=0.0002,TCC=0.0460	TCT=95.38%,GCT=0.02%,TCC=4.60%	0.998724	TCT	4481	0.95381	GCT,TCC,TCT	(TCC-TCC)(TCC-GCT)(TCC-TCT)(GCT-TCC)(GCT-TCT)(TCT-TCT)(TCT-TCC)(TCT-GCT)	S
All	E7	2	1	96	847	848	849	CAG	Q	NA	NA	FALSE	FALSE	FALSE	TRUE	TRUE	NA	NA	NA	NA	NA	NA	NA	NA	FALSE	NOL	4704	polymorphic	CAG	4691	0.997236	CAG,CAA,CNN,NNN,GAG,CAN	4691,1,4,6,1,1	0.9972,0.0002,0.0009,0.0013,0.0002,0.0002	4704	CAG,CAA,GAG	4691,1,1	0.9996,0.0002,0.0002	4693	CAG=4691,CAA=1,GAG=1	CAG=0.9996,CAA=0.0002,GAG=0.0002	CAG=99.96%,CAA=0.02%,GAG=0.02%	0.997662	CAG	4691	0.999574	CAA,CAG,GAG	(CAG-CAG)(CAG-GAG)(CAG-CAA)(GAG-CAA)(GAG-CAG)(CAA-CAG)	Q
All	E7	2	1	97	850	851	852	AAA	K	NA	NA	FALSE	FALSE	FALSE	FALSE	TRUE	NA	NA	NA	NA	NA	NA	NA	NA	FALSE	NOL	4704	conserved	AAA	4690	0.997024	AAA,NNN,AAN,NAN	4690,12,1,1	0.9970,0.0026,0.0002,0.0002	4704	AAA	4690	1.0000	4690	AAA=4690	AAA=1.0000	AAA=100.00%	0.997024	AAA	4690	1	AAA	AAA	K
All	E7	2	1	98	853	854	855	CCA	P	NA	NA	FALSE	FALSE	FALSE	FALSE	TRUE	NA	NA	NA	NA	NA	NA	NA	NA	FALSE	NOL	4704	conserved	CCA	4693	0.997662	CCA,NNN	4693,11	0.9977,0.0023	4704	CCA	4693	1.0000	4693	CCA=4693	CCA=1.0000	CCA=100.00%	0.997662	CCA	4693	1	CCA	CCA	P
All	E7	2	1	99	856	857	858	TAA	*	NA	NA	FALSE	FALSE	FALSE	FALSE	TRUE	NA	NA	NA	NA	NA	NA	NA	NA	FALSE	NOL	4704	conserved	TAA	4692	0.997449	TAA,NNN,TNN	4692,11,1	0.9974,0.0023,0.0002	4704	TAA	4692	1.0000	4692	TAA=4692	TAA=1.0000	TAA=100.00%	0.997449	TAA	4692	1	TAA	TAA	*
All	E1	3	1	1	865	866	867	ATG	M	NA	NA	FALSE	FALSE	FALSE	FALSE	FALSE	NA	NA	NA	NA	NA	NA	NA	NA	FALSE	NOL	4704	conserved	ATG	4692	0.997449	ATG,NNN,NTG	4692,11,1	0.9974,0.0023,0.0002	4704	ATG	4692	1.0000	4692	ATG=4692	ATG=1.0000	ATG=100.00%	0.997449	ATG	4692	1	ATG	ATG	M
All	E1	3	1	2	868	869	870	GCT	A	NA	NA	FALSE	FALSE	FALSE	FALSE	FALSE	NA	NA	NA	NA	NA	NA	NA	NA	FALSE	NOL	4704	polymorphic	GCT	4691	0.997236	GCT,NNN,GCC,NCT	4691,11,1,1	0.9972,0.0023,0.0002,0.0002	4704	GCT,GCC	4691,1	0.9998,0.0002	4692	GCT=4691,GCC=1	GCT=0.9998,GCC=0.0002	GCT=99.98%,GCC=0.02%	0.997449	GCT	4691	0.999787	GCC,GCT	(GCC-GCT)(GCT-GCT)(GCT-GCC)	A
All	E1	3	1	3	871	872	873	GAT	D	NA	NA	FALSE	FALSE	FALSE	FALSE	FALSE	NA	NA	NA	NA	NA	NA	NA	NA	FALSE	NOL	4704	polymorphic	GAT	4692	0.997449	GAT,NNN,AAT	4692,11,1	0.9974,0.0023,0.0002	4704	GAT,AAT	4692,1	0.9998,0.0002	4693	GAT=4692,AAT=1	GAT=0.9998,AAT=0.0002	GAT=99.98%,AAT=0.02%	0.997662	GAT	4692	0.999787	AAT,GAT	(GAT-AAT)(GAT-GAT)(AAT-GAT)	D
All	E1	3	1	4	874	875	876	CCT	P	NA	NA	FALSE	FALSE	FALSE	FALSE	FALSE	NA	NA	NA	NA	NA	NA	NA	NA	FALSE	NOL	4704	polymorphic	CCT	4688	0.996599	CCT,TCT,NNN,CNT	4688,4,11,1	0.9966,0.0009,0.0023,0.0002	4704	CCT,TCT	4688,4	0.9991,0.0009	4692	CCT=4688,TCT=4	CCT=0.9991,TCT=0.0009	CCT=99.91%,TCT=0.09%	0.997449	CCT	4688	0.999147	CCT,TCT	(TCT-CCT)(TCT-TCT)(CCT-TCT)(CCT-CCT)	P
All	E1	3	1	5	877	878	879	GCA	A	NA	NA	FALSE	FALSE	FALSE	FALSE	FALSE	NA	NA	NA	NA	NA	NA	NA	NA	FALSE	NOL	4704	polymorphic	GCA	4692	0.997449	GCA,NNN,GAA	4692,11,1	0.9974,0.0023,0.0002	4704	GCA,GAA	4692,1	0.9998,0.0002	4693	GCA=4692,GAA=1	GCA=0.9998,GAA=0.0002	GCA=99.98%,GAA=0.02%	0.997662	GCA	4692	0.999787	GAA,GCA	(GCA-GAA)(GCA-GCA)(GAA-GCA)	A
All	E1	3	1	6	880	881	882	GGT	G	SD880	splicing	FALSE	FALSE	FALSE	FALSE	FALSE	NA	NA	NA	NA	NA	NA	NA	NA	FALSE	NOL	4704	conserved	GGT	4692	0.997449	GGT,NNN,NGN	4692,11,1	0.9974,0.0023,0.0002	4704	GGT	4692	1.0000	4692	GGT=4692	GGT=1.0000	GGT=100.00%	0.997449	GGT	4692	1	GGT	GGT	G
All	E1	3	1	7	883	884	885	ACC	T	NA	NA	FALSE	FALSE	FALSE	FALSE	FALSE	NA	NA	NA	NA	NA	NA	NA	NA	FALSE	NOL	4704	polymorphic	ACC	4691	0.997236	ACC,NNN,ACT,NNC	4691,11,1,1	0.9972,0.0023,0.0002,0.0002	4704	ACC,ACT	4691,1	0.9998,0.0002	4692	ACC=4691,ACT=1	ACC=0.9998,ACT=0.0002	ACC=99.98%,ACT=0.02%	0.997449	ACC	4691	0.999787	ACC,ACT	(ACC-ACC)(ACC-ACT)(ACT-ACC)	T
All	E1	3	1	8	886	887	888	AAT	N	NA	NA	FALSE	FALSE	FALSE	FALSE	FALSE	NA	NA	NA	NA	NA	NA	NA	NA	FALSE	NOL	4704	conserved	AAT	4690	0.997024	AAT,NNN,NAT,ANT	4690,10,3,1	0.9970,0.0021,0.0006,0.0002	4704	AAT	4690	1.0000	4690	AAT=4690	AAT=1.0000	AAT=100.00%	0.997024	AAT	4690	1	AAT	AAT	N
All	E1	3	1	9	889	890	891	GGG	G	NA	NA	FALSE	FALSE	FALSE	FALSE	FALSE	NA	NA	NA	NA	NA	NA	NA	NA	FALSE	NOL	4704	conserved	GGG	4692	0.997449	GGG,NNN,NGG	4692,11,1	0.9974,0.0023,0.0002	4704	GGG	4692	1.0000	4692	GGG=4692	GGG=1.0000	GGG=100.00%	0.997449	GGG	4692	1	GGG	GGG	G
All	E1	3	1	10	892	893	894	GAA	E	NA	NA	FALSE	FALSE	FALSE	FALSE	FALSE	NA	NA	NA	NA	NA	NA	NA	NA	FALSE	NOL	4704	conserved	GAA	4691	0.997236	GAA,NNN,NAA,NAN	4691,11,1,1	0.9972,0.0023,0.0002,0.0002	4704	GAA	4691	1.0000	4691	GAA=4691	GAA=1.0000	GAA=100.00%	0.997236	GAA	4691	1	GAA	GAA	E
All	E1	3	1	11	895	896	897	GAG	E	NA	NA	FALSE	FALSE	FALSE	FALSE	FALSE	NA	NA	NA	NA	NA	NA	NA	NA	FALSE	NOL	4704	polymorphic	GAG	4685	0.995961	GAG,NNN,GAN,GGG	4685,11,1,7	0.9960,0.0023,0.0002,0.0015	4704	GAG,GGG	4685,7	0.9985,0.0015	4692	GAG=4685,GGG=7	GAG=0.9985,GGG=0.0015	GAG=99.85%,GGG=0.15%	0.997449	GAG	4685	0.998508	GAG,GGG	(GAG-GAG)(GAG-GGG)(GGG-GAG)(GGG-GGG)	E
All	E1	3	1	12	898	899	900	GGT	G	NA	NA	FALSE	FALSE	FALSE	FALSE	FALSE	NA	NA	NA	NA	NA	NA	NA	NA	FALSE	NOL	4704	conserved	GGT	4692	0.997449	GGT,NNN,GNT	4692,11,1	0.9974,0.0023,0.0002	4704	GGT	4692	1.0000	4692	GGT=4692	GGT=1.0000	GGT=100.00%	0.997449	GGT	4692	1	GGT	GGT	G
All	E1	3	1	13	901	902	903	ACG	T	NA	NA	FALSE	FALSE	FALSE	FALSE	FALSE	NA	NA	NA	NA	NA	NA	NA	NA	FALSE	NOL	4704	conserved	ACG	4694	0.997874	ACG,NNN	4694,10	0.9979,0.0021	4704	ACG	4694	1.0000	4694	ACG=4694	ACG=1.0000	ACG=100.00%	0.997874	ACG	4694	1	ACG	ACG	T
All	E1	3	1	14	904	905	906	GGA	G	NA	NA	FALSE	FALSE	FALSE	FALSE	FALSE	NA	NA	NA	NA	NA	NA	NA	NA	FALSE	NOL	4704	polymorphic	GGA	4692	0.997449	GGA,NNN,GNA,GGG,NNA	4692,9,1,1,1	0.9974,0.0019,0.0002,0.0002,0.0002	4704	GGA,GGG	4692,1	0.9998,0.0002	4693	GGA=4692,GGG=1	GGA=0.9998,GGG=0.0002	GGA=99.98%,GGG=0.02%	0.997662	GGA	4692	0.999787	GGA,GGG	(GGG-GGA)(GGA-GGG)(GGA-GGA)	G
All	E1	3	1	15	907	908	909	TGT	C	NA	NA	FALSE	FALSE	FALSE	FALSE	FALSE	NA	NA	NA	NA	NA	NA	NA	NA	FALSE	NOL	4704	polymorphic	TGT	4693	0.997662	TGT,NNN,NNT,CGT	4693,8,2,1	0.9977,0.0017,0.0004,0.0002	4704	TGT,CGT	4693,1	0.9998,0.0002	4694	TGT=4693,CGT=1	TGT=0.9998,CGT=0.0002	TGT=99.98%,CGT=0.02%	0.997874	TGT	4693	0.999787	CGT,TGT	(CGT-TGT)(TGT-TGT)(TGT-CGT)	C
All	E1	3	1	16	910	911	912	AAT	N	NA	NA	FALSE	FALSE	FALSE	FALSE	FALSE	NA	NA	NA	NA	NA	NA	NA	NA	FALSE	NOL	4704	polymorphic	AAT	4696	0.998299	AAT,NNN,NAT,ACT,AAC	4696,4,2,1,1	0.9983,0.0009,0.0004,0.0002,0.0002	4704	AAT,ACT,AAC	4696,1,1	0.9996,0.0002,0.0002	4698	AAT=4696,ACT=1,AAC=1	AAT=0.9996,ACT=0.0002,AAC=0.0002	AAT=99.96%,ACT=0.02%,AAC=0.02%	0.998724	AAT	4696	0.999574	AAC,AAT,ACT	(AAT-ACT)(AAT-AAT)(AAT-AAC)(ACT-AAT)(AAC-ACT)(AAC-AAT)	N
All	E1	3	1	17	913	914	915	GGA	G	NA	NA	FALSE	FALSE	FALSE	FALSE	FALSE	NA	NA	NA	NA	NA	NA	NA	NA	FALSE	NOL	4704	conserved	GGA	4700	0.99915	GGA,NNN	4700,4	0.9991,0.0009	4704	GGA	4700	1.0000	4700	GGA=4700	GGA=1.0000	GGA=100.00%	0.99915	GGA	4700	1	GGA	GGA	G
All	E1	3	1	18	916	917	918	TGG	W	NA	NA	FALSE	FALSE	FALSE	FALSE	FALSE	NA	NA	NA	NA	NA	NA	NA	NA	FALSE	NOL	4704	conserved	TGG	4700	0.99915	TGG,NNN	4700,4	0.9991,0.0009	4704	TGG	4700	1.0000	4700	TGG=4700	TGG=1.0000	TGG=100.00%	0.99915	TGG	4700	1	TGG	TGG	W
All	E1	3	1	19	919	920	921	TTT	F	NA	NA	FALSE	FALSE	FALSE	FALSE	FALSE	TTT,TTC	F,F	1	SYN	0	0	none	none	FALSE	NOL	4704	polymorphic	TTT	4232	0.89966	TTT,NNT,TTC,NTT,GTT,NTC	4232,3,466,1,1,1	0.8997,0.0006,0.0991,0.0002,0.0002,0.0002	4704	TTT,TTC,GTT	4232,466,1	0.9006,0.0992,0.0002	4699	TTT=4232,TTC=466,GTT=1	TTT=0.9006,TTC=0.0992,GTT=0.0002	TTT=90.06%,TTC=9.92%,GTT=0.02%	0.998937	TTT	4232	0.900617	GTT,TTC,TTT	(GTT-TTT)(GTT-TTC)(TTT-TTT)(TTT-TTC)(TTT-GTT)(TTC-TTT)(TTC-TTC)	F
All	E1	3	1	20	922	923	924	TAT	Y	NA	NA	FALSE	FALSE	FALSE	FALSE	FALSE	NA	NA	NA	NA	NA	NA	NA	NA	FALSE	NOL	4704	conserved	TAT	4704	1	TAT	4704	1.0000	4704	TAT	4704	1.0000	4704	TAT=4704	TAT=1.0000	TAT=100.00%	1	TAT	4704	1	TAT	TAT	Y
All	E1	3	1	21	925	926	927	GTA	V	NA	NA	FALSE	FALSE	FALSE	FALSE	FALSE	NA	NA	NA	NA	NA	NA	NA	NA	FALSE	NOL	4704	polymorphic	GTA	4702	0.999575	GTA,GTT	4702,2	0.9996,0.0004	4704	GTA,GTT	4702,2	0.9996,0.0004	4704	GTA=4702,GTT=2	GTA=0.9996,GTT=0.0004	GTA=99.96%,GTT=0.04%	1	GTA	4702	0.999575	GTA,GTT	(GTT-GTT)(GTT-GTA)(GTA-GTA)(GTA-GTT)	V
All	E1	3	1	22	928	929	930	GAG	E	NA	NA	FALSE	FALSE	FALSE	FALSE	FALSE	NA	NA	NA	NA	NA	NA	NA	NA	FALSE	NOL	4704	polymorphic	GAG	4702	0.999575	GAG,GAA	4702,2	0.9996,0.0004	4704	GAG,GAA	4702,2	0.9996,0.0004	4704	GAG=4702,GAA=2	GAG=0.9996,GAA=0.0004	GAG=99.96%,GAA=0.04%	1	GAG	4702	0.999575	GAA,GAG	(GAA-GAA)(GAA-GAG)(GAG-GAG)(GAG-GAA)	E
All	E1	3	1	23	931	932	933	GCT	A	NA	NA	FALSE	FALSE	FALSE	FALSE	FALSE	NA	NA	NA	NA	NA	NA	NA	NA	FALSE	NOL	4704	polymorphic	GCT	4691	0.997236	GCT,GCC,GCG,GCA	4691,6,4,3	0.9972,0.0013,0.0009,0.0006	4704	GCT,GCC,GCG,GCA	4691,6,4,3	0.9972,0.0013,0.0009,0.0006	4704	GCT=4691,GCC=6,GCG=4,GCA=3	GCT=0.9972,GCC=0.0013,GCG=0.0009,GCA=0.0006	GCT=99.72%,GCC=0.13%,GCG=0.09%,GCA=0.06%	1	GCT	4691	0.997236	GCA,GCC,GCG,GCT	(GCA-GCG)(GCA-GCT)(GCA-GCC)(GCA-GCA)(GCG-GCA)(GCG-GCC)(GCG-GCT)(GCG-GCG)(GCC-GCG)(GCC-GCT)(GCC-GCC)(GCC-GCA)(GCT-GCC)(GCT-GCT)(GCT-GCG)(GCT-GCA)	A
All	E1	3	1	24	934	935	936	GTA	V	NA	NA	FALSE	FALSE	FALSE	FALSE	FALSE	NA	NA	NA	NA	NA	NA	NA	NA	FALSE	NOL	4704	conserved	GTA	4704	1	GTA	4704	1.0000	4704	GTA	4704	1.0000	4704	GTA=4704	GTA=1.0000	GTA=100.00%	1	GTA	4704	1	GTA	GTA	V
All	E1	3	1	25	937	938	939	GTG	V	NA	NA	FALSE	FALSE	FALSE	FALSE	FALSE	NA	NA	NA	NA	NA	NA	NA	NA	FALSE	NOL	4704	polymorphic	GTG	4701	0.999362	GTG,GTA	4701,3	0.9994,0.0006	4704	GTG,GTA	4701,3	0.9994,0.0006	4704	GTG=4701,GTA=3	GTG=0.9994,GTA=0.0006	GTG=99.94%,GTA=0.06%	1	GTG	4701	0.999362	GTA,GTG	(GTG-GTA)(GTG-GTG)(GTA-GTA)(GTA-GTG)	V
All	E1	3	1	26	940	941	942	GAA	E	NA	NA	FALSE	FALSE	FALSE	FALSE	FALSE	NA	NA	NA	NA	NA	NA	NA	NA	FALSE	NOL	4704	conserved	GAA	4703	0.999787	GAA,GNA	4703,1	0.9998,0.0002	4704	GAA	4703	1.0000	4703	GAA=4703	GAA=1.0000	GAA=100.00%	0.999787	GAA	4703	1	GAA	GAA	E
All	E1	3	1	27	943	944	945	AAA	K	NA	NA	FALSE	FALSE	FALSE	FALSE	FALSE	NA	NA	NA	NA	NA	NA	NA	NA	FALSE	NOL	4704	polymorphic	AAA	4701	0.999362	AAA,AAC,AGA	4701,2,1	0.9994,0.0004,0.0002	4704	AAA,AAC,AGA	4701,2,1	0.9994,0.0004,0.0002	4704	AAA=4701,AAC=2,AGA=1	AAA=0.9994,AAC=0.0004,AGA=0.0002	AAA=99.94%,AAC=0.04%,AGA=0.02%	1	AAA	4701	0.999362	AAA,AAC,AGA	(AAC-AAC)(AAC-AAA)(AGA-AAA)(AGA-AAC)(AAA-AGA)(AAA-AAA)(AAA-AAC)	K
All	E1	3	1	28	946	947	948	AAA	K	NA	NA	FALSE	FALSE	FALSE	FALSE	FALSE	NA	NA	NA	NA	NA	NA	NA	NA	FALSE	NOL	4704	conserved	AAA	4704	1	AAA	4704	1.0000	4704	AAA	4704	1.0000	4704	AAA=4704	AAA=1.0000	AAA=100.00%	1	AAA	4704	1	AAA	AAA	K
All	E1	3	1	29	949	950	951	ACA	T	NA	NA	FALSE	FALSE	FALSE	FALSE	FALSE	NA	NA	NA	NA	NA	NA	NA	NA	FALSE	NOL	4704	conserved	ACA	4702	0.999575	ACA,NCA	4702,2	0.9996,0.0004	4704	ACA	4702	1.0000	4702	ACA=4702	ACA=1.0000	ACA=100.00%	0.999575	ACA	4702	1	ACA	ACA	T
All	E1	3	1	30	952	953	954	GGG	G	NA	NA	FALSE	FALSE	FALSE	FALSE	FALSE	NA	NA	NA	NA	NA	NA	NA	NA	FALSE	NOL	4704	polymorphic	GGG	4703	0.999787	GGG,GGT	4703,1	0.9998,0.0002	4704	GGG,GGT	4703,1	0.9998,0.0002	4704	GGG=4703,GGT=1	GGG=0.9998,GGT=0.0002	GGG=99.98%,GGT=0.02%	1	GGG	4703	0.999787	GGG,GGT	(GGG-GGT)(GGG-GGG)(GGT-GGG)	G
All	E1	3	1	31	955	956	957	GAT	D	NA	NA	FALSE	FALSE	FALSE	FALSE	FALSE	NA	NA	NA	NA	NA	NA	NA	NA	FALSE	NOL	4704	conserved	GAT	4704	1	GAT	4704	1.0000	4704	GAT	4704	1.0000	4704	GAT=4704	GAT=1.0000	GAT=100.00%	1	GAT	4704	1	GAT	GAT	D
All	E1	3	1	32	958	959	960	GCT	A	NA	NA	FALSE	FALSE	FALSE	FALSE	FALSE	NA	NA	NA	NA	NA	NA	NA	NA	FALSE	NOL	4704	conserved	GCT	4704	1	GCT	4704	1.0000	4704	GCT	4704	1.0000	4704	GCT=4704	GCT=1.0000	GCT=100.00%	1	GCT	4704	1	GCT	GCT	A
All	E1	3	1	33	961	962	963	ATA	I	NA	NA	FALSE	FALSE	FALSE	FALSE	FALSE	NA	NA	NA	NA	NA	NA	NA	NA	FALSE	NOL	4704	conserved	ATA	4704	1	ATA	4704	1.0000	4704	ATA	4704	1.0000	4704	ATA=4704	ATA=1.0000	ATA=100.00%	1	ATA	4704	1	ATA	ATA	I
All	E1	3	1	34	964	965	966	TCA	S	NA	NA	FALSE	FALSE	FALSE	FALSE	FALSE	NA	NA	NA	NA	NA	NA	NA	NA	FALSE	NOL	4704	conserved	TCA	4704	1	TCA	4704	1.0000	4704	TCA	4704	1.0000	4704	TCA=4704	TCA=1.0000	TCA=100.00%	1	TCA	4704	1	TCA	TCA	S
All	E1	3	1	35	967	968	969	GAT	D	NA	NA	FALSE	FALSE	FALSE	FALSE	FALSE	NA	NA	NA	NA	NA	NA	NA	NA	FALSE	NOL	4704	polymorphic	GAT	4695	0.998087	GAT,AAT,GAC,GAN	4695,2,2,5	0.9981,0.0004,0.0004,0.0011	4704	GAT,AAT,GAC	4695,2,2	0.9991,0.0004,0.0004	4699	GAT=4695,AAT=2,GAC=2	GAT=0.9991,AAT=0.0004,GAC=0.0004	GAT=99.91%,AAT=0.04%,GAC=0.04%	0.998937	GAT	4695	0.999149	AAT,GAC,GAT	(GAC-AAT)(GAC-GAC)(GAC-GAT)(AAT-GAT)(AAT-GAC)(AAT-AAT)(GAT-GAC)(GAT-AAT)(GAT-GAT)	D
All	E1	3	1	36	970	971	972	GAC	D	NA	NA	FALSE	FALSE	FALSE	FALSE	FALSE	NA	NA	NA	NA	NA	NA	NA	NA	FALSE	NOL	4704	conserved	GAC	4690	0.997024	GAC,GNN,GAN,NNN	4690,9,1,4	0.9970,0.0019,0.0002,0.0009	4704	GAC	4690	1.0000	4690	GAC=4690	GAC=1.0000	GAC=100.00%	0.997024	GAC	4690	1	GAC	GAC	D
All	E1	3	1	37	973	974	975	GAG	E	NA	NA	FALSE	FALSE	FALSE	FALSE	FALSE	NA	NA	NA	NA	NA	NA	NA	NA	FALSE	NOL	4704	polymorphic	GAG	4676	0.994048	GAG,NNN,GAA,NAG	4676,13,14,1	0.9940,0.0028,0.0030,0.0002	4704	GAG,GAA	4676,14	0.9970,0.0030	4690	GAG=4676,GAA=14	GAG=0.9970,GAA=0.0030	GAG=99.70%,GAA=0.30%	0.997024	GAG	4676	0.997015	GAA,GAG	(GAG-GAA)(GAG-GAG)(GAA-GAA)(GAA-GAG)	E
All	E1	3	1	38	976	977	978	AAC	N	NA	NA	FALSE	FALSE	FALSE	FALSE	FALSE	NA	NA	NA	NA	NA	NA	NA	NA	FALSE	NOL	4704	polymorphic	AAC	4683	0.995536	AAC,NNN,AAG	4683,13,8	0.9955,0.0028,0.0017	4704	AAC,AAG	4683,8	0.9983,0.0017	4691	AAC=4683,AAG=8	AAC=0.9983,AAG=0.0017	AAC=99.83%,AAG=0.17%	0.997236	AAC	4683	0.998295	AAC,AAG	(AAG-AAC)(AAG-AAG)(AAC-AAG)(AAC-AAC)	N
All	E1	3	1	39	979	980	981	GAA	E	NA	NA	FALSE	FALSE	FALSE	FALSE	FALSE	NA	NA	NA	NA	NA	NA	NA	NA	FALSE	NOL	4704	polymorphic	GAA	4654	0.989371	GAA,GNN,NNN,GAC,GNA	4654,33,13,2,2	0.9894,0.0070,0.0028,0.0004,0.0004	4704	GAA,GAC	4654,2	0.9996,0.0004	4656	GAA=4654,GAC=2	GAA=0.9996,GAC=0.0004	GAA=99.96%,GAC=0.04%	0.989796	GAA	4654	0.99957	GAA,GAC	(GAA-GAA)(GAA-GAC)(GAC-GAA)(GAC-GAC)	E
All	E1	3	1	40	982	983	984	AAT	N	NA	NA	FALSE	FALSE	FALSE	FALSE	FALSE	NA	NA	NA	NA	NA	NA	NA	NA	FALSE	NOL	4704	polymorphic	AAT	4654	0.989371	AAT,NNN,CAT,AAN	4654,46,3,1	0.9894,0.0098,0.0006,0.0002	4704	AAT,CAT	4654,3	0.9994,0.0006	4657	AAT=4654,CAT=3	AAT=0.9994,CAT=0.0006	AAT=99.94%,CAT=0.06%	0.990009	AAT	4654	0.999356	AAT,CAT	(CAT-AAT)(CAT-CAT)(AAT-CAT)(AAT-AAT)	N
All	E1	3	1	41	985	986	987	GAC	D	NA	NA	FALSE	FALSE	FALSE	FALSE	FALSE	NA	NA	NA	NA	NA	NA	NA	NA	FALSE	NOL	4704	polymorphic	GAC	4657	0.990009	GAC,NNN,AAC,GGC	4657,45,1,1	0.9900,0.0096,0.0002,0.0002	4704	GAC,AAC,GGC	4657,1,1	0.9996,0.0002,0.0002	4659	GAC=4657,AAC=1,GGC=1	GAC=0.9996,AAC=0.0002,GGC=0.0002	GAC=99.96%,AAC=0.02%,GGC=0.02%	0.990434	GAC	4657	0.999571	AAC,GAC,GGC	(GAC-GGC)(GAC-GAC)(GAC-AAC)(GGC-GAC)(AAC-GGC)(AAC-GAC)	D
All	E1	3	1	42	988	989	990	AGT	S	NA	NA	FALSE	FALSE	FALSE	FALSE	FALSE	NA	NA	NA	NA	NA	NA	NA	NA	FALSE	NOL	4704	polymorphic	AGT	4658	0.990221	AGT,NNN,AAT,ANT	4658,44,1,1	0.9902,0.0094,0.0002,0.0002	4704	AGT,AAT	4658,1	0.9998,0.0002	4659	AGT=4658,AAT=1	AGT=0.9998,AAT=0.0002	AGT=99.98%,AAT=0.02%	0.990434	AGT	4658	0.999785	AAT,AGT	(AAT-AGT)(AGT-AAT)(AGT-AGT)	S
All	E1	3	1	43	991	992	993	GAT	D	NA	NA	FALSE	FALSE	FALSE	FALSE	FALSE	NA	NA	NA	NA	NA	NA	NA	NA	FALSE	NOL	4704	polymorphic	GAT	4658	0.990221	GAT,NNN,AAT,GAG	4658,43,2,1	0.9902,0.0091,0.0004,0.0002	4704	GAT,AAT,GAG	4658,2,1	0.9994,0.0004,0.0002	4661	GAT=4658,AAT=2,GAG=1	GAT=0.9994,AAT=0.0004,GAG=0.0002	GAT=99.94%,AAT=0.04%,GAG=0.02%	0.990859	GAT	4658	0.999356	AAT,GAG,GAT	(GAG-AAT)(GAG-GAT)(AAT-GAT)(AAT-GAG)(AAT-AAT)(GAT-AAT)(GAT-GAG)(GAT-GAT)	D
All	E1	3	1	44	994	995	996	ACA	T	NA	NA	FALSE	FALSE	FALSE	FALSE	FALSE	NA	NA	NA	NA	NA	NA	NA	NA	FALSE	NOL	4704	conserved	ACA	4661	0.990859	ACA,NNN,NNA	4661,41,2	0.9909,0.0087,0.0004	4704	ACA	4661	1.0000	4661	ACA=4661	ACA=1.0000	ACA=100.00%	0.990859	ACA	4661	1	ACA	ACA	T
All	E1	3	1	45	997	998	999	GGT	G	NA	NA	FALSE	FALSE	FALSE	FALSE	FALSE	NA	NA	NA	NA	NA	NA	NA	NA	FALSE	NOL	4704	polymorphic	GGT	4660	0.990646	GGT,NNN,AGT,GGG	4660,41,1,2	0.9906,0.0087,0.0002,0.0004	4704	GGT,AGT,GGG	4660,1,2	0.9994,0.0002,0.0004	4663	GGT=4660,AGT=1,GGG=2	GGT=0.9994,AGT=0.0002,GGG=0.0004	GGT=99.94%,AGT=0.02%,GGG=0.04%	0.991284	GGT	4660	0.999357	AGT,GGG,GGT	(GGT-GGT)(GGT-GGG)(GGT-AGT)(GGG-AGT)(GGG-GGT)(GGG-GGG)(AGT-GGT)	G
All	E1	3	1	46	1000	1001	1002	GAA	E	NA	NA	FALSE	FALSE	FALSE	FALSE	FALSE	NA	NA	NA	NA	NA	NA	NA	NA	FALSE	NOL	4704	polymorphic	GAA	4652	0.988946	GAA,NNN,GAC,NNA,GAG,GNA	4652,40,5,2,3,2	0.9889,0.0085,0.0011,0.0004,0.0006,0.0004	4704	GAA,GAC,GAG	4652,5,3	0.9983,0.0011,0.0006	4660	GAA=4652,GAC=5,GAG=3	GAA=0.9983,GAC=0.0011,GAG=0.0006	GAA=99.83%,GAC=0.11%,GAG=0.06%	0.990646	GAA	4652	0.998283	GAA,GAC,GAG	(GAG-GAC)(GAG-GAG)(GAG-GAA)(GAC-GAG)(GAC-GAC)(GAC-GAA)(GAA-GAC)(GAA-GAG)(GAA-GAA)	E
All	E1	3	1	47	1003	1004	1005	GAT	D	NA	NA	FALSE	FALSE	FALSE	FALSE	FALSE	NA	NA	NA	NA	NA	NA	NA	NA	FALSE	NOL	4704	polymorphic	GAT	4626	0.983418	GAT,NNN,GAC,GAN	4626,40,31,7	0.9834,0.0085,0.0066,0.0015	4704	GAT,GAC	4626,31	0.9933,0.0067	4657	GAT=4626,GAC=31	GAT=0.9933,GAC=0.0067	GAT=99.33%,GAC=0.67%	0.990009	GAT	4626	0.993343	GAC,GAT	(GAT-GAC)(GAT-GAT)(GAC-GAC)(GAC-GAT)	D
All	E1	3	1	48	1006	1007	1008	TTG	L	NA	NA	FALSE	FALSE	FALSE	FALSE	FALSE	NA	NA	NA	NA	NA	NA	NA	NA	FALSE	NOL	4704	polymorphic	TTG	4607	0.979379	TTG,NNN,ATG,NNG,CTG	4607,39,1,1,56	0.9794,0.0083,0.0002,0.0002,0.0119	4704	TTG,ATG,CTG	4607,1,56	0.9878,0.0002,0.0120	4664	TTG=4607,ATG=1,CTG=56	TTG=0.9878,ATG=0.0002,CTG=0.0120	TTG=98.78%,ATG=0.02%,CTG=1.20%	0.991497	TTG	4607	0.987779	ATG,CTG,TTG	(ATG-CTG)(ATG-TTG)(CTG-TTG)(CTG-ATG)(CTG-CTG)(TTG-TTG)(TTG-ATG)(TTG-CTG)	L
All	E1	3	1	49	1009	1010	1011	GTA	V	NA	NA	FALSE	FALSE	FALSE	FALSE	FALSE	NA	NA	NA	NA	NA	NA	NA	NA	FALSE	NOL	4704	conserved	GTA	4665	0.991709	GTA,NNN	4665,39	0.9917,0.0083	4704	GTA	4665	1.0000	4665	GTA=4665	GTA=1.0000	GTA=100.00%	0.991709	GTA	4665	1	GTA	GTA	V
All	E1	3	1	50	1012	1013	1014	GAT	D	NA	NA	FALSE	FALSE	FALSE	FALSE	FALSE	NA	NA	NA	NA	NA	NA	NA	NA	FALSE	NOL	4704	polymorphic	GAT	4654	0.989371	GAT,NNN,GAN,GAG,GAC,AAT	4654,39,2,5,1,3	0.9894,0.0083,0.0004,0.0011,0.0002,0.0006	4704	GAT,GAG,GAC,AAT	4654,5,1,3	0.9981,0.0011,0.0002,0.0006	4663	GAT=4654,GAG=5,GAC=1,AAT=3	GAT=0.9981,GAG=0.0011,GAC=0.0002,AAT=0.0006	GAT=99.81%,GAG=0.11%,GAC=0.02%,AAT=0.06%	0.991284	GAT	4654	0.99807	AAT,GAC,GAG,GAT	(GAG-GAG)(GAG-GAT)(GAG-AAT)(GAG-GAC)(GAC-GAT)(AAT-GAC)(AAT-AAT)(AAT-GAT)(AAT-GAG)(GAT-GAT)(GAT-GAG)(GAT-GAC)(GAT-AAT)	D
All	E1	3	1	51	1015	1016	1017	TTT	F	NA	NA	FALSE	FALSE	FALSE	FALSE	FALSE	NA	NA	NA	NA	NA	NA	NA	NA	FALSE	NOL	4704	polymorphic	TTT	4658	0.990221	TTT,NNN,TTC	4658,39,7	0.9902,0.0083,0.0015	4704	TTT,TTC	4658,7	0.9985,0.0015	4665	TTT=4658,TTC=7	TTT=0.9985,TTC=0.0015	TTT=99.85%,TTC=0.15%	0.991709	TTT	4658	0.998499	TTC,TTT	(TTC-TTT)(TTC-TTC)(TTT-TTT)(TTT-TTC)	F
All	E1	3	1	52	1018	1019	1020	ATA	I	NA	NA	FALSE	FALSE	FALSE	FALSE	FALSE	NA	NA	NA	NA	NA	NA	NA	NA	FALSE	NOL	4704	conserved	ATA	4665	0.991709	ATA,NNN	4665,39	0.9917,0.0083	4704	ATA	4665	1.0000	4665	ATA=4665	ATA=1.0000	ATA=100.00%	0.991709	ATA	4665	1	ATA	ATA	I
All	E1	3	1	53	1021	1022	1023	GTA	V	NA	NA	FALSE	FALSE	FALSE	FALSE	FALSE	NA	NA	NA	NA	NA	NA	NA	NA	FALSE	NOL	4704	conserved	GTA	4660	0.990646	GTA,NNN,GTN	4660,40,4	0.9906,0.0085,0.0009	4704	GTA	4660	1.0000	4660	GTA=4660	GTA=1.0000	GTA=100.00%	0.990646	GTA	4660	1	GTA	GTA	V
All	E1	3	1	54	1024	1025	1026	AAT	N	NA	NA	FALSE	FALSE	FALSE	FALSE	FALSE	NA	NA	NA	NA	NA	NA	NA	NA	FALSE	NOL	4704	polymorphic	AAT	4658	0.990221	AAT,NNN,NNT,CAT,ANT,AAG	4658,39,1,4,1,1	0.9902,0.0083,0.0002,0.0009,0.0002,0.0002	4704	AAT,CAT,AAG	4658,4,1	0.9989,0.0009,0.0002	4663	AAT=4658,CAT=4,AAG=1	AAT=0.9989,CAT=0.0009,AAG=0.0002	AAT=99.89%,CAT=0.09%,AAG=0.02%	0.991284	AAT	4658	0.998928	AAG,AAT,CAT	(CAT-AAT)(CAT-AAG)(CAT-CAT)(AAG-AAT)(AAT-CAT)(AAT-AAT)(AAT-AAG)	N
All	E1	3	1	55	1027	1028	1029	GAT	D	NA	NA	FALSE	FALSE	FALSE	FALSE	TRUE	NA	NA	NA	NA	NA	NA	NA	NA	FALSE	NOL	4704	polymorphic	GAT	4660	0.990646	GAT,NNN,AAT,NNT	4660,38,5,1	0.9906,0.0081,0.0011,0.0002	4704	GAT,AAT	4660,5	0.9989,0.0011	4665	GAT=4660,AAT=5	GAT=0.9989,AAT=0.0011	GAT=99.89%,AAT=0.11%	0.991709	GAT	4660	0.998928	AAT,GAT	(GAT-GAT)(GAT-AAT)(AAT-GAT)(AAT-AAT)	D
All	E1	3	1	56	1030	1031	1032	AAT	N	NA	NA	FALSE	FALSE	FALSE	FALSE	TRUE	NA	NA	NA	NA	NA	NA	NA	NA	FALSE	NOL	4704	polymorphic	AAT	4659	0.990434	AAT,NNN,NAT,AAG,ACT	4659,37,3,2,3	0.9904,0.0079,0.0006,0.0004,0.0006	4704	AAT,AAG,ACT	4659,2,3	0.9989,0.0004,0.0006	4664	AAT=4659,AAG=2,ACT=3	AAT=0.9989,AAG=0.0004,ACT=0.0006	AAT=99.89%,AAG=0.04%,ACT=0.06%	0.991497	AAT	4659	0.998928	AAG,AAT,ACT	(ACT-AAG)(ACT-ACT)(ACT-AAT)(AAG-AAG)(AAG-ACT)(AAG-AAT)(AAT-AAG)(AAT-ACT)(AAT-AAT)	N
All	E1	3	1	57	1033	1034	1035	GAT	D	NA	NA	FALSE	FALSE	FALSE	FALSE	TRUE	NA	NA	NA	NA	NA	NA	NA	NA	FALSE	NOL	4704	polymorphic	GAT	4653	0.989158	GAT,GAG,NNN,GAC,AAT,TAT	4653,5,37,1,7,1	0.9892,0.0011,0.0079,0.0002,0.0015,0.0002	4704	GAT,GAG,GAC,AAT,TAT	4653,5,1,7,1	0.9970,0.0011,0.0002,0.0015,0.0002	4667	GAT=4653,GAG=5,GAC=1,AAT=7,TAT=1	GAT=0.9970,GAG=0.0011,GAC=0.0002,AAT=0.0015,TAT=0.0002	GAT=99.70%,GAG=0.11%,GAC=0.02%,AAT=0.15%,TAT=0.02%	0.992134	GAT	4653	0.997	AAT,GAC,GAG,GAT,TAT	(AAT-GAT)(AAT-GAG)(AAT-GAC)(AAT-TAT)(AAT-AAT)(GAC-TAT)(GAC-AAT)(GAC-GAT)(GAC-GAG)(GAG-GAG)(GAG-GAT)(GAG-AAT)(GAG-TAT)(GAG-GAC)(TAT-GAT)(GAT-GAG)(GAT-GAT)(GAT-AAT)(GAT-GAC)(GAT-TAT)	D
All	E1	3	1	58	1036	1037	1038	TAT	Y	NA	NA	FALSE	FALSE	FALSE	TRUE	TRUE	NA	NA	NA	NA	NA	NA	NA	NA	FALSE	NOL	4704	polymorphic	TAT	4659	0.990434	TAT,NNN,GAT,TNN,CAT,TAN	4659,37,4,1,1,2	0.9904,0.0079,0.0009,0.0002,0.0002,0.0004	4704	TAT,GAT,CAT	4659,4,1	0.9989,0.0009,0.0002	4664	TAT=4659,GAT=4,CAT=1	TAT=0.9989,GAT=0.0009,CAT=0.0002	TAT=99.89%,GAT=0.09%,CAT=0.02%	0.991497	TAT	4659	0.998928	CAT,GAT,TAT	(GAT-GAT)(GAT-TAT)(TAT-GAT)(TAT-TAT)(TAT-CAT)(CAT-GAT)(CAT-TAT)	Y
All	E1	3	1	59	1039	1040	1041	TTA	L	NA	NA	TRUE	TRUE	TRUE	TRUE	TRUE	TTA,TTG	L,L	1	SYN	0	0	none	none	FALSE	NOL	4704	polymorphic	TTA	4321	0.91858	TTA,GTA,NNN,NNA,TTG,TCA,NTA	4321,3,20,16,340,3,1	0.9186,0.0006,0.0043,0.0034,0.0723,0.0006,0.0002	4704	TTA,GTA,TTG,TCA	4321,3,340,3	0.9259,0.0006,0.0729,0.0006	4667	TTA=4321,GTA=3,TTG=340,TCA=3	TTA=0.9259,GTA=0.0006,TTG=0.0729,TCA=0.0006	TTA=92.59%,GTA=0.06%,TTG=7.29%,TCA=0.06%	0.992134	TTA	4321	0.925862	GTA,TCA,TTA,TTG	(TCA-GTA)(TCA-TTA)(TCA-TTG)(TCA-TCA)(GTA-GTA)(GTA-TTA)(GTA-TTG)(GTA-TCA)(TTA-TTG)(TTA-TCA)(TTA-GTA)(TTA-TTA)(TTG-TTA)(TTG-GTA)(TTG-TCA)(TTG-TTG)	L
All	E1	3	1	60	1042	1043	1044	ACA	T	NA	NA	FALSE	FALSE	FALSE	TRUE	TRUE	NA	NA	NA	NA	NA	NA	NA	NA	FALSE	NOL	4704	polymorphic	ACA	4681	0.995111	ACA,NNN,CCA,ATA	4681,20,2,1	0.9951,0.0043,0.0004,0.0002	4704	ACA,CCA,ATA	4681,2,1	0.9994,0.0004,0.0002	4684	ACA=4681,CCA=2,ATA=1	ACA=0.9994,CCA=0.0004,ATA=0.0002	ACA=99.94%,CCA=0.04%,ATA=0.02%	0.995748	ACA	4681	0.99936	ACA,ATA,CCA	(ACA-CCA)(ACA-ATA)(ACA-ACA)(ATA-CCA)(ATA-ACA)(CCA-CCA)(CCA-ATA)(CCA-ACA)	T
All	E1	3	1	61	1045	1046	1047	CAG	Q	NA	NA	FALSE	FALSE	FALSE	FALSE	TRUE	NA	NA	NA	NA	NA	NA	NA	NA	FALSE	NOL	4704	polymorphic	CAG	4683	0.995536	CAG,NNN,AAG	4683,20,1	0.9955,0.0043,0.0002	4704	CAG,AAG	4683,1	0.9998,0.0002	4684	CAG=4683,AAG=1	CAG=0.9998,AAG=0.0002	CAG=99.98%,AAG=0.02%	0.995748	CAG	4683	0.999787	AAG,CAG	(AAG-CAG)(CAG-AAG)(CAG-CAG)	Q
All	E1	3	1	62	1048	1049	1050	GCA	A	NA	NA	FALSE	FALSE	FALSE	FALSE	TRUE	NA	NA	NA	NA	NA	NA	NA	NA	FALSE	NOL	4704	conserved	GCA	4684	0.995748	GCA,NNN	4684,20	0.9957,0.0043	4704	GCA	4684	1.0000	4684	GCA=4684	GCA=1.0000	GCA=100.00%	0.995748	GCA	4684	1	GCA	GCA	A
All	E1	3	1	63	1051	1052	1053	GAA	E	NA	NA	FALSE	FALSE	FALSE	FALSE	TRUE	NA	NA	NA	NA	NA	NA	NA	NA	FALSE	NOL	4704	polymorphic	GAA	4286	0.911139	GAA,GAC,NNN	4286,398,20	0.9111,0.0846,0.0043	4704	GAA,GAC	4286,398	0.9150,0.0850	4684	GAA=4286,GAC=398	GAA=0.9150,GAC=0.0850	GAA=91.50%,GAC=8.50%	0.995748	GAA	4286	0.91503	GAA,GAC	(GAA-GAA)(GAA-GAC)(GAC-GAC)(GAC-GAA)	E
All	E1	3	1	64	1054	1055	1056	ACA	T	NA	NA	FALSE	FALSE	FALSE	FALSE	FALSE	NA	NA	NA	NA	NA	NA	NA	NA	TRUE	NOL	4704	conserved	ANA	4684	0.995748	ANA,NNN	4684,20	0.9957,0.0043	4704	NA	NA	NA	0	NA=NA	NA=NA	NA=NA	0	NA	0	0	NA	NA	X
All	E1	3	1	65	1057	1058	1059	GAG	E	NA	NA	FALSE	FALSE	FALSE	FALSE	FALSE	NA	NA	NA	NA	NA	NA	NA	NA	FALSE	NOL	4704	polymorphic	GAG	4679	0.994685	GAG,NNN,GAT,GAA,GAN	4679,20,2,2,1	0.9947,0.0043,0.0004,0.0004,0.0002	4704	GAG,GAT,GAA	4679,2,2	0.9991,0.0004,0.0004	4683	GAG=4679,GAT=2,GAA=2	GAG=0.9991,GAT=0.0004,GAA=0.0004	GAG=99.91%,GAT=0.04%,GAA=0.04%	0.995536	GAG	4679	0.999146	GAA,GAG,GAT	(GAT-GAA)(GAT-GAT)(GAT-GAG)(GAA-GAA)(GAA-GAT)(GAA-GAG)(GAG-GAA)(GAG-GAG)(GAG-GAT)	E
All	E1	3	1	66	1060	1061	1062	ACA	T	NA	NA	FALSE	FALSE	FALSE	FALSE	FALSE	NA	NA	NA	NA	NA	NA	NA	NA	FALSE	NOL	4704	polymorphic	ACA	4680	0.994898	ACA,NNA,GCA,ACG	4680,21,1,2	0.9949,0.0045,0.0002,0.0004	4704	ACA,GCA,ACG	4680,1,2	0.9994,0.0002,0.0004	4683	ACA=4680,GCA=1,ACG=2	ACA=0.9994,GCA=0.0002,ACG=0.0004	ACA=99.94%,GCA=0.02%,ACG=0.04%	0.995536	ACA	4680	0.999359	ACA,ACG,GCA	(ACA-ACG)(ACA-GCA)(ACA-ACA)(ACG-ACA)(ACG-GCA)(ACG-ACG)(GCA-ACA)	T
All	E1	3	1	67	1063	1064	1065	GCA	A	NA	NA	FALSE	FALSE	FALSE	FALSE	FALSE	NA	NA	NA	NA	NA	NA	NA	NA	FALSE	NOL	4704	conserved	GCA	4704	1	GCA	4704	1.0000	4704	GCA	4704	1.0000	4704	GCA=4704	GCA=1.0000	GCA=100.00%	1	GCA	4704	1	GCA	GCA	A
All	E1	3	1	68	1066	1067	1068	CAT	H	NA	NA	FALSE	FALSE	FALSE	FALSE	FALSE	NA	NA	NA	NA	NA	NA	NA	NA	FALSE	NOL	4704	polymorphic	CAT	4694	0.997874	CAT,AAT,CGT,CAG,TAT	4694,1,1,7,1	0.9979,0.0002,0.0002,0.0015,0.0002	4704	CAT,AAT,CGT,CAG,TAT	4694,1,1,7,1	0.9979,0.0002,0.0002,0.0015,0.0002	4704	CAT=4694,AAT=1,CGT=1,CAG=7,TAT=1	CAT=0.9979,AAT=0.0002,CGT=0.0002,CAG=0.0015,TAT=0.0002	CAT=99.79%,AAT=0.02%,CGT=0.02%,CAG=0.15%,TAT=0.02%	1	CAT	4694	0.997874	AAT,CAG,CAT,CGT,TAT	(CAG-CAG)(CAG-CAT)(CAG-CGT)(CAG-TAT)(CAG-AAT)(AAT-CGT)(AAT-CAT)(AAT-CAG)(AAT-TAT)(CAT-AAT)(CAT-TAT)(CAT-CAT)(CAT-CGT)(CAT-CAG)(CGT-CAT)(CGT-CAG)(CGT-TAT)(TAT-CAG)(TAT-CAT)	H
All	E1	3	1	69	1069	1070	1071	GCG	A	NA	NA	FALSE	FALSE	FALSE	FALSE	FALSE	NA	NA	NA	NA	NA	NA	NA	NA	FALSE	NOL	4704	polymorphic	GCG	4703	0.999787	GCG,GTG	4703,1	0.9998,0.0002	4704	GCG,GTG	4703,1	0.9998,0.0002	4704	GCG=4703,GTG=1	GCG=0.9998,GTG=0.0002	GCG=99.98%,GTG=0.02%	1	GCG	4703	0.999787	GCG,GTG	(GCG-GTG)(GCG-GCG)(GTG-GCG)	A
All	E1	3	1	70	1072	1073	1074	TTG	L	NA	NA	FALSE	FALSE	FALSE	FALSE	FALSE	NA	NA	NA	NA	NA	NA	NA	NA	FALSE	NOL	4704	conserved	TTG	4704	1	TTG	4704	1.0000	4704	TTG	4704	1.0000	4704	TTG=4704	TTG=1.0000	TTG=100.00%	1	TTG	4704	1	TTG	TTG	L
All	E1	3	1	71	1075	1076	1077	TTT	F	NA	NA	FALSE	FALSE	FALSE	FALSE	FALSE	NA	NA	NA	NA	NA	NA	NA	NA	FALSE	NOL	4704	conserved	TTT	4704	1	TTT	4704	1.0000	4704	TTT	4704	1.0000	4704	TTT=4704	TTT=1.0000	TTT=100.00%	1	TTT	4704	1	TTT	TTT	F
All	E1	3	1	72	1078	1079	1080	ACT	T	NA	NA	FALSE	FALSE	FALSE	FALSE	FALSE	NA	NA	NA	NA	NA	NA	NA	NA	FALSE	NOL	4704	polymorphic	ACT	4697	0.998512	ACT,ACC,ACA	4697,6,1	0.9985,0.0013,0.0002	4704	ACT,ACC,ACA	4697,6,1	0.9985,0.0013,0.0002	4704	ACT=4697,ACC=6,ACA=1	ACT=0.9985,ACC=0.0013,ACA=0.0002	ACT=99.85%,ACC=0.13%,ACA=0.02%	1	ACT	4697	0.998512	ACA,ACC,ACT	(ACT-ACA)(ACT-ACT)(ACT-ACC)(ACC-ACT)(ACC-ACC)(ACC-ACA)(ACA-ACC)(ACA-ACT)	T
All	E1	3	1	73	1081	1082	1083	GCA	A	NA	NA	FALSE	FALSE	FALSE	FALSE	FALSE	NA	NA	NA	NA	NA	NA	NA	NA	FALSE	NOL	4704	conserved	GCA	4626	0.983418	GCA,NNN	4626,78	0.9834,0.0166	4704	GCA	4626	1.0000	4626	GCA=4626	GCA=1.0000	GCA=100.00%	0.983418	GCA	4626	1	GCA	GCA	A
All	E1	3	1	74	1084	1085	1086	CAG	Q	NA	NA	FALSE	FALSE	FALSE	FALSE	TRUE	NA	NA	NA	NA	NA	NA	NA	NA	FALSE	NOL	4704	conserved	CAG	4626	0.983418	CAG,NNN	4626,78	0.9834,0.0166	4704	CAG	4626	1.0000	4626	CAG=4626	CAG=1.0000	CAG=100.00%	0.983418	CAG	4626	1	CAG	CAG	Q
All	E1	3	1	75	1087	1088	1089	GAA	E	NA	NA	FALSE	FALSE	FALSE	FALSE	TRUE	NA	NA	NA	NA	NA	NA	NA	NA	FALSE	NOL	4704	polymorphic	GAA	4623	0.982781	GAA,NNN,GNA,GAG	4623,78,2,1	0.9828,0.0166,0.0004,0.0002	4704	GAA,GAG	4623,1	0.9998,0.0002	4624	GAA=4623,GAG=1	GAA=0.9998,GAG=0.0002	GAA=99.98%,GAG=0.02%	0.982993	GAA	4623	0.999784	GAA,GAG	(GAA-GAG)(GAA-GAA)(GAG-GAA)	E
All	E1	3	1	76	1090	1091	1092	GCA	A	NA	NA	FALSE	FALSE	FALSE	FALSE	TRUE	NA	NA	NA	NA	NA	NA	NA	NA	FALSE	NOL	4704	conserved	GCA	4602	0.978316	GCA,GCN,NNN	4602,25,77	0.9783,0.0053,0.0164	4704	GCA	4602	1.0000	4602	GCA=4602	GCA=1.0000	GCA=100.00%	0.978316	GCA	4602	1	GCA	GCA	A
All	E1	3	1	77	1093	1094	1095	AAA	K	NA	NA	FALSE	FALSE	FALSE	TRUE	TRUE	NA	NA	NA	NA	NA	NA	NA	NA	FALSE	NOL	4704	conserved	AAA	4603	0.978529	AAA,NNN	4603,101	0.9785,0.0215	4704	AAA	4603	1.0000	4603	AAA=4603	AAA=1.0000	AAA=100.00%	0.978529	AAA	4603	1	AAA	AAA	K
All	E1	3	1	78	1096	1097	1098	CAA	Q	NA	NA	TRUE	TRUE	TRUE	TRUE	TRUE	CAA,GAA	Q,E	2	NSYN	0.84	0.84	conservative	conservative	FALSE	NOL	4704	polymorphic	CAA	3890	0.826956	CAA,NNN,GAA	3890,100,714	0.8270,0.0213,0.1518	4704	CAA,GAA	3890,714	0.8449,0.1551	4604	CAA=3890,GAA=714	CAA=0.8449,GAA=0.1551	CAA=84.49%,GAA=15.51%	0.978741	CAA	3890	0.844917	CAA,GAA	(GAA-GAA)(GAA-CAA)(CAA-CAA)(CAA-GAA)	Q
All	E1	3	1	79	1099	1100	1101	CAT	H	NA	NA	FALSE	FALSE	FALSE	TRUE	TRUE	NA	NA	NA	NA	NA	NA	NA	NA	FALSE	NOL	4704	polymorphic	CAT	4603	0.978529	CAT,CGT,NNN	4603,1,100	0.9785,0.0002,0.0213	4704	CAT,CGT	4603,1	0.9998,0.0002	4604	CAT=4603,CGT=1	CAT=0.9998,CGT=0.0002	CAT=99.98%,CGT=0.02%	0.978741	CAT	4603	0.999783	CAT,CGT	(CAT-CAT)(CAT-CGT)(CGT-CAT)	H
All	E1	3	1	80	1102	1103	1104	AGA	R	NA	NA	FALSE	FALSE	FALSE	FALSE	TRUE	NA	NA	NA	NA	NA	NA	NA	NA	FALSE	NOL	4704	polymorphic	AGA	4592	0.97619	AGA,NNN,ACA,ATA,AAA	4592,99,2,6,5	0.9762,0.0210,0.0004,0.0013,0.0011	4704	AGA,ACA,ATA,AAA	4592,2,6,5	0.9972,0.0004,0.0013,0.0011	4605	AGA=4592,ACA=2,ATA=6,AAA=5	AGA=0.9972,ACA=0.0004,ATA=0.0013,AAA=0.0011	AGA=99.72%,ACA=0.04%,ATA=0.13%,AAA=0.11%	0.978954	AGA	4592	0.997177	AAA,ACA,AGA,ATA	(ACA-ACA)(ACA-AAA)(ACA-AGA)(ATA-ACA)(ATA-AGA)(ATA-AAA)(ATA-ATA)(AAA-ATA)(AAA-AAA)(AAA-AGA)(AAA-ACA)(AGA-ATA)(AGA-AAA)(AGA-AGA)(AGA-ACA)	R
All	E1	3	1	81	1105	1106	1107	GAT	D	NA	NA	FALSE	FALSE	FALSE	FALSE	TRUE	NA	NA	NA	NA	NA	NA	NA	NA	FALSE	NOL	4704	polymorphic	GAT	4599	0.977679	GAT,NNN,AAT,GNT,CAT	4599,99,4,1,1	0.9777,0.0210,0.0009,0.0002,0.0002	4704	GAT,AAT,CAT	4599,4,1	0.9989,0.0009,0.0002	4604	GAT=4599,AAT=4,CAT=1	GAT=0.9989,AAT=0.0009,CAT=0.0002	GAT=99.89%,AAT=0.09%,CAT=0.02%	0.978741	GAT	4599	0.998914	AAT,CAT,GAT	(AAT-CAT)(AAT-AAT)(AAT-GAT)(GAT-GAT)(GAT-AAT)(GAT-CAT)(CAT-GAT)	D
All	E1	3	1	82	1108	1109	1110	GCA	A	NA	NA	FALSE	FALSE	FALSE	FALSE	TRUE	NA	NA	NA	NA	NA	NA	NA	NA	FALSE	NOL	4704	polymorphic	GCA	4602	0.978316	GCA,NNN,NCA,GCN,NNA,GTA,GCG	4602,96,2,1,1,1,1	0.9783,0.0204,0.0004,0.0002,0.0002,0.0002,0.0002	4704	GCA,GTA,GCG	4602,1,1	0.9996,0.0002,0.0002	4604	GCA=4602,GTA=1,GCG=1	GCA=0.9996,GTA=0.0002,GCG=0.0002	GCA=99.96%,GTA=0.02%,GCG=0.02%	0.978741	GCA	4602	0.999566	GCA,GCG,GTA	(GCA-GCA)(GCA-GCG)(GCA-GTA)(GCG-GCA)(GTA-GCA)(GTA-GCG)	A
All	E1	3	1	83	1111	1112	1113	GTA	V	NA	NA	FALSE	FALSE	FALSE	FALSE	FALSE	NA	NA	NA	NA	NA	NA	NA	NA	FALSE	NOL	4704	polymorphic	GTA	4600	0.977891	GTA,NNN,GNA,NTA,GNN,GTG	4600,96,2,1,1,4	0.9779,0.0204,0.0004,0.0002,0.0002,0.0009	4704	GTA,GTG	4600,4	0.9991,0.0009	4604	GTA=4600,GTG=4	GTA=0.9991,GTG=0.0009	GTA=99.91%,GTG=0.09%	0.978741	GTA	4600	0.999131	GTA,GTG	(GTG-GTA)(GTG-GTG)(GTA-GTA)(GTA-GTG)	V
All	E1	3	1	84	1114	1115	1116	CAG	Q	NA	NA	FALSE	FALSE	FALSE	FALSE	FALSE	NA	NA	NA	NA	NA	NA	NA	NA	FALSE	NOL	4704	polymorphic	CAG	4604	0.978741	CAG,NNN,CAN,CGG	4604,97,1,2	0.9787,0.0206,0.0002,0.0004	4704	CAG,CGG	4604,2	0.9996,0.0004	4606	CAG=4604,CGG=2	CAG=0.9996,CGG=0.0004	CAG=99.96%,CGG=0.04%	0.979167	CAG	4604	0.999566	CAG,CGG	(CGG-CGG)(CGG-CAG)(CAG-CAG)(CAG-CGG)	Q
All	E1	3	1	85	1117	1118	1119	GTT	V	NA	NA	FALSE	FALSE	FALSE	FALSE	FALSE	NA	NA	NA	NA	NA	NA	NA	NA	FALSE	NOL	4704	polymorphic	GTT	4605	0.978954	GTT,NNN,GNT,GTC	4605,97,1,1	0.9790,0.0206,0.0002,0.0002	4704	GTT,GTC	4605,1	0.9998,0.0002	4606	GTT=4605,GTC=1	GTT=0.9998,GTC=0.0002	GTT=99.98%,GTC=0.02%	0.979167	GTT	4605	0.999783	GTC,GTT	(GTT-GTT)(GTT-GTC)(GTC-GTT)	V
All	E1	3	1	86	1120	1121	1122	CTA	L	NA	NA	FALSE	FALSE	FALSE	FALSE	FALSE	NA	NA	NA	NA	NA	NA	NA	NA	FALSE	NOL	4704	polymorphic	CTA	4565	0.970451	CTA,NNN,TTA,CTN,CNA	4565,97,38,3,1	0.9705,0.0206,0.0081,0.0006,0.0002	4704	CTA,TTA	4565,38	0.9917,0.0083	4603	CTA=4565,TTA=38	CTA=0.9917,TTA=0.0083	CTA=99.17%,TTA=0.83%	0.978529	CTA	4565	0.991745	CTA,TTA	(TTA-CTA)(TTA-TTA)(CTA-TTA)(CTA-CTA)	L
All	E1	3	1	87	1123	1124	1125	AAA	K	NA	NA	FALSE	FALSE	FALSE	FALSE	FALSE	NA	NA	NA	NA	NA	NA	NA	NA	FALSE	NOL	4704	conserved	AAA	4607	0.979379	AAA,NNN	4607,97	0.9794,0.0206	4704	AAA	4607	1.0000	4607	AAA=4607	AAA=1.0000	AAA=100.00%	0.979379	AAA	4607	1	AAA	AAA	K
All	E1	3	1	88	1126	1127	1128	CGA	R	NA	NA	FALSE	FALSE	FALSE	FALSE	FALSE	NA	NA	NA	NA	NA	NA	NA	NA	FALSE	NOL	4704	conserved	CGA	4600	0.977891	CGA,NNN,CGN	4600,101,3	0.9779,0.0215,0.0006	4704	CGA	4600	1.0000	4600	CGA=4600	CGA=1.0000	CGA=100.00%	0.977891	CGA	4600	1	CGA	CGA	R
All	E1	3	1	89	1129	1130	1131	AAG	K	NA	NA	FALSE	FALSE	FALSE	FALSE	FALSE	NA	NA	NA	NA	NA	NA	NA	NA	FALSE	NOL	4704	conserved	AAG	4601	0.978104	AAG,NNN,ANG	4601,102,1	0.9781,0.0217,0.0002	4704	AAG	4601	1.0000	4601	AAG=4601	AAG=1.0000	AAG=100.00%	0.978104	AAG	4601	1	AAG	AAG	K
All	E1	3	1	90	1132	1133	1134	TAT	Y	NA	NA	FALSE	FALSE	FALSE	FALSE	FALSE	NA	NA	NA	NA	NA	NA	NA	NA	FALSE	NOL	4704	conserved	TAT	4593	0.976403	TAT,NNN,TAN	4593,102,9	0.9764,0.0217,0.0019	4704	TAT	4593	1.0000	4593	TAT=4593	TAT=1.0000	TAT=100.00%	0.976403	TAT	4593	1	TAT	TAT	Y
All	E1	3	1	91	1135	1136	1137	TTG	L	P1135	promoter	FALSE	FALSE	FALSE	FALSE	FALSE	NA	NA	NA	NA	NA	NA	NA	NA	FALSE	NOL	4704	polymorphic	TTG	4600	0.977891	TTG,NNN,TTN,GTG	4600,102,1,1	0.9779,0.0217,0.0002,0.0002	4704	TTG,GTG	4600,1	0.9998,0.0002	4601	TTG=4600,GTG=1	TTG=0.9998,GTG=0.0002	TTG=99.98%,GTG=0.02%	0.978104	TTG	4600	0.999783	GTG,TTG	(TTG-GTG)(TTG-TTG)(GTG-TTG)	L
All	E1	3	1	92	1138	1139	1140	GGT	G	NA	NA	FALSE	FALSE	FALSE	FALSE	FALSE	NA	NA	NA	NA	NA	NA	NA	NA	FALSE	NOL	4704	polymorphic	GGT	4599	0.977679	GGT,NNN,GNN,CGT,GGC	4599,102,1,1,1	0.9777,0.0217,0.0002,0.0002,0.0002	4704	GGT,CGT,GGC	4599,1,1	0.9996,0.0002,0.0002	4601	GGT=4599,CGT=1,GGC=1	GGT=0.9996,CGT=0.0002,GGC=0.0002	GGT=99.96%,CGT=0.02%,GGC=0.02%	0.978104	GGT	4599	0.999565	CGT,GGC,GGT	(GGC-GGT)(GGT-GGT)(GGT-GGC)(GGT-CGT)(CGT-GGT)(CGT-GGC)	G
All	E1	3	1	93	1141	1142	1143	AGT	S	NA	NA	FALSE	FALSE	FALSE	FALSE	FALSE	NA	NA	NA	NA	NA	NA	NA	NA	FALSE	NOL	4704	conserved	AGT	4601	0.978104	AGT,NNN	4601,103	0.9781,0.0219	4704	AGT	4601	1.0000	4601	AGT=4601	AGT=1.0000	AGT=100.00%	0.978104	AGT	4601	1	AGT	AGT	S
All	E1	3	1	94	1144	1145	1146	CCA	P	NA	NA	FALSE	FALSE	FALSE	FALSE	FALSE	NA	NA	NA	NA	NA	NA	NA	NA	FALSE	NOL	4704	conserved	CCA	4602	0.978316	CCA,NNN	4602,102	0.9783,0.0217	4704	CCA	4602	1.0000	4602	CCA=4602	CCA=1.0000	CCA=100.00%	0.978316	CCA	4602	1	CCA	CCA	P
All	E1	3	1	95	1147	1148	1149	CTT	L	NA	NA	FALSE	FALSE	FALSE	FALSE	FALSE	NA	NA	NA	NA	NA	NA	NA	NA	FALSE	NOL	4704	polymorphic	CTT	4599	0.977679	CTT,NNN,CGT,CNT	4599,102,1,2	0.9777,0.0217,0.0002,0.0004	4704	CTT,CGT	4599,1	0.9998,0.0002	4600	CTT=4599,CGT=1	CTT=0.9998,CGT=0.0002	CTT=99.98%,CGT=0.02%	0.977891	CTT	4599	0.999783	CGT,CTT	(CTT-CGT)(CTT-CTT)(CGT-CTT)	L
All	E1	3	1	96	1150	1151	1152	AGT	S	NA	NA	FALSE	FALSE	FALSE	FALSE	TRUE	NA	NA	NA	NA	NA	NA	NA	NA	FALSE	NOL	4704	polymorphic	AGT	4597	0.977253	AGT,NNN,ANT,AGC	4597,102,2,3	0.9773,0.0217,0.0004,0.0006	4704	AGT,AGC	4597,3	0.9993,0.0007	4600	AGT=4597,AGC=3	AGT=0.9993,AGC=0.0007	AGT=99.93%,AGC=0.07%	0.977891	AGT	4597	0.999348	AGC,AGT	(AGT-AGT)(AGT-AGC)(AGC-AGT)(AGC-AGC)	S
All	E1	3	1	97	1153	1154	1155	GAT	D	NA	NA	FALSE	FALSE	FALSE	FALSE	TRUE	NA	NA	NA	NA	NA	NA	NA	NA	FALSE	NOL	4704	conserved	GAT	4601	0.978104	GAT,NNN,NAT	4601,102,1	0.9781,0.0217,0.0002	4704	GAT	4601	1.0000	4601	GAT=4601	GAT=1.0000	GAT=100.00%	0.978104	GAT	4601	1	GAT	GAT	D
All	E1	3	1	98	1156	1157	1158	ATT	I	NA	NA	FALSE	FALSE	FALSE	FALSE	TRUE	NA	NA	NA	NA	NA	NA	NA	NA	FALSE	NOL	4704	conserved	ATT	4600	0.977891	ATT,NNN,ANT,NTT	4600,101,2,1	0.9779,0.0215,0.0004,0.0002	4704	ATT	4600	1.0000	4600	ATT=4600	ATT=1.0000	ATT=100.00%	0.977891	ATT	4600	1	ATT	ATT	I
All	E1	3	1	99	1159	1160	1161	AGT	S	NA	NA	FALSE	FALSE	FALSE	TRUE	TRUE	NA	NA	NA	NA	NA	NA	NA	NA	FALSE	NOL	4704	polymorphic	AGT	4601	0.978104	AGT,NNN,AAT,AGG,AGN,NGN,ANN	4601,98,1,1,1,1,1	0.9781,0.0208,0.0002,0.0002,0.0002,0.0002,0.0002	4704	AGT,AAT,AGG	4601,1,1	0.9996,0.0002,0.0002	4603	AGT=4601,AAT=1,AGG=1	AGT=0.9996,AAT=0.0002,AGG=0.0002	AGT=99.96%,AAT=0.02%,AGG=0.02%	0.978529	AGT	4601	0.999566	AAT,AGG,AGT	(AGT-AGG)(AGT-AGT)(AGT-AAT)(AAT-AGT)(AGG-AAT)(AGG-AGT)	S
All	E1	3	1	100	1162	1163	1164	GGA	G	NA	NA	TRUE	TRUE	TRUE	TRUE	TRUE	GGA,GAA	G,E	2	NSYN	2.78	2.78	intermediate	intermediate	FALSE	NOL	4704	polymorphic	GGA	3986	0.847364	GGA,GAA,NNN,GNN,GTA	3986,615,101,1,1	0.8474,0.1307,0.0215,0.0002,0.0002	4704	GGA,GAA,GTA	3986,615,1	0.8661,0.1336,0.0002	4602	GGA=3986,GAA=615,GTA=1	GGA=0.8661,GAA=0.1336,GTA=0.0002	GGA=86.61%,GAA=13.36%,GTA=0.02%	0.978316	GGA	3986	0.866145	GAA,GGA,GTA	(GTA-GGA)(GTA-GAA)(GAA-GTA)(GAA-GAA)(GAA-GGA)(GGA-GTA)(GGA-GAA)(GGA-GGA)	G
All	E1	3	1	101	1165	1166	1167	TGT	C	NA	NA	FALSE	FALSE	FALSE	TRUE	TRUE	NA	NA	NA	NA	NA	NA	NA	NA	FALSE	NOL	4704	conserved	TGT	4602	0.978316	TGT,NNN,NGT,TNN	4602,100,1,1	0.9783,0.0213,0.0002,0.0002	4704	TGT	4602	1.0000	4602	TGT=4602	TGT=1.0000	TGT=100.00%	0.978316	TGT	4602	1	TGT	TGT	C
All	E1	3	1	102	1168	1169	1170	GTA	V	NA	NA	FALSE	FALSE	FALSE	FALSE	TRUE	NA	NA	NA	NA	NA	NA	NA	NA	FALSE	NOL	4704	polymorphic	GTA	4601	0.978104	GTA,NNN,GTG,GNA	4601,101,1,1	0.9781,0.0215,0.0002,0.0002	4704	GTA,GTG	4601,1	0.9998,0.0002	4602	GTA=4601,GTG=1	GTA=0.9998,GTG=0.0002	GTA=99.98%,GTG=0.02%	0.978316	GTA	4601	0.999783	GTA,GTG	(GTG-GTA)(GTA-GTG)(GTA-GTA)	V
All	E1	3	1	103	1171	1172	1173	GAC	D	NA	NA	FALSE	FALSE	FALSE	FALSE	TRUE	NA	NA	NA	NA	NA	NA	NA	NA	FALSE	NOL	4704	polymorphic	GAC	4599	0.977679	GAC,GGC,NNN,GAT,GAA,AAC	4599,1,101,1,1,1	0.9777,0.0002,0.0215,0.0002,0.0002,0.0002	4704	GAC,GGC,GAT,GAA,AAC	4599,1,1,1,1	0.9991,0.0002,0.0002,0.0002,0.0002	4603	GAC=4599,GGC=1,GAT=1,GAA=1,AAC=1	GAC=0.9991,GGC=0.0002,GAT=0.0002,GAA=0.0002,AAC=0.0002	GAC=99.91%,GGC=0.02%,GAT=0.02%,GAA=0.02%,AAC=0.02%	0.978529	GAC	4599	0.999131	AAC,GAA,GAC,GAT,GGC	(GAA-GAC)(GAA-AAC)(GAA-GAT)(GGC-GAT)(GGC-AAC)(GGC-GAC)(GGC-GAA)(GAC-GAC)(GAC-GGC)(GAC-GAT)(GAC-AAC)(GAC-GAA)(GAT-GAC)(AAC-GAC)(AAC-GAT)	D
All	E1	3	1	104	1174	1175	1176	AAT	N	NA	NA	FALSE	FALSE	FALSE	FALSE	TRUE	NA	NA	NA	NA	NA	NA	NA	NA	FALSE	NOL	4704	conserved	AAT	4603	0.978529	AAT,NNN	4603,101	0.9785,0.0215	4704	AAT	4603	1.0000	4603	AAT=4603	AAT=1.0000	AAT=100.00%	0.978529	AAT	4603	1	AAT	AAT	N
All	E1	3	1	105	1177	1178	1179	AAT	N	NA	NA	FALSE	FALSE	FALSE	FALSE	FALSE	NA	NA	NA	NA	NA	NA	NA	NA	FALSE	NOL	4704	polymorphic	AAT	4598	0.977466	AAT,NNN,CAT	4598,102,4	0.9775,0.0217,0.0009	4704	AAT,CAT	4598,4	0.9991,0.0009	4602	AAT=4598,CAT=4	AAT=0.9991,CAT=0.0009	AAT=99.91%,CAT=0.09%	0.978316	AAT	4598	0.999131	AAT,CAT	(AAT-AAT)(AAT-CAT)(CAT-AAT)(CAT-CAT)	N
All	E1	3	1	106	1180	1181	1182	ATT	I	NA	NA	FALSE	FALSE	FALSE	FALSE	FALSE	NA	NA	NA	NA	NA	NA	NA	NA	FALSE	NOL	4704	polymorphic	ATT	4601	0.978104	ATT,NNN,ATC	4601,102,1	0.9781,0.0217,0.0002	4704	ATT,ATC	4601,1	0.9998,0.0002	4602	ATT=4601,ATC=1	ATT=0.9998,ATC=0.0002	ATT=99.98%,ATC=0.02%	0.978316	ATT	4601	0.999783	ATC,ATT	(ATT-ATC)(ATT-ATT)(ATC-ATT)	I
All	E1	3	1	107	1183	1184	1185	AGT	S	NA	NA	FALSE	FALSE	FALSE	FALSE	FALSE	NA	NA	NA	NA	NA	NA	NA	NA	FALSE	NOL	4704	polymorphic	AGT	4597	0.977253	AGT,NNN,ANN,AAT,AGN,AGC,ANT,NGT	4597,100,1,1,1,1,2,1	0.9773,0.0213,0.0002,0.0002,0.0002,0.0002,0.0004,0.0002	4704	AGT,AAT,AGC	4597,1,1	0.9996,0.0002,0.0002	4599	AGT=4597,AAT=1,AGC=1	AGT=0.9996,AAT=0.0002,AGC=0.0002	AGT=99.96%,AAT=0.02%,AGC=0.02%	0.977679	AGT	4597	0.999565	AAT,AGC,AGT	(AGC-AGT)(AAT-AGT)(AAT-AGC)(AGT-AGT)(AGT-AAT)(AGT-AGC)	S
All	E1	3	1	108	1186	1187	1188	CCT	P	NA	NA	FALSE	FALSE	FALSE	FALSE	TRUE	NA	NA	NA	NA	NA	NA	NA	NA	FALSE	NOL	4704	polymorphic	CCT	4598	0.977466	CCT,NNN,CCG,NCT,CNN	4598,103,1,1,1	0.9775,0.0219,0.0002,0.0002,0.0002	4704	CCT,CCG	4598,1	0.9998,0.0002	4599	CCT=4598,CCG=1	CCT=0.9998,CCG=0.0002	CCT=99.98%,CCG=0.02%	0.977679	CCT	4598	0.999783	CCG,CCT	(CCT-CCG)(CCT-CCT)(CCG-CCT)	P
All	E1	3	1	109	1189	1190	1191	AGA	R	NA	NA	FALSE	FALSE	FALSE	FALSE	TRUE	NA	NA	NA	NA	NA	NA	NA	NA	FALSE	NOL	4704	polymorphic	AGA	4598	0.977466	AGA,NNN,AAA,NGA	4598,104,1,1	0.9775,0.0221,0.0002,0.0002	4704	AGA,AAA	4598,1	0.9998,0.0002	4599	AGA=4598,AAA=1	AGA=0.9998,AAA=0.0002	AGA=99.98%,AAA=0.02%	0.977679	AGA	4598	0.999783	AAA,AGA	(AGA-AAA)(AGA-AGA)(AAA-AGA)	R
All	E1	3	1	110	1192	1193	1194	TTA	L	NA	NA	FALSE	FALSE	FALSE	FALSE	TRUE	NA	NA	NA	NA	NA	NA	NA	NA	FALSE	NOL	4704	polymorphic	TTA	4593	0.976403	TTA,NNN,TTN,NTN,TTG	4593,103,5,1,2	0.9764,0.0219,0.0011,0.0002,0.0004	4704	TTA,TTG	4593,2	0.9996,0.0004	4595	TTA=4593,TTG=2	TTA=0.9996,TTG=0.0004	TTA=99.96%,TTG=0.04%	0.976828	TTA	4593	0.999565	TTA,TTG	(TTA-TTG)(TTA-TTA)(TTG-TTG)(TTG-TTA)	L
All	E1	3	1	111	1195	1196	1197	AAA	K	NA	NA	FALSE	FALSE	FALSE	TRUE	TRUE	NA	NA	NA	NA	NA	NA	NA	NA	FALSE	NOL	4704	conserved	AAA	4599	0.977679	AAA,NNN,AAN,NAA,NAN	4599,99,1,4,1	0.9777,0.0210,0.0002,0.0009,0.0002	4704	AAA	4599	1.0000	4599	AAA=4599	AAA=1.0000	AAA=100.00%	0.977679	AAA	4599	1	AAA	AAA	K
All	E1	3	1	112	1198	1199	1200	GCT	A	NA	NA	TRUE	TRUE	TRUE	TRUE	TRUE	GCT,GCC	A,A	1	SYN	0	0	none	none	FALSE	NOL	4704	polymorphic	GCT	4009	0.852253	GCT,NNN,GCC,TCT,GTT,GGT,GTA,GNT	4009,98,589,1,1,4,1,1	0.8523,0.0208,0.1252,0.0002,0.0002,0.0009,0.0002,0.0002	4704	GCT,GCC,TCT,GTT,GGT,GTA	4009,589,1,1,4,1	0.8706,0.1279,0.0002,0.0002,0.0009,0.0002	4605	GCT=4009,GCC=589,TCT=1,GTT=1,GGT=4,GTA=1	GCT=0.8706,GCC=0.1279,TCT=0.0002,GTT=0.0002,GGT=0.0009,GTA=0.0002	GCT=87.06%,GCC=12.79%,TCT=0.02%,GTT=0.02%,GGT=0.09%,GTA=0.02%	0.978954	GCT	4009	0.870575	GCC,GCT,GGT,GTA,GTT,TCT	(TCT-GCC)(TCT-GCT)(GTA-GGT)(GTA-GCT)(GTA-GCC)(GTA-TCT)(GTA-GTT)(GCT-GTT)(GCT-GCC)(GCT-GGT)(GCT-TCT)(GCT-GTA)(GCT-GCT)(GTT-TCT)(GTT-GCC)(GTT-GGT)(GTT-GCT)(GCC-GCC)(GCC-GGT)(GCC-GTT)(GCC-GTA)(GCC-TCT)(GCC-GCT)(GGT-GGT)(GGT-GCC)(GGT-GTT)(GGT-GCT)(GGT-GTA)(GGT-TCT)	A
All	E1	3	1	113	1201	1202	1203	ATA	I	NA	NA	FALSE	FALSE	FALSE	TRUE	TRUE	NA	NA	NA	NA	NA	NA	NA	NA	FALSE	NOL	4704	polymorphic	ATA	4600	0.977891	ATA,NNN,GTA,ATN	4600,99,3,2	0.9779,0.0210,0.0006,0.0004	4704	ATA,GTA	4600,3	0.9993,0.0007	4603	ATA=4600,GTA=3	ATA=0.9993,GTA=0.0007	ATA=99.93%,GTA=0.07%	0.978529	ATA	4600	0.999348	ATA,GTA	(GTA-GTA)(GTA-ATA)(ATA-ATA)(ATA-GTA)	I
All	E1	3	1	114	1204	1205	1206	TGT	C	NA	NA	FALSE	FALSE	FALSE	FALSE	TRUE	NA	NA	NA	NA	NA	NA	NA	NA	FALSE	NOL	4704	conserved	TGT	4604	0.978741	TGT,NNN,TGN	4604,99,1	0.9787,0.0210,0.0002	4704	TGT	4604	1.0000	4604	TGT=4604	TGT=1.0000	TGT=100.00%	0.978741	TGT	4604	1	TGT	TGT	C
All	E1	3	1	115	1207	1208	1209	ATA	I	NA	NA	FALSE	FALSE	FALSE	FALSE	TRUE	NA	NA	NA	NA	NA	NA	NA	NA	FALSE	NOL	4704	polymorphic	ATA	4603	0.978529	ATA,NNN,ATN,ATC	4603,98,2,1	0.9785,0.0208,0.0004,0.0002	4704	ATA,ATC	4603,1	0.9998,0.0002	4604	ATA=4603,ATC=1	ATA=0.9998,ATC=0.0002	ATA=99.98%,ATC=0.02%	0.978741	ATA	4603	0.999783	ATA,ATC	(ATC-ATA)(ATA-ATA)(ATA-ATC)	I
All	E1	3	1	116	1210	1211	1212	GAA	E	NA	NA	FALSE	FALSE	FALSE	FALSE	TRUE	NA	NA	NA	NA	NA	NA	NA	NA	FALSE	NOL	4704	polymorphic	GAA	4592	0.97619	GAA,NNN,GNA,GAG,GNN,NAA	4592,97,11,1,2,1	0.9762,0.0206,0.0023,0.0002,0.0004,0.0002	4704	GAA,GAG	4592,1	0.9998,0.0002	4593	GAA=4592,GAG=1	GAA=0.9998,GAG=0.0002	GAA=99.98%,GAG=0.02%	0.976403	GAA	4592	0.999782	GAA,GAG	(GAG-GAA)(GAA-GAG)(GAA-GAA)	E
All	E1	3	1	117	1213	1214	1215	AAA	K	NA	NA	FALSE	FALSE	FALSE	FALSE	FALSE	NA	NA	NA	NA	NA	NA	NA	NA	FALSE	NOL	4704	polymorphic	AAA	4600	0.977891	AAA,NNN,AGA,AAN	4600,97,1,6	0.9779,0.0206,0.0002,0.0013	4704	AAA,AGA	4600,1	0.9998,0.0002	4601	AAA=4600,AGA=1	AAA=0.9998,AGA=0.0002	AAA=99.98%,AGA=0.02%	0.978104	AAA	4600	0.999783	AAA,AGA	(AAA-AGA)(AAA-AAA)(AGA-AAA)	K
All	E1	3	1	118	1216	1217	1218	CAA	Q	NA	NA	FALSE	FALSE	FALSE	FALSE	FALSE	NA	NA	NA	NA	NA	NA	NA	NA	FALSE	NOL	4704	polymorphic	CAA	4596	0.977041	CAA,NNN,CNA,CAN,CAC,CNN	4596,99,2,1,5,1	0.9770,0.0210,0.0004,0.0002,0.0011,0.0002	4704	CAA,CAC	4596,5	0.9989,0.0011	4601	CAA=4596,CAC=5	CAA=0.9989,CAC=0.0011	CAA=99.89%,CAC=0.11%	0.978104	CAA	4596	0.998913	CAA,CAC	(CAC-CAC)(CAC-CAA)(CAA-CAC)(CAA-CAA)	Q
All	E1	3	1	119	1219	1220	1221	AGT	S	NA	NA	FALSE	FALSE	FALSE	FALSE	FALSE	NA	NA	NA	NA	NA	NA	NA	NA	FALSE	NOL	4704	polymorphic	AGT	4576	0.972789	AGT,NNN,ANN,TGT,NGT,AGC	4576,100,1,1,1,25	0.9728,0.0213,0.0002,0.0002,0.0002,0.0053	4704	AGT,TGT,AGC	4576,1,25	0.9944,0.0002,0.0054	4602	AGT=4576,TGT=1,AGC=25	AGT=0.9944,TGT=0.0002,AGC=0.0054	AGT=99.44%,TGT=0.02%,AGC=0.54%	0.978316	AGT	4576	0.99435	AGC,AGT,TGT	(TGT-AGT)(TGT-AGC)(AGC-AGC)(AGC-TGT)(AGC-AGT)(AGT-TGT)(AGT-AGT)(AGT-AGC)	S
All	E1	3	1	120	1222	1223	1224	AGA	R	NA	NA	FALSE	FALSE	FALSE	FALSE	FALSE	NA	NA	NA	NA	NA	NA	NA	NA	FALSE	NOL	4704	polymorphic	AGA	4595	0.976828	AGA,ACA,NNN,AAA,AGG,NNA	4595,4,96,3,2,4	0.9768,0.0009,0.0204,0.0006,0.0004,0.0009	4704	AGA,ACA,AAA,AGG	4595,4,3,2	0.9980,0.0009,0.0007,0.0004	4604	AGA=4595,ACA=4,AAA=3,AGG=2	AGA=0.9980,ACA=0.0009,AAA=0.0007,AGG=0.0004	AGA=99.80%,ACA=0.09%,AAA=0.07%,AGG=0.04%	0.978741	AGA	4595	0.998045	AAA,ACA,AGA,AGG	(AGG-AGA)(AGG-AGG)(AGA-AGG)(AGA-ACA)(AGA-AAA)(AGA-AGA)(AAA-AGG)(AAA-ACA)(AAA-AGA)(AAA-AAA)(ACA-ACA)(ACA-AGA)(ACA-AAA)(ACA-AGG)	R
All	E1	3	1	121	1225	1226	1227	GCT	A	NA	NA	FALSE	FALSE	FALSE	FALSE	FALSE	NA	NA	NA	NA	NA	NA	NA	NA	FALSE	NOL	4704	polymorphic	GCT	4605	0.978954	GCT,NNN,NNT,GCA,GCN,NCT,GCC,GGT	4605,69,13,1,1,13,1,1	0.9790,0.0147,0.0028,0.0002,0.0002,0.0028,0.0002,0.0002	4704	GCT,GCA,GCC,GGT	4605,1,1,1	0.9993,0.0002,0.0002,0.0002	4608	GCT=4605,GCA=1,GCC=1,GGT=1	GCT=0.9993,GCA=0.0002,GCC=0.0002,GGT=0.0002	GCT=99.93%,GCA=0.02%,GCC=0.02%,GGT=0.02%	0.979592	GCT	4605	0.999349	GCA,GCC,GCT,GGT	(GCT-GCC)(GCT-GCT)(GCT-GGT)(GCT-GCA)(GCC-GGT)(GCC-GCT)(GGT-GCT)(GCA-GGT)(GCA-GCT)(GCA-GCC)	A
All	E1	3	1	122	1228	1229	1230	GCA	A	NA	NA	FALSE	FALSE	FALSE	FALSE	FALSE	NA	NA	NA	NA	NA	NA	NA	NA	FALSE	NOL	4704	polymorphic	GCA	4685	0.995961	GCA,NNN,GCN,GTA	4685,16,2,1	0.9960,0.0034,0.0004,0.0002	4704	GCA,GTA	4685,1	0.9998,0.0002	4686	GCA=4685,GTA=1	GCA=0.9998,GTA=0.0002	GCA=99.98%,GTA=0.02%	0.996173	GCA	4685	0.999787	GCA,GTA	(GCA-GCA)(GCA-GTA)(GTA-GCA)	A
All	E1	3	1	123	1231	1232	1233	AAA	K	NA	NA	FALSE	FALSE	FALSE	FALSE	FALSE	NA	NA	NA	NA	NA	NA	NA	NA	FALSE	NOL	4704	conserved	AAA	4688	0.996599	AAA,NNN,NNA	4688,15,1	0.9966,0.0032,0.0002	4704	AAA	4688	1.0000	4688	AAA=4688	AAA=1.0000	AAA=100.00%	0.996599	AAA	4688	1	AAA	AAA	K
All	E1	3	1	124	1234	1235	1236	AGG	R	NA	NA	FALSE	FALSE	FALSE	FALSE	FALSE	NA	NA	NA	NA	NA	NA	NA	NA	FALSE	NOL	4704	conserved	AGG	4689	0.996811	AGG,NNN	4689,15	0.9968,0.0032	4704	AGG	4689	1.0000	4689	AGG=4689	AGG=1.0000	AGG=100.00%	0.996811	AGG	4689	1	AGG	AGG	R
All	E1	3	1	125	1237	1238	1239	AGA	R	NA	NA	FALSE	FALSE	FALSE	FALSE	FALSE	NA	NA	NA	NA	NA	NA	NA	NA	FALSE	NOL	4704	polymorphic	AGA	4686	0.996173	AGA,NNN,AAA,AGG	4686,15,1,2	0.9962,0.0032,0.0002,0.0004	4704	AGA,AAA,AGG	4686,1,2	0.9994,0.0002,0.0004	4689	AGA=4686,AAA=1,AGG=2	AGA=0.9994,AAA=0.0002,AGG=0.0004	AGA=99.94%,AAA=0.02%,AGG=0.04%	0.996811	AGA	4686	0.99936	AAA,AGA,AGG	(AGG-AGG)(AGG-AGA)(AGA-AGG)(AGA-AGA)(AGA-AAA)(AAA-AGG)(AAA-AGA)	R
All	E1	3	1	126	1240	1241	1242	TTA	L	NA	NA	FALSE	FALSE	FALSE	FALSE	FALSE	NA	NA	NA	NA	NA	NA	NA	NA	FALSE	NOL	4704	conserved	TTA	4687	0.996386	TTA,NTA,NNN	4687,2,15	0.9964,0.0004,0.0032	4704	TTA	4687	1.0000	4687	TTA=4687	TTA=1.0000	TTA=100.00%	0.996386	TTA	4687	1	TTA	TTA	L
All	E1	3	1	127	1243	1244	1245	TTT	F	NA	NA	FALSE	FALSE	FALSE	FALSE	FALSE	NA	NA	NA	NA	NA	NA	NA	NA	FALSE	NOL	4704	conserved	TTT	4689	0.996811	TTT,NNN	4689,15	0.9968,0.0032	4704	TTT	4689	1.0000	4689	TTT=4689	TTT=1.0000	TTT=100.00%	0.996811	TTT	4689	1	TTT	TTT	F
All	E1	3	1	128	1246	1247	1248	GAA	E	NA	NA	FALSE	FALSE	FALSE	FALSE	FALSE	NA	NA	NA	NA	NA	NA	NA	NA	FALSE	NOL	4704	polymorphic	GAA	4688	0.996599	GAA,CAA,NAA,AAA,NNN,GAG	4688,4,9,1,1,1	0.9966,0.0009,0.0019,0.0002,0.0002,0.0002	4704	GAA,CAA,AAA,GAG	4688,4,1,1	0.9987,0.0009,0.0002,0.0002	4694	GAA=4688,CAA=4,AAA=1,GAG=1	GAA=0.9987,CAA=0.0009,AAA=0.0002,GAG=0.0002	GAA=99.87%,CAA=0.09%,AAA=0.02%,GAG=0.02%	0.997874	GAA	4688	0.998722	AAA,CAA,GAA,GAG	(GAA-CAA)(GAA-GAG)(GAA-GAA)(GAA-AAA)(GAG-GAA)(CAA-CAA)(CAA-GAG)(CAA-GAA)(AAA-GAA)(AAA-GAG)(AAA-CAA)	E
All	E1	3	1	129	1249	1250	1251	AGC	S	NA	NA	FALSE	FALSE	FALSE	FALSE	FALSE	NA	NA	NA	NA	NA	NA	NA	NA	FALSE	NOL	4704	polymorphic	AGC	4698	0.998724	AGC,TGC,NNN	4698,5,1	0.9987,0.0011,0.0002	4704	AGC,TGC	4698,5	0.9989,0.0011	4703	AGC=4698,TGC=5	AGC=0.9989,TGC=0.0011	AGC=99.89%,TGC=0.11%	0.999787	AGC	4698	0.998937	AGC,TGC	(TGC-TGC)(TGC-AGC)(AGC-AGC)(AGC-TGC)	S
All	E1	3	1	130	1252	1253	1254	GAA	E	NA	NA	FALSE	FALSE	FALSE	FALSE	FALSE	NA	NA	NA	NA	NA	NA	NA	NA	FALSE	NOL	4704	polymorphic	GAA	4696	0.998299	GAA,NNN,AAA	4696,1,7	0.9983,0.0002,0.0015	4704	GAA,AAA	4696,7	0.9985,0.0015	4703	GAA=4696,AAA=7	GAA=0.9985,AAA=0.0015	GAA=99.85%,AAA=0.15%	0.999787	GAA	4696	0.998512	AAA,GAA	(GAA-GAA)(GAA-AAA)(AAA-AAA)(AAA-GAA)	E
All	E1	3	1	131	1255	1256	1257	GAC	D	NA	NA	FALSE	FALSE	FALSE	FALSE	FALSE	NA	NA	NA	NA	NA	NA	NA	NA	FALSE	NOL	4704	polymorphic	GAC	4698	0.998724	GAC,AAC,NNN,TAC	4698,4,1,1	0.9987,0.0009,0.0002,0.0002	4704	GAC,AAC,TAC	4698,4,1	0.9989,0.0009,0.0002	4703	GAC=4698,AAC=4,TAC=1	GAC=0.9989,AAC=0.0009,TAC=0.0002	GAC=99.89%,AAC=0.09%,TAC=0.02%	0.999787	GAC	4698	0.998937	AAC,GAC,TAC	(TAC-GAC)(TAC-AAC)(GAC-GAC)(GAC-AAC)(GAC-TAC)(AAC-GAC)(AAC-TAC)(AAC-AAC)	D
All	E1	3	1	132	1258	1259	1260	AGC	S	NA	NA	FALSE	FALSE	FALSE	FALSE	FALSE	NA	NA	NA	NA	NA	NA	NA	NA	FALSE	NOL	4704	polymorphic	AGC	4700	0.99915	AGC,AGT,NNN	4700,3,1	0.9991,0.0006,0.0002	4704	AGC,AGT	4700,3	0.9994,0.0006	4703	AGC=4700,AGT=3	AGC=0.9994,AGT=0.0006	AGC=99.94%,AGT=0.06%	0.999787	AGC	4700	0.999362	AGC,AGT	(AGT-AGC)(AGT-AGT)(AGC-AGT)(AGC-AGC)	S
All	E1	3	1	133	1261	1262	1263	GGG	G	NA	NA	FALSE	FALSE	FALSE	FALSE	FALSE	NA	NA	NA	NA	NA	NA	NA	NA	FALSE	NOL	4704	conserved	GGG	4703	0.999787	GGG,NNN	4703,1	0.9998,0.0002	4704	GGG	4703	1.0000	4703	GGG=4703	GGG=1.0000	GGG=100.00%	0.999787	GGG	4703	1	GGG	GGG	G
All	E1	3	1	134	1264	1265	1266	TAT	Y	NA	NA	FALSE	FALSE	FALSE	FALSE	FALSE	NA	NA	NA	NA	NA	NA	NA	NA	FALSE	OL	4704	polymorphic	TAT	4702	0.999575	TAT,TGT,NNN	4702,1,1	0.9996,0.0002,0.0002	4704	TAT,TGT	4702,1	0.9998,0.0002	4703	TAT=4702,TGT=1	TAT=0.9998,TGT=0.0002	TAT=99.98%,TGT=0.02%	0.999787	TAT	4702	0.999787	TAT,TGT	(TAT-TGT)(TAT-TAT)(TGT-TAT)	Y
All	E8	4	2	1	1265	1266	1267	ATG	M	NA	NA	FALSE	FALSE	FALSE	FALSE	FALSE	NA	NA	NA	NA	NA	NA	NA	NA	FALSE	OL	4704	polymorphic	ATG	4702	0.999575	ATG,GTG,NNN	4702,1,1	0.9996,0.0002,0.0002	4704	ATG,GTG	4702,1	0.9998,0.0002	4703	ATG=4702,GTG=1	ATG=0.9998,GTG=0.0002	ATG=99.98%,GTG=0.02%	0.999787	ATG	4702	0.999787	ATG,GTG	(GTG-ATG)(ATG-GTG)(ATG-ATG)	M
All	E1	3	1	135	1267	1268	1269	GGC	G	NA	NA	FALSE	FALSE	FALSE	FALSE	FALSE	NA	NA	NA	NA	NA	NA	NA	NA	FALSE	OL	4704	conserved	GGC	4703	0.999787	GGC,NNN	4703,1	0.9998,0.0002	4704	GGC	4703	1.0000	4703	GGC=4703	GGC=1.0000	GGC=100.00%	0.999787	GGC	4703	1	GGC	GGC	G
All	E8	4	2	2	1268	1269	1270	GCA	A	NA	NA	FALSE	FALSE	FALSE	FALSE	FALSE	NA	NA	NA	NA	NA	NA	NA	NA	FALSE	OL	4704	conserved	GCA	4703	0.999787	GCA,NNN	4703,1	0.9998,0.0002	4704	GCA	4703	1.0000	4703	GCA=4703	GCA=1.0000	GCA=100.00%	0.999787	GCA	4703	1	GCA	GCA	A
All	E1	3	1	136	1270	1271	1272	AAT	N	NA	NA	FALSE	FALSE	FALSE	FALSE	FALSE	NA	NA	NA	NA	NA	NA	NA	NA	FALSE	OL	4704	conserved	AAT	4703	0.999787	AAT,NNN	4703,1	0.9998,0.0002	4704	AAT	4703	1.0000	4703	AAT=4703	AAT=1.0000	AAT=100.00%	0.999787	AAT	4703	1	AAT	AAT	N
All	E8	4	2	3	1271	1272	1273	ATA	I	NA	NA	FALSE	FALSE	FALSE	FALSE	FALSE	NA	NA	NA	NA	NA	NA	NA	NA	FALSE	OL	4704	conserved	ATA	4703	0.999787	ATA,NNN	4703,1	0.9998,0.0002	4704	ATA	4703	1.0000	4703	ATA=4703	ATA=1.0000	ATA=100.00%	0.999787	ATA	4703	1	ATA	ATA	I
All	E1	3	1	137	1273	1274	1275	ACT	T	NA	NA	FALSE	FALSE	FALSE	FALSE	FALSE	NA	NA	NA	NA	NA	NA	NA	NA	FALSE	OL	4704	polymorphic	ACT	4702	0.999575	ACT,NNN,ACC	4702,1,1	0.9996,0.0002,0.0002	4704	ACT,ACC	4702,1	0.9998,0.0002	4703	ACT=4702,ACC=1	ACT=0.9998,ACC=0.0002	ACT=99.98%,ACC=0.02%	0.999787	ACT	4702	0.999787	ACC,ACT	(ACT-ACC)(ACT-ACT)(ACC-ACT)	T
All	E8	4	2	4	1274	1275	1276	CTG	L	NA	NA	FALSE	FALSE	FALSE	FALSE	FALSE	NA	NA	NA	NA	NA	NA	NA	NA	FALSE	OL	4704	polymorphic	CTG	4701	0.999362	CTG,NNN,CTC,CCG	4701,1,1,1	0.9994,0.0002,0.0002,0.0002	4704	CTG,CTC,CCG	4701,1,1	0.9996,0.0002,0.0002	4703	CTG=4701,CTC=1,CCG=1	CTG=0.9996,CTC=0.0002,CCG=0.0002	CTG=99.96%,CTC=0.02%,CCG=0.02%	0.999787	CTG	4701	0.999575	CCG,CTC,CTG	(CCG-CTC)(CCG-CTG)(CTG-CTC)(CTG-CTG)(CTG-CCG)(CTC-CTG)	L
All	E1	3	1	138	1276	1277	1278	GAA	E	NA	NA	FALSE	FALSE	FALSE	FALSE	FALSE	NA	NA	NA	NA	NA	NA	NA	NA	FALSE	OL	4704	polymorphic	GAA	4702	0.999575	GAA,NNN,CAA	4702,1,1	0.9996,0.0002,0.0002	4704	GAA,CAA	4702,1	0.9998,0.0002	4703	GAA=4702,CAA=1	GAA=0.9998,CAA=0.0002	GAA=99.98%,CAA=0.02%	0.999787	GAA	4702	0.999787	CAA,GAA	(CAA-GAA)(GAA-CAA)(GAA-GAA)	E
All	E8	4	2	5	1277	1278	1279	AAG	K	NA	NA	FALSE	FALSE	FALSE	FALSE	FALSE	NA	NA	NA	NA	NA	NA	NA	NA	FALSE	OL	4704	conserved	AAG	4703	0.999787	AAG,NNN	4703,1	0.9998,0.0002	4704	AAG	4703	1.0000	4703	AAG=4703	AAG=1.0000	AAG=100.00%	0.999787	AAG	4703	1	AAG	AAG	K
All	E1	3	1	139	1279	1280	1281	GTG	V	NA	NA	FALSE	FALSE	FALSE	FALSE	FALSE	NA	NA	NA	NA	NA	NA	NA	NA	FALSE	OL	4704	conserved	GTG	4703	0.999787	GTG,NNN	4703,1	0.9998,0.0002	4704	GTG	4703	1.0000	4703	GTG=4703	GTG=1.0000	GTG=100.00%	0.999787	GTG	4703	1	GTG	GTG	V
All	E8	4	2	6	1280	1281	1282	TGG	W	NA	NA	FALSE	FALSE	FALSE	FALSE	FALSE	NA	NA	NA	NA	NA	NA	NA	NA	FALSE	OL	4704	polymorphic	TGG	4702	0.999575	TGG,NNN,TGC	4702,1,1	0.9996,0.0002,0.0002	4704	TGG,TGC	4702,1	0.9998,0.0002	4703	TGG=4702,TGC=1	TGG=0.9998,TGC=0.0002	TGG=99.98%,TGC=0.02%	0.999787	TGG	4702	0.999787	TGC,TGG	(TGG-TGC)(TGG-TGG)(TGC-TGG)	W
All	E1	3	1	140	1282	1283	1284	GAA	E	NA	NA	FALSE	FALSE	FALSE	FALSE	FALSE	NA	NA	NA	NA	NA	NA	NA	NA	FALSE	OL	4704	polymorphic	GAA	4702	0.999575	GAA,NNN,CAA	4702,1,1	0.9996,0.0002,0.0002	4704	GAA,CAA	4702,1	0.9998,0.0002	4703	GAA=4702,CAA=1	GAA=0.9998,CAA=0.0002	GAA=99.98%,CAA=0.02%	0.999787	GAA	4702	0.999787	CAA,GAA	(GAA-GAA)(GAA-CAA)(CAA-GAA)	E
All	E8	4	2	7	1283	1284	1285	AAA	K	NA	NA	FALSE	FALSE	FALSE	FALSE	FALSE	NA	NA	NA	NA	NA	NA	NA	NA	FALSE	OL	4704	conserved	AAA	4703	0.999787	AAA,NNN	4703,1	0.9998,0.0002	4704	AAA	4703	1.0000	4703	AAA=4703	AAA=1.0000	AAA=100.00%	0.999787	AAA	4703	1	AAA	AAA	K
All	E1	3	1	141	1285	1286	1287	ACT	T	NA	NA	FALSE	FALSE	FALSE	FALSE	FALSE	NA	NA	NA	NA	NA	NA	NA	NA	FALSE	OL	4704	polymorphic	ACT	4702	0.999575	ACT,ACA,NNN	4702,1,1	0.9996,0.0002,0.0002	4704	ACT,ACA	4702,1	0.9998,0.0002	4703	ACT=4702,ACA=1	ACT=0.9998,ACA=0.0002	ACT=99.98%,ACA=0.02%	0.999787	ACT	4702	0.999787	ACA,ACT	(ACT-ACA)(ACT-ACT)(ACA-ACT)	T
All	E8	4	2	8	1286	1287	1288	CTC	L	NA	NA	FALSE	FALSE	FALSE	FALSE	FALSE	NA	NA	NA	NA	NA	NA	NA	NA	FALSE	OL	4704	polymorphic	CTC	4693	0.997662	CTC,CAC,NNN,CTG,CTA	4693,1,1,7,2	0.9977,0.0002,0.0002,0.0015,0.0004	4704	CTC,CAC,CTG,CTA	4693,1,7,2	0.9979,0.0002,0.0015,0.0004	4703	CTC=4693,CAC=1,CTG=7,CTA=2	CTC=0.9979,CAC=0.0002,CTG=0.0015,CTA=0.0004	CTC=99.79%,CAC=0.02%,CTG=0.15%,CTA=0.04%	0.999787	CTC	4693	0.997874	CAC,CTA,CTC,CTG	(CTC-CTC)(CTC-CTG)(CTC-CTA)(CTC-CAC)(CTG-CTG)(CTG-CTC)(CTG-CTA)(CTG-CAC)(CAC-CTC)(CAC-CTG)(CTA-CAC)(CTA-CTA)(CTA-CTG)(CTA-CTC)	L
All	E1	3	1	142	1288	1289	1290	CAG	Q	NA	NA	FALSE	FALSE	FALSE	FALSE	FALSE	NA	NA	NA	NA	NA	NA	NA	NA	FALSE	OL	4704	polymorphic	CAG	4692	0.997449	CAG,NNN,GAG,CAA,CCG,AAG	4692,1,7,1,1,2	0.9974,0.0002,0.0015,0.0002,0.0002,0.0004	4704	CAG,GAG,CAA,CCG,AAG	4692,7,1,1,2	0.9977,0.0015,0.0002,0.0002,0.0004	4703	CAG=4692,GAG=7,CAA=1,CCG=1,AAG=2	CAG=0.9977,GAG=0.0015,CAA=0.0002,CCG=0.0002,AAG=0.0004	CAG=99.77%,GAG=0.15%,CAA=0.02%,CCG=0.02%,AAG=0.04%	0.999787	CAG	4692	0.997661	AAG,CAA,CAG,CCG,GAG	(AAG-CCG)(AAG-CAG)(AAG-CAA)(AAG-AAG)(AAG-GAG)(CCG-CAA)(CCG-CAG)(GAG-CCG)(GAG-CAG)(GAG-CAA)(GAG-AAG)(GAG-GAG)(CAA-CAG)(CAG-AAG)(CAG-CAA)(CAG-GAG)(CAG-CAG)(CAG-CCG)	Q
All	E8	4	2	9	1289	1290	1291	AGC	S	NA	NA	FALSE	FALSE	FALSE	FALSE	FALSE	NA	NA	NA	NA	NA	NA	NA	NA	FALSE	OL	4704	polymorphic	AGC	4701	0.999362	AGC,NNN,AAC,CGC	4701,1,1,1	0.9994,0.0002,0.0002,0.0002	4704	AGC,AAC,CGC	4701,1,1	0.9996,0.0002,0.0002	4703	AGC=4701,AAC=1,CGC=1	AGC=0.9996,AAC=0.0002,CGC=0.0002	AGC=99.96%,AAC=0.02%,CGC=0.02%	0.999787	AGC	4701	0.999575	AAC,AGC,CGC	(AGC-CGC)(AGC-AGC)(AGC-AAC)(AAC-AGC)(CGC-AAC)(CGC-AGC)	S
All	E1	3	1	143	1291	1292	1293	CAG	Q	NA	NA	FALSE	FALSE	FALSE	FALSE	FALSE	NA	NA	NA	NA	NA	NA	NA	NA	FALSE	OL	4704	polymorphic	CAG	4685	0.995961	CAG,CAN,CAA,NNN,CAT,CCG	4685,10,6,1,1,1	0.9960,0.0021,0.0013,0.0002,0.0002,0.0002	4704	CAG,CAA,CAT,CCG	4685,6,1,1	0.9983,0.0013,0.0002,0.0002	4693	CAG=4685,CAA=6,CAT=1,CCG=1	CAG=0.9983,CAA=0.0013,CAT=0.0002,CCG=0.0002	CAG=99.83%,CAA=0.13%,CAT=0.02%,CCG=0.02%	0.997662	CAG	4685	0.998295	CAA,CAG,CAT,CCG	(CCG-CAG)(CCG-CAT)(CCG-CAA)(CAT-CAG)(CAA-CAA)(CAA-CAG)(CAA-CCG)(CAA-CAT)(CAG-CAG)(CAG-CAT)(CAG-CCG)(CAG-CAA)	Q
All	E8	4	2	10	1292	1293	1294	AGA	R	NA	NA	FALSE	FALSE	FALSE	FALSE	FALSE	NA	NA	NA	NA	NA	NA	NA	NA	FALSE	OL	4704	polymorphic	AGA	4680	0.994898	AGA,ANN,AAA,NNN,AGN,ATA,CGA	4680,10,6,1,5,1,1	0.9949,0.0021,0.0013,0.0002,0.0011,0.0002,0.0002	4704	AGA,AAA,ATA,CGA	4680,6,1,1	0.9983,0.0013,0.0002,0.0002	4688	AGA=4680,AAA=6,ATA=1,CGA=1	AGA=0.9983,AAA=0.0013,ATA=0.0002,CGA=0.0002	AGA=99.83%,AAA=0.13%,ATA=0.02%,CGA=0.02%	0.996599	AGA	4680	0.998294	AAA,AGA,ATA,CGA	(CGA-AGA)(CGA-AAA)(AAA-ATA)(AAA-CGA)(AAA-AAA)(AAA-AGA)(AGA-AAA)(AGA-AGA)(AGA-CGA)(AGA-ATA)(ATA-CGA)(ATA-AGA)(ATA-AAA)	R
All	E1	3	1	144	1294	1295	1296	ATG	M	NA	NA	FALSE	FALSE	FALSE	FALSE	FALSE	NA	NA	NA	NA	NA	NA	NA	NA	FALSE	OL	4704	polymorphic	ATG	4678	0.994473	ATG,NNN,ATT,ATA,ANN	4678,16,2,7,1	0.9945,0.0034,0.0004,0.0015,0.0002	4704	ATG,ATT,ATA	4678,2,7	0.9981,0.0004,0.0015	4687	ATG=4678,ATT=2,ATA=7	ATG=0.9981,ATT=0.0004,ATA=0.0015	ATG=99.81%,ATT=0.04%,ATA=0.15%	0.996386	ATG	4678	0.99808	ATA,ATG,ATT	(ATT-ATG)(ATT-ATT)(ATT-ATA)(ATG-ATA)(ATG-ATG)(ATG-ATT)(ATA-ATA)(ATA-ATT)(ATA-ATG)	M
All	E8	4	2	11	1295	1296	1297	TGT	C	NA	NA	FALSE	FALSE	FALSE	FALSE	FALSE	NA	NA	NA	NA	NA	NA	NA	NA	TRUE	OL	4704	conserved	TGN	4678	0.994473	TGN,NNN,TTN,TAN	4678,17,2,7	0.9945,0.0036,0.0004,0.0015	4704	NA	NA	NA	0	NA=NA	NA=NA	NA=NA	0	NA	0	0	NA	NA	X
All	E1	3	1	145	1297	1298	1299	TTA	L	NA	NA	FALSE	FALSE	FALSE	FALSE	FALSE	NA	NA	NA	NA	NA	NA	NA	NA	TRUE	OL	4704	conserved	NTA	4685	0.995961	NTA,NNN,NTN,NNA	4685,17,1,1	0.9960,0.0036,0.0002,0.0002	4704	NA	NA	NA	0	NA=NA	NA=NA	NA=NA	0	NA	0	0	NA	NA	X
All	E8	4	2	12	1298	1299	1300	TAC	Y	NA	NA	FALSE	FALSE	FALSE	FALSE	FALSE	NA	NA	NA	NA	NA	NA	NA	NA	FALSE	OL	4704	polymorphic	TAC	4683	0.995536	TAC,NNN,TNN,TAG,NAC	4683,17,1,2,1	0.9955,0.0036,0.0002,0.0004,0.0002	4704	TAC,TAG	4683,2	0.9996,0.0004	4685	TAC=4683,TAG=2	TAC=0.9996,TAG=0.0004	TAC=99.96%,TAG=0.04%	0.995961	TAC	4683	0.999573	TAC,TAG	(TAC-TAG)(TAC-TAC)(TAG-TAC)(TAG-TAG)	Y
All	E1	3	1	146	1300	1301	1302	CAG	Q	SD1302	splicing	FALSE	FALSE	FALSE	FALSE	FALSE	NA	NA	NA	NA	NA	NA	NA	NA	FALSE	OL	4704	polymorphic	CAG	4683	0.995536	CAG,NNN,GAG,NNG,CAN	4683,17,2,1,1	0.9955,0.0036,0.0004,0.0002,0.0002	4704	CAG,GAG	4683,2	0.9996,0.0004	4685	CAG=4683,GAG=2	CAG=0.9996,GAG=0.0004	CAG=99.96%,GAG=0.04%	0.995961	CAG	4683	0.999573	CAG,GAG	(GAG-GAG)(GAG-CAG)(CAG-GAG)(CAG-CAG)	Q
All	E1	3	1	147	1303	1304	1305	GTA	V	NA	NA	FALSE	FALSE	FALSE	FALSE	FALSE	NA	NA	NA	NA	NA	NA	NA	NA	FALSE	NOL	4704	conserved	GTA	4606	0.979167	GTA,NNN,GTN	4606,18,80	0.9792,0.0038,0.0170	4704	GTA	4606	1.0000	4606	GTA=4606	GTA=1.0000	GTA=100.00%	0.979167	GTA	4606	1	GTA	GTA	V
All	E1	3	1	148	1306	1307	1308	GAA	E	NA	NA	FALSE	FALSE	FALSE	FALSE	FALSE	NA	NA	NA	NA	NA	NA	NA	NA	FALSE	NOL	4704	conserved	GAA	4578	0.973214	GAA,NNN,GNN,GAN,NAA,GNA	4578,113,4,7,1,1	0.9732,0.0240,0.0009,0.0015,0.0002,0.0002	4704	GAA	4578	1.0000	4578	GAA=4578	GAA=1.0000	GAA=100.00%	0.973214	GAA	4578	1	GAA	GAA	E
All	E1	3	1	149	1309	1310	1311	GGG	G	NA	NA	FALSE	FALSE	FALSE	FALSE	FALSE	NA	NA	NA	NA	NA	NA	NA	NA	FALSE	NOL	4704	polymorphic	GGG	4567	0.970876	GGG,NGG,NNN,NNG,GGC,NGN,GGN	4567,9,121,1,3,2,1	0.9709,0.0019,0.0257,0.0002,0.0006,0.0004,0.0002	4704	GGG,GGC	4567,3	0.9993,0.0007	4570	GGG=4567,GGC=3	GGG=0.9993,GGC=0.0007	GGG=99.93%,GGC=0.07%	0.971514	GGG	4567	0.999344	GGC,GGG	(GGG-GGG)(GGG-GGC)(GGC-GGG)(GGC-GGC)	G
All	E1	3	1	150	1312	1313	1314	CGC	R	NA	NA	FALSE	FALSE	FALSE	FALSE	FALSE	NA	NA	NA	NA	NA	NA	NA	NA	FALSE	NOL	4704	polymorphic	CGC	4581	0.973852	CGC,NNN,CNN,CGN,CAC	4581,119,1,2,1	0.9739,0.0253,0.0002,0.0004,0.0002	4704	CGC,CAC	4581,1	0.9998,0.0002	4582	CGC=4581,CAC=1	CGC=0.9998,CAC=0.0002	CGC=99.98%,CAC=0.02%	0.974065	CGC	4581	0.999782	CAC,CGC	(CGC-CGC)(CGC-CAC)(CAC-CGC)	R
All	E1	3	1	163	1351	1352	1353	GGA	G	NA	NA	FALSE	FALSE	FALSE	FALSE	FALSE	NA	NA	NA	NA	NA	NA	NA	NA	FALSE	NOL	4704	polymorphic	GGA	4574	0.972364	GGA,NNN,AGA,GGN,GAA,NGN	4574,124,2,2,1,1	0.9724,0.0264,0.0004,0.0004,0.0002,0.0002	4704	GGA,AGA,GAA	4574,2,1	0.9993,0.0004,0.0002	4577	GGA=4574,AGA=2,GAA=1	GGA=0.9993,AGA=0.0004,GAA=0.0002	GGA=99.93%,AGA=0.04%,GAA=0.02%	0.973002	GGA	4574	0.999345	AGA,GAA,GGA	(AGA-AGA)(AGA-GAA)(AGA-GGA)(GGA-AGA)(GGA-GAA)(GGA-GGA)(GAA-GGA)(GAA-AGA)	G
All	E1	3	1	164	1354	1355	1356	AGT	S	NA	NA	FALSE	FALSE	FALSE	FALSE	TRUE	NA	NA	NA	NA	NA	NA	NA	NA	FALSE	NOL	4704	polymorphic	AGT	4578	0.973214	AGT,NNN,AGC,ANT	4578,122,3,1	0.9732,0.0259,0.0006,0.0002	4704	AGT,AGC	4578,3	0.9993,0.0007	4581	AGT=4578,AGC=3	AGT=0.9993,AGC=0.0007	AGT=99.93%,AGC=0.07%	0.973852	AGT	4578	0.999345	AGC,AGT	(AGC-AGC)(AGC-AGT)(AGT-AGC)(AGT-AGT)	S
All	E1	3	1	165	1357	1358	1359	GGG	G	NA	NA	FALSE	FALSE	FALSE	FALSE	TRUE	NA	NA	NA	NA	NA	NA	NA	NA	FALSE	NOL	4704	polymorphic	GGG	4565	0.970451	GGG,NNN,NNG,AGG,NGG,GGA,GNG	4565,117,6,2,12,1,1	0.9705,0.0249,0.0013,0.0004,0.0026,0.0002,0.0002	4704	GGG,AGG,GGA	4565,2,1	0.9993,0.0004,0.0002	4568	GGG=4565,AGG=2,GGA=1	GGG=0.9993,AGG=0.0004,GGA=0.0002	GGG=99.93%,AGG=0.04%,GGA=0.02%	0.971088	GGG	4565	0.999343	AGG,GGA,GGG	(AGG-GGA)(AGG-GGG)(AGG-AGG)(GGG-GGA)(GGG-GGG)(GGG-AGG)(GGA-GGG)	G
All	E1	3	1	166	1360	1361	1362	GGT	G	NA	NA	FALSE	FALSE	FALSE	FALSE	TRUE	NA	NA	NA	NA	NA	NA	NA	NA	FALSE	NOL	4704	polymorphic	GGT	4571	0.971726	GGT,NNN,GGN,NGT,AGT,GNN,GNT,NNT	4571,115,2,1,3,2,7,3	0.9717,0.0244,0.0004,0.0002,0.0006,0.0004,0.0015,0.0006	4704	GGT,AGT	4571,3	0.9993,0.0007	4574	GGT=4571,AGT=3	GGT=0.9993,AGT=0.0007	GGT=99.93%,AGT=0.07%	0.972364	GGT	4571	0.999344	AGT,GGT	(AGT-AGT)(AGT-GGT)(GGT-AGT)(GGT-GGT)	G
All	E1	3	1	167	1363	1364	1365	GGT	G	NA	NA	FALSE	FALSE	FALSE	TRUE	TRUE	NA	NA	NA	NA	NA	NA	NA	NA	FALSE	NOL	4704	polymorphic	GGT	4495	0.95557	GGT,AGT,NNN,GGG,GGN,GNN,GAT,GNT	4495,78,118,3,7,1,1,1	0.9556,0.0166,0.0251,0.0006,0.0015,0.0002,0.0002,0.0002	4704	GGT,AGT,GGG,GAT	4495,78,3,1	0.9821,0.0170,0.0007,0.0002	4577	GGT=4495,AGT=78,GGG=3,GAT=1	GGT=0.9821,AGT=0.0170,GGG=0.0007,GAT=0.0002	GGT=98.21%,AGT=1.70%,GGG=0.07%,GAT=0.02%	0.973002	GGT	4495	0.982084	AGT,GAT,GGG,GGT	(GGG-AGT)(GGG-GAT)(GGG-GGT)(GGG-GGG)(AGT-AGT)(AGT-GAT)(AGT-GGT)(AGT-GGG)(GGT-GGG)(GGT-GGT)(GGT-GAT)(GGT-AGT)(GAT-AGT)(GAT-GGG)(GAT-GGT)	G
All	E1	3	1	168	1366	1367	1368	TGC	C	NA	NA	TRUE	TRUE	TRUE	TRUE	TRUE	TGC,AGC	C,S	2	NSYN	1.84	1.84	intermediate	intermediate	FALSE	NOL	4704	polymorphic	TGC	3868	0.822279	TGC,NNN,TGT,TGN,TNC,TNN,AGC,TAC,NGC,AGT	3868,117,2,1,1,1,706,1,6,1	0.8223,0.0249,0.0004,0.0002,0.0002,0.0002,0.1501,0.0002,0.0013,0.0002	4704	TGC,TGT,AGC,TAC,AGT	3868,2,706,1,1	0.8449,0.0004,0.1542,0.0002,0.0002	4578	TGC=3868,TGT=2,AGC=706,TAC=1,AGT=1	TGC=0.8449,TGT=0.0004,AGC=0.1542,TAC=0.0002,AGT=0.0002	TGC=84.49%,TGT=0.04%,AGC=15.42%,TAC=0.02%,AGT=0.02%	0.973214	TGC	3868	0.84491	AGC,AGT,TAC,TGC,TGT	(AGT-TGT)(AGT-TGC)(AGT-AGC)(TAC-TGT)(TAC-AGT)(TAC-TGC)(TAC-AGC)(TGC-AGT)(TGC-TGT)(TGC-AGC)(TGC-TGC)(TGC-TAC)(TGT-TGC)(TGT-TAC)(TGT-AGC)(TGT-TGT)(TGT-AGT)(AGC-AGC)(AGC-TAC)(AGC-TGC)(AGC-AGT)(AGC-TGT)	C
All	E1	3	1	169	1369	1370	1371	AGT	S	NA	NA	FALSE	FALSE	FALSE	TRUE	TRUE	NA	NA	NA	NA	NA	NA	NA	NA	FALSE	NOL	4704	conserved	AGT	4582	0.974065	AGT,NNN,ANN	4582,121,1	0.9741,0.0257,0.0002	4704	AGT	4582	1.0000	4582	AGT=4582	AGT=1.0000	AGT=100.00%	0.974065	AGT	4582	1	AGT	AGT	S
All	E1	3	1	170	1372	1373	1374	CAG	Q	NA	NA	FALSE	FALSE	FALSE	TRUE	TRUE	NA	NA	NA	NA	NA	NA	NA	NA	FALSE	NOL	4704	polymorphic	CAG	4579	0.973427	CAG,NNN,GAG,CAN,NNG	4579,119,4,1,1	0.9734,0.0253,0.0009,0.0002,0.0002	4704	CAG,GAG	4579,4	0.9991,0.0009	4583	CAG=4579,GAG=4	CAG=0.9991,GAG=0.0009	CAG=99.91%,GAG=0.09%	0.974277	CAG	4579	0.999127	CAG,GAG	(GAG-CAG)(GAG-GAG)(CAG-GAG)(CAG-CAG)	Q
All	E1	3	1	171	1375	1376	1377	TAC	Y	NA	NA	TRUE	TRUE	TRUE	TRUE	TRUE	TAC,TAT	Y,Y	1	SYN	0	0	none	none	FALSE	NOL	4704	polymorphic	TAC	3842	0.816752	TAC,NNN,TAT,NNC,TNN,TAN,NAC,TNC	3842,129,727,1,2,1,1,1	0.8168,0.0274,0.1545,0.0002,0.0004,0.0002,0.0002,0.0002	4704	TAC,TAT	3842,727	0.8409,0.1591	4569	TAC=3842,TAT=727	TAC=0.8409,TAT=0.1591	TAC=84.09%,TAT=15.91%	0.971301	TAC	3842	0.840884	TAC,TAT	(TAC-TAC)(TAC-TAT)(TAT-TAC)(TAT-TAT)	Y
All	E1	3	1	172	1378	1379	1380	AGT	S	NA	NA	FALSE	FALSE	FALSE	TRUE	TRUE	NA	NA	NA	NA	NA	NA	NA	NA	FALSE	NOL	4704	conserved	AGT	4569	0.971301	AGT,NNN,NGT,AGN,NGN,ANN	4569,126,4,2,1,2	0.9713,0.0268,0.0009,0.0004,0.0002,0.0004	4704	AGT	4569	1.0000	4569	AGT=4569	AGT=1.0000	AGT=100.00%	0.971301	AGT	4569	1	AGT	AGT	S
All	E1	3	1	173	1381	1382	1383	AGT	S	NA	NA	FALSE	FALSE	FALSE	FALSE	TRUE	NA	NA	NA	NA	NA	NA	NA	NA	FALSE	NOL	4704	polymorphic	AGT	4575	0.972577	AGT,NNN,NNT,AGN,NGT,GGT	4575,124,1,1,1,2	0.9726,0.0264,0.0002,0.0002,0.0002,0.0004	4704	AGT,GGT	4575,2	0.9996,0.0004	4577	AGT=4575,GGT=2	AGT=0.9996,GGT=0.0004	AGT=99.96%,GGT=0.04%	0.973002	AGT	4575	0.999563	AGT,GGT	(AGT-AGT)(AGT-GGT)(GGT-GGT)(GGT-AGT)	S
All	E1	3	1	174	1384	1385	1386	GGA	G	NA	NA	FALSE	FALSE	FALSE	FALSE	TRUE	NA	NA	NA	NA	NA	NA	NA	NA	FALSE	NOL	4704	conserved	GGA	4554	0.968112	GGA,NNN,GGN,GNN,NGN	4554,126,18,4,2	0.9681,0.0268,0.0038,0.0009,0.0004	4704	GGA	4554	1.0000	4554	GGA=4554	GGA=1.0000	GGA=100.00%	0.968112	GGA	4554	1	GGA	GGA	G
All	E1	3	1	175	1387	1388	1389	AGT	S	NA	NA	FALSE	FALSE	FALSE	FALSE	TRUE	NA	NA	NA	NA	NA	NA	NA	NA	FALSE	NOL	4704	polymorphic	AGT	4573	0.972151	AGT,NNN,NGT,NGN,ANT,CGT	4573,122,6,1,1,1	0.9722,0.0259,0.0013,0.0002,0.0002,0.0002	4704	AGT,CGT	4573,1	0.9998,0.0002	4574	AGT=4573,CGT=1	AGT=0.9998,CGT=0.0002	AGT=99.98%,CGT=0.02%	0.972364	AGT	4573	0.999781	AGT,CGT	(CGT-AGT)(AGT-AGT)(AGT-CGT)	S
All	E1	3	1	176	1390	1391	1392	GGG	G	NA	NA	FALSE	FALSE	FALSE	FALSE	FALSE	NA	NA	NA	NA	NA	NA	NA	NA	FALSE	NOL	4704	conserved	GGG	4562	0.969813	GGG,NGG,NNG,NNN	4562,36,7,99	0.9698,0.0077,0.0015,0.0210	4704	GGG	4562	1.0000	4562	GGG=4562	GGG=1.0000	GGG=100.00%	0.969813	GGG	4562	1	GGG	GGG	G
All	E1	3	1	177	1393	1394	1395	GGA	G	NA	NA	FALSE	FALSE	FALSE	FALSE	FALSE	NA	NA	NA	NA	NA	NA	NA	NA	FALSE	NOL	4704	polymorphic	GGA	4595	0.976828	GGA,NNN,GNN,GAA,GGN,NNA,GNA,GGT	4595,98,1,4,1,1,3,1	0.9768,0.0208,0.0002,0.0009,0.0002,0.0002,0.0006,0.0002	4704	GGA,GAA,GGT	4595,4,1	0.9989,0.0009,0.0002	4600	GGA=4595,GAA=4,GGT=1	GGA=0.9989,GAA=0.0009,GGT=0.0002	GGA=99.89%,GAA=0.09%,GGT=0.02%	0.977891	GGA	4595	0.998913	GAA,GGA,GGT	(GGT-GAA)(GGT-GGA)(GGA-GGT)(GGA-GGA)(GGA-GAA)(GAA-GGT)(GAA-GGA)(GAA-GAA)	G
All	E1	3	1	178	1396	1397	1398	GAG	E	NA	NA	FALSE	FALSE	FALSE	FALSE	FALSE	NA	NA	NA	NA	NA	NA	NA	NA	FALSE	NOL	4704	polymorphic	GAG	4593	0.976403	GAG,GAN,NNN,GAC,CAG,NNG,GNN,GNG	4593,7,94,1,4,3,1,1	0.9764,0.0015,0.0200,0.0002,0.0009,0.0006,0.0002,0.0002	4704	GAG,GAC,CAG	4593,1,4	0.9989,0.0002,0.0009	4598	GAG=4593,GAC=1,CAG=4	GAG=0.9989,GAC=0.0002,CAG=0.0009	GAG=99.89%,GAC=0.02%,CAG=0.09%	0.977466	GAG	4593	0.998913	CAG,GAC,GAG	(GAC-CAG)(GAC-GAG)(GAG-CAG)(GAG-GAG)(GAG-GAC)(CAG-CAG)(CAG-GAG)	E
All	E1	3	1	179	1399	1400	1401	GGT	G	NA	NA	FALSE	FALSE	FALSE	FALSE	FALSE	NA	NA	NA	NA	NA	NA	NA	NA	FALSE	NOL	4704	polymorphic	GGT	4604	0.978741	GGT,NNN,GGC,GNN,NGT,NNT	4604,94,1,1,1,3	0.9787,0.0200,0.0002,0.0002,0.0002,0.0006	4704	GGT,GGC	4604,1	0.9998,0.0002	4605	GGT=4604,GGC=1	GGT=0.9998,GGC=0.0002	GGT=99.98%,GGC=0.02%	0.978954	GGT	4604	0.999783	GGC,GGT	(GGT-GGC)(GGT-GGT)(GGC-GGT)	G
All	E1	3	1	180	1402	1403	1404	GTT	V	NA	NA	FALSE	FALSE	FALSE	FALSE	TRUE	NA	NA	NA	NA	NA	NA	NA	NA	FALSE	NOL	4704	polymorphic	GTT	4604	0.978741	GTT,NNN,NNT,GTN,GNT,NTT,GTC,GNN	4604,91,1,1,3,2,1,1	0.9787,0.0193,0.0002,0.0002,0.0006,0.0004,0.0002,0.0002	4704	GTT,GTC	4604,1	0.9998,0.0002	4605	GTT=4604,GTC=1	GTT=0.9998,GTC=0.0002	GTT=99.98%,GTC=0.02%	0.978954	GTT	4604	0.999783	GTC,GTT	(GTC-GTT)(GTT-GTC)(GTT-GTT)	V
All	E1	3	1	181	1405	1406	1407	AGT	S	NA	NA	FALSE	FALSE	FALSE	FALSE	TRUE	NA	NA	NA	NA	NA	NA	NA	NA	FALSE	NOL	4704	polymorphic	AGT	4604	0.978741	AGT,NNN,AGC,NNT,TGT,NGT	4604,89,7,1,2,1	0.9787,0.0189,0.0015,0.0002,0.0004,0.0002	4704	AGT,AGC,TGT	4604,7,2	0.9980,0.0015,0.0004	4613	AGT=4604,AGC=7,TGT=2	AGT=0.9980,AGC=0.0015,TGT=0.0004	AGT=99.80%,AGC=0.15%,TGT=0.04%	0.980655	AGT	4604	0.998049	AGC,AGT,TGT	(AGT-AGC)(AGT-AGT)(AGT-TGT)(AGC-TGT)(AGC-AGT)(AGC-AGC)(TGT-AGC)(TGT-TGT)(TGT-AGT)	S
All	E1	3	1	182	1408	1409	1410	GAA	E	NA	NA	FALSE	FALSE	FALSE	FALSE	TRUE	NA	NA	NA	NA	NA	NA	NA	NA	FALSE	NOL	4704	polymorphic	GAA	4612	0.980442	GAA,NNN,AAA,GNA,GAC,NAA,NNA,CAA	4612,82,2,3,1,1,2,1	0.9804,0.0174,0.0004,0.0006,0.0002,0.0002,0.0004,0.0002	4704	GAA,AAA,GAC,CAA	4612,2,1,1	0.9991,0.0004,0.0002,0.0002	4616	GAA=4612,AAA=2,GAC=1,CAA=1	GAA=0.9991,AAA=0.0004,GAC=0.0002,CAA=0.0002	GAA=99.91%,AAA=0.04%,GAC=0.02%,CAA=0.02%	0.981293	GAA	4612	0.999133	AAA,CAA,GAA,GAC	(AAA-AAA)(AAA-GAA)(AAA-GAC)(AAA-CAA)(GAA-CAA)(GAA-GAC)(GAA-GAA)(GAA-AAA)(GAC-GAA)(GAC-CAA)	E
All	E1	3	1	183	1411	1412	1413	AGA	R	NA	NA	FALSE	FALSE	FALSE	TRUE	TRUE	NA	NA	NA	NA	NA	NA	NA	NA	FALSE	NOL	4704	polymorphic	AGA	4614	0.980867	AGA,NNN,ACA,NGA,CGA,NNA,GGA,AGT,AAA	4614,77,3,5,1,1,1,1,1	0.9809,0.0164,0.0006,0.0011,0.0002,0.0002,0.0002,0.0002,0.0002	4704	AGA,ACA,CGA,GGA,AGT,AAA	4614,3,1,1,1,1	0.9985,0.0006,0.0002,0.0002,0.0002,0.0002	4621	AGA=4614,ACA=3,CGA=1,GGA=1,AGT=1,AAA=1	AGA=0.9985,ACA=0.0006,CGA=0.0002,GGA=0.0002,AGT=0.0002,AAA=0.0002	AGA=99.85%,ACA=0.06%,CGA=0.02%,GGA=0.02%,AGT=0.02%,AAA=0.02%	0.982355	AGA	4614	0.998485	AAA,ACA,AGA,AGT,CGA,GGA	(GGA-ACA)(GGA-AAA)(GGA-AGA)(GGA-CGA)(GGA-AGT)(ACA-AGT)(ACA-CGA)(ACA-ACA)(ACA-GGA)(ACA-AAA)(ACA-AGA)(CGA-AAA)(CGA-AGA)(CGA-ACA)(AGT-CGA)(AGT-ACA)(AGT-AAA)(AGT-AGA)(AAA-ACA)(AAA-AGA)(AGA-AGT)(AGA-CGA)(AGA-GGA)(AGA-ACA)(AGA-AGA)(AGA-AAA)	R
All	E1	3	1	184	1414	1415	1416	CAC	H	NA	NA	TRUE	TRUE	TRUE	TRUE	TRUE	CAC,CAT	H,H	1	SYN	0	0	none	none	FALSE	NOL	4704	polymorphic	CAC	4424	0.940476	CAC,NNN,NNC,NAC,CAT	4424,75,1,1,203	0.9405,0.0159,0.0002,0.0002,0.0432	4704	CAC,CAT	4424,203	0.9561,0.0439	4627	CAC=4424,CAT=203	CAC=0.9561,CAT=0.0439	CAC=95.61%,CAT=4.39%	0.983631	CAC	4424	0.956127	CAC,CAT	(CAC-CAT)(CAC-CAC)(CAT-CAT)(CAT-CAC)	H
All	E1	3	1	185	1417	1418	1419	ACT	T	NA	NA	FALSE	FALSE	FALSE	TRUE	TRUE	NA	NA	NA	NA	NA	NA	NA	NA	FALSE	NOL	4704	polymorphic	ACT	4612	0.980442	ACT,NNN,ACC,AAT,ANT,GCT,AGT	4612,75,2,7,4,3,1	0.9804,0.0159,0.0004,0.0015,0.0009,0.0006,0.0002	4704	ACT,ACC,AAT,GCT,AGT	4612,2,7,3,1	0.9972,0.0004,0.0015,0.0006,0.0002	4625	ACT=4612,ACC=2,AAT=7,GCT=3,AGT=1	ACT=0.9972,ACC=0.0004,AAT=0.0015,GCT=0.0006,AGT=0.0002	ACT=99.72%,ACC=0.04%,AAT=0.15%,GCT=0.06%,AGT=0.02%	0.983206	ACT	4612	0.997189	AAT,ACC,ACT,AGT,GCT	(ACC-ACT)(ACC-AGT)(ACC-AAT)(ACC-ACC)(ACC-GCT)(GCT-ACT)(GCT-AAT)(GCT-AGT)(GCT-ACC)(GCT-GCT)(AAT-ACT)(AAT-AGT)(AAT-AAT)(AAT-ACC)(AAT-GCT)(AGT-AAT)(AGT-ACT)(AGT-GCT)(AGT-ACC)(ACT-ACC)(ACT-GCT)(ACT-ACT)(ACT-AGT)(ACT-AAT)	T
All	E1	3	1	186	1420	1421	1422	ATA	I	NA	NA	FALSE	FALSE	FALSE	FALSE	TRUE	NA	NA	NA	NA	NA	NA	NA	NA	FALSE	NOL	4704	polymorphic	ATA	4555	0.968325	ATA,ACA,NNN,ATN	4555,73,75,1	0.9683,0.0155,0.0159,0.0002	4704	ATA,ACA	4555,73	0.9842,0.0158	4628	ATA=4555,ACA=73	ATA=0.9842,ACA=0.0158	ATA=98.42%,ACA=1.58%	0.983844	ATA	4555	0.984226	ACA,ATA	(ACA-ACA)(ACA-ATA)(ATA-ACA)(ATA-ATA)	I
All	E1	3	1	187	1423	1424	1425	TGC	C	NA	NA	FALSE	FALSE	FALSE	TRUE	TRUE	NA	NA	NA	NA	NA	NA	NA	NA	FALSE	NOL	4704	polymorphic	TGC	4627	0.983631	TGC,NGC,NNN,TGT,TGN	4627,22,51,3,1	0.9836,0.0047,0.0108,0.0006,0.0002	4704	TGC,TGT	4627,3	0.9994,0.0006	4630	TGC=4627,TGT=3	TGC=0.9994,TGT=0.0006	TGC=99.94%,TGT=0.06%	0.984269	TGC	4627	0.999352	TGC,TGT	(TGT-TGC)(TGT-TGT)(TGC-TGT)(TGC-TGC)	C
All	E1	3	1	188	1426	1427	1428	CAA	Q	NA	NA	TRUE	TRUE	TRUE	TRUE	TRUE	CAA,GAA	Q,E	2	NSYN	0.84	0.84	conservative	conservative	FALSE	NOL	4704	polymorphic	CAA	4077	0.866709	CAA,CNA,NNN,GAA,NAA	4077,2,51,573,1	0.8667,0.0004,0.0108,0.1218,0.0002	4704	CAA,GAA	4077,573	0.8768,0.1232	4650	CAA=4077,GAA=573	CAA=0.8768,GAA=0.1232	CAA=87.68%,GAA=12.32%	0.98852	CAA	4077	0.876774	CAA,GAA	(CAA-CAA)(CAA-GAA)(GAA-CAA)(GAA-GAA)	Q
All	E1	3	1	189	1429	1430	1431	ACA	T	NA	NA	FALSE	FALSE	FALSE	TRUE	TRUE	NA	NA	NA	NA	NA	NA	NA	NA	FALSE	NOL	4704	conserved	ACA	4653	0.989158	ACA,NNN	4653,51	0.9892,0.0108	4704	ACA	4653	1.0000	4653	ACA=4653	ACA=1.0000	ACA=100.00%	0.989158	ACA	4653	1	ACA	ACA	T
All	E1	3	1	190	1432	1433	1434	CCA	P	NA	NA	FALSE	FALSE	FALSE	FALSE	TRUE	NA	NA	NA	NA	NA	NA	NA	NA	FALSE	NOL	4704	conserved	CCA	4652	0.988946	CCA,NNN,NCA	4652,51,1	0.9889,0.0108,0.0002	4704	CCA	4652	1.0000	4652	CCA=4652	CCA=1.0000	CCA=100.00%	0.988946	CCA	4652	1	CCA	CCA	P
All	E1	3	1	191	1435	1436	1437	CTT	L	NA	NA	FALSE	FALSE	FALSE	FALSE	TRUE	NA	NA	NA	NA	NA	NA	NA	NA	FALSE	NOL	4704	polymorphic	CTT	4647	0.987883	CTT,CNT,NNN,CTG,CTC,CTN,CNN	4647,1,51,2,1,1,1	0.9879,0.0002,0.0108,0.0004,0.0002,0.0002,0.0002	4704	CTT,CTG,CTC	4647,2,1	0.9994,0.0004,0.0002	4650	CTT=4647,CTG=2,CTC=1	CTT=0.9994,CTG=0.0004,CTC=0.0002	CTT=99.94%,CTG=0.04%,CTC=0.02%	0.98852	CTT	4647	0.999355	CTC,CTG,CTT	(CTT-CTT)(CTT-CTG)(CTT-CTC)(CTG-CTT)(CTG-CTG)(CTC-CTG)(CTC-CTT)	L
All	E1	3	1	192	1438	1439	1440	ACA	T	NA	NA	FALSE	FALSE	FALSE	FALSE	TRUE	NA	NA	NA	NA	NA	NA	NA	NA	FALSE	NOL	4704	polymorphic	ACA	4631	0.984481	ACA,NNA,NNN,ACC,ATA	4631,49,4,19,1	0.9845,0.0104,0.0009,0.0040,0.0002	4704	ACA,ACC,ATA	4631,19,1	0.9957,0.0041,0.0002	4651	ACA=4631,ACC=19,ATA=1	ACA=0.9957,ACC=0.0041,ATA=0.0002	ACA=99.57%,ACC=0.41%,ATA=0.02%	0.988733	ACA	4631	0.9957	ACA,ACC,ATA	(ACC-ATA)(ACC-ACC)(ACC-ACA)(ACA-ACA)(ACA-ATA)(ACA-ACC)(ATA-ACA)(ATA-ACC)	T
All	E1	3	1	193	1441	1442	1443	AAT	N	NA	NA	FALSE	FALSE	FALSE	FALSE	FALSE	NA	NA	NA	NA	NA	NA	NA	NA	FALSE	NOL	4704	polymorphic	AAT	4699	0.998937	AAT,NNN,AAC	4699,4,1	0.9989,0.0009,0.0002	4704	AAT,AAC	4699,1	0.9998,0.0002	4700	AAT=4699,AAC=1	AAT=0.9998,AAC=0.0002	AAT=99.98%,AAC=0.02%	0.99915	AAT	4699	0.999787	AAC,AAT	(AAC-AAT)(AAT-AAC)(AAT-AAT)	N
All	E1	3	1	194	1444	1445	1446	ATT	I	NA	NA	FALSE	FALSE	FALSE	FALSE	FALSE	NA	NA	NA	NA	NA	NA	NA	NA	FALSE	NOL	4704	polymorphic	ATT	4698	0.998724	ATT,NNN,ANT,ATA	4698,4,1,1	0.9987,0.0009,0.0002,0.0002	4704	ATT,ATA	4698,1	0.9998,0.0002	4699	ATT=4698,ATA=1	ATT=0.9998,ATA=0.0002	ATT=99.98%,ATA=0.02%	0.998937	ATT	4698	0.999787	ATA,ATT	(ATA-ATT)(ATT-ATA)(ATT-ATT)	I
All	E1	3	1	195	1447	1448	1449	TTA	L	NA	NA	FALSE	FALSE	FALSE	FALSE	FALSE	NA	NA	NA	NA	NA	NA	NA	NA	FALSE	NOL	4704	polymorphic	TTA	4691	0.997236	TTA,NNN,TNN,GTA,TTC,CTA	4691,4,1,4,1,3	0.9972,0.0009,0.0002,0.0009,0.0002,0.0006	4704	TTA,GTA,TTC,CTA	4691,4,1,3	0.9983,0.0009,0.0002,0.0006	4699	TTA=4691,GTA=4,TTC=1,CTA=3	TTA=0.9983,GTA=0.0009,TTC=0.0002,CTA=0.0006	TTA=99.83%,GTA=0.09%,TTC=0.02%,CTA=0.06%	0.998937	TTA	4691	0.998298	CTA,GTA,TTA,TTC	(GTA-TTC)(GTA-CTA)(GTA-TTA)(GTA-GTA)(TTA-TTA)(TTA-GTA)(TTA-TTC)(TTA-CTA)(CTA-TTA)(CTA-GTA)(CTA-TTC)(CTA-CTA)(TTC-TTA)	L
All	E1	3	1	196	1450	1451	1452	AAT	N	NA	NA	FALSE	FALSE	FALSE	FALSE	FALSE	NA	NA	NA	NA	NA	NA	NA	NA	FALSE	NOL	4704	polymorphic	AAT	4690	0.997024	AAT,CAT,NNN	4690,9,5	0.9970,0.0019,0.0011	4704	AAT,CAT	4690,9	0.9981,0.0019	4699	AAT=4690,CAT=9	AAT=0.9981,CAT=0.0019	AAT=99.81%,CAT=0.19%	0.998937	AAT	4690	0.998085	AAT,CAT	(CAT-AAT)(CAT-CAT)(AAT-CAT)(AAT-AAT)	N
All	E1	3	1	197	1453	1454	1455	GTA	V	NA	NA	FALSE	FALSE	FALSE	FALSE	FALSE	NA	NA	NA	NA	NA	NA	NA	NA	FALSE	NOL	4704	polymorphic	GTA	4694	0.997874	GTA,NNN,GTG	4694,5,5	0.9979,0.0011,0.0011	4704	GTA,GTG	4694,5	0.9989,0.0011	4699	GTA=4694,GTG=5	GTA=0.9989,GTG=0.0011	GTA=99.89%,GTG=0.11%	0.998937	GTA	4694	0.998936	GTA,GTG	(GTG-GTG)(GTG-GTA)(GTA-GTA)(GTA-GTG)	V
All	E1	3	1	198	1456	1457	1458	CTA	L	NA	NA	FALSE	FALSE	FALSE	FALSE	FALSE	NA	NA	NA	NA	NA	NA	NA	NA	FALSE	NOL	4704	polymorphic	CTA	4698	0.998724	CTA,NNN,CTC	4698,5,1	0.9987,0.0011,0.0002	4704	CTA,CTC	4698,1	0.9998,0.0002	4699	CTA=4698,CTC=1	CTA=0.9998,CTC=0.0002	CTA=99.98%,CTC=0.02%	0.998937	CTA	4698	0.999787	CTA,CTC	(CTA-CTA)(CTA-CTC)(CTC-CTA)	L
All	E1	3	1	199	1459	1460	1461	AAA	K	NA	NA	FALSE	FALSE	FALSE	FALSE	FALSE	NA	NA	NA	NA	NA	NA	NA	NA	FALSE	NOL	4704	polymorphic	AAA	4698	0.998724	AAA,NNN,AAC	4698,5,1	0.9987,0.0011,0.0002	4704	AAA,AAC	4698,1	0.9998,0.0002	4699	AAA=4698,AAC=1	AAA=0.9998,AAC=0.0002	AAA=99.98%,AAC=0.02%	0.998937	AAA	4698	0.999787	AAA,AAC	(AAC-AAA)(AAA-AAA)(AAA-AAC)	K
All	E1	3	1	200	1462	1463	1464	ACT	T	NA	NA	FALSE	FALSE	FALSE	FALSE	FALSE	NA	NA	NA	NA	NA	NA	NA	NA	FALSE	NOL	4704	polymorphic	ACT	4685	0.995961	ACT,ACC,NNN,ACA	4685,10,5,4	0.9960,0.0021,0.0011,0.0009	4704	ACT,ACC,ACA	4685,10,4	0.9970,0.0021,0.0009	4699	ACT=4685,ACC=10,ACA=4	ACT=0.9970,ACC=0.0021,ACA=0.0009	ACT=99.70%,ACC=0.21%,ACA=0.09%	0.998937	ACT	4685	0.997021	ACA,ACC,ACT	(ACT-ACA)(ACT-ACC)(ACT-ACT)(ACC-ACC)(ACC-ACT)(ACC-ACA)(ACA-ACA)(ACA-ACT)(ACA-ACC)	T
All	E1	3	1	201	1465	1466	1467	AGT	S	NA	NA	FALSE	FALSE	FALSE	FALSE	FALSE	NA	NA	NA	NA	NA	NA	NA	NA	FALSE	NOL	4704	polymorphic	AGT	4562	0.969813	AGT,NNN,ANT,AGC	4562,139,1,2	0.9698,0.0295,0.0002,0.0004	4704	AGT,AGC	4562,2	0.9996,0.0004	4564	AGT=4562,AGC=2	AGT=0.9996,AGC=0.0004	AGT=99.96%,AGC=0.04%	0.970238	AGT	4562	0.999562	AGC,AGT	(AGC-AGC)(AGC-AGT)(AGT-AGT)(AGT-AGC)	S
All	E1	3	1	202	1468	1469	1470	AAT	N	NA	NA	FALSE	FALSE	FALSE	FALSE	FALSE	NA	NA	NA	NA	NA	NA	NA	NA	FALSE	NOL	4704	conserved	AAT	4562	0.969813	AAT,NNN,NAT	4562,141,1	0.9698,0.0300,0.0002	4704	AAT	4562	1.0000	4562	AAT=4562	AAT=1.0000	AAT=100.00%	0.969813	AAT	4562	1	AAT	AAT	N
All	E1	3	1	203	1471	1472	1473	GCA	A	NA	NA	FALSE	FALSE	FALSE	FALSE	FALSE	NA	NA	NA	NA	NA	NA	NA	NA	FALSE	NOL	4704	polymorphic	GCA	4559	0.969175	GCA,NNN,NCA,TCA,GCG,GCN,GCC	4559,139,1,2,1,1,1	0.9692,0.0295,0.0002,0.0004,0.0002,0.0002,0.0002	4704	GCA,TCA,GCG,GCC	4559,2,1,1	0.9991,0.0004,0.0002,0.0002	4563	GCA=4559,TCA=2,GCG=1,GCC=1	GCA=0.9991,TCA=0.0004,GCG=0.0002,GCC=0.0002	GCA=99.91%,TCA=0.04%,GCG=0.02%,GCC=0.02%	0.970026	GCA	4559	0.999123	GCA,GCC,GCG,TCA	(GCC-GCG)(GCC-GCA)(GCG-GCA)(GCA-GCC)(GCA-GCG)(GCA-GCA)(GCA-TCA)(TCA-TCA)(TCA-GCA)(TCA-GCG)(TCA-GCC)	A
All	E1	3	1	204	1474	1475	1476	AAG	K	NA	NA	FALSE	FALSE	FALSE	FALSE	TRUE	NA	NA	NA	NA	NA	NA	NA	NA	FALSE	NOL	4704	polymorphic	AAG	4563	0.970026	AAG,NNN,AAA,AAN	4563,139,1,1	0.9700,0.0295,0.0002,0.0002	4704	AAG,AAA	4563,1	0.9998,0.0002	4564	AAG=4563,AAA=1	AAG=0.9998,AAA=0.0002	AAG=99.98%,AAA=0.02%	0.970238	AAG	4563	0.999781	AAA,AAG	(AAG-AAG)(AAG-AAA)(AAA-AAG)	K
All	E1	3	1	205	1477	1478	1479	GCA	A	NA	NA	FALSE	FALSE	FALSE	FALSE	TRUE	NA	NA	NA	NA	NA	NA	NA	NA	FALSE	NOL	4704	conserved	GCA	4565	0.970451	GCA,NNN	4565,139	0.9705,0.0295	4704	GCA	4565	1.0000	4565	GCA=4565	GCA=1.0000	GCA=100.00%	0.970451	GCA	4565	1	GCA	GCA	A
All	E1	3	1	206	1480	1481	1482	GCA	A	NA	NA	FALSE	FALSE	FALSE	FALSE	TRUE	NA	NA	NA	NA	NA	NA	NA	NA	FALSE	NOL	4704	polymorphic	GCA	4561	0.9696	GCA,NNN,GCN,GCT,ACA,NNA	4561,138,2,1,1,1	0.9696,0.0293,0.0004,0.0002,0.0002,0.0002	4704	GCA,GCT,ACA	4561,1,1	0.9996,0.0002,0.0002	4563	GCA=4561,GCT=1,ACA=1	GCA=0.9996,GCT=0.0002,ACA=0.0002	GCA=99.96%,GCT=0.02%,ACA=0.02%	0.970026	GCA	4561	0.999562	ACA,GCA,GCT	(ACA-GCA)(GCT-ACA)(GCT-GCA)(GCA-GCT)(GCA-ACA)(GCA-GCA)	A
All	E1	3	1	207	1483	1484	1485	ATG	M	NA	NA	FALSE	FALSE	FALSE	TRUE	TRUE	NA	NA	NA	NA	NA	NA	NA	NA	FALSE	NOL	4704	conserved	ATG	4566	0.970663	ATG,NNN	4566,138	0.9707,0.0293	4704	ATG	4566	1.0000	4566	ATG=4566	ATG=1.0000	ATG=100.00%	0.970663	ATG	4566	1	ATG	ATG	M
All	E1	3	1	208	1486	1487	1488	TTA	L	NA	NA	TRUE	TRUE	TRUE	TRUE	TRUE	TTA,CTA	L,L	1	SYN	0	0	none	none	FALSE	NOL	4704	polymorphic	TTA	3863	0.821216	TTA,NNN,CTA,NTA,GTA,NNA,CAA	3863,138,695,1,1,1,5	0.8212,0.0293,0.1477,0.0002,0.0002,0.0002,0.0011	4704	TTA,CTA,GTA,CAA	3863,695,1,5	0.8464,0.1523,0.0002,0.0011	4564	TTA=3863,CTA=695,GTA=1,CAA=5	TTA=0.8464,CTA=0.1523,GTA=0.0002,CAA=0.0011	TTA=84.64%,CTA=15.23%,GTA=0.02%,CAA=0.11%	0.970238	TTA	3863	0.846407	CAA,CTA,GTA,TTA	(GTA-CTA)(GTA-TTA)(GTA-CAA)(CAA-CTA)(CAA-TTA)(CAA-CAA)(CAA-GTA)(TTA-TTA)(TTA-GTA)(TTA-CAA)(TTA-CTA)(CTA-CTA)(CTA-TTA)(CTA-GTA)(CTA-CAA)	L
All	E1	3	1	209	1489	1490	1491	GCA	A	NA	NA	FALSE	FALSE	FALSE	TRUE	TRUE	NA	NA	NA	NA	NA	NA	NA	NA	FALSE	NOL	4704	polymorphic	GCA	4564	0.970238	GCA,NNN,GCN,NNA,TCA	4564,137,1,1,1	0.9702,0.0291,0.0002,0.0002,0.0002	4704	GCA,TCA	4564,1	0.9998,0.0002	4565	GCA=4564,TCA=1	GCA=0.9998,TCA=0.0002	GCA=99.98%,TCA=0.02%	0.970451	GCA	4564	0.999781	GCA,TCA	(TCA-GCA)(GCA-GCA)(GCA-TCA)	A
All	E1	3	1	210	1492	1493	1494	AAA	K	NA	NA	FALSE	FALSE	FALSE	FALSE	TRUE	NA	NA	NA	NA	NA	NA	NA	NA	FALSE	NOL	4704	conserved	AAA	4566	0.970663	AAA,NNN,AAN,NNA	4566,136,1,1	0.9707,0.0289,0.0002,0.0002	4704	AAA	4566	1.0000	4566	AAA=4566	AAA=1.0000	AAA=100.00%	0.970663	AAA	4566	1	AAA	AAA	K
All	E1	3	1	211	1495	1496	1497	TTT	F	NA	NA	FALSE	FALSE	FALSE	FALSE	TRUE	NA	NA	NA	NA	NA	NA	NA	NA	FALSE	NOL	4704	polymorphic	TTT	4556	0.968537	TTT,NNN,TTC	4556,136,12	0.9685,0.0289,0.0026	4704	TTT,TTC	4556,12	0.9974,0.0026	4568	TTT=4556,TTC=12	TTT=0.9974,TTC=0.0026	TTT=99.74%,TTC=0.26%	0.971088	TTT	4556	0.997373	TTC,TTT	(TTC-TTT)(TTC-TTC)(TTT-TTC)(TTT-TTT)	F
All	E1	3	1	212	1498	1499	1500	AAA	K	NA	NA	FALSE	FALSE	FALSE	FALSE	TRUE	NA	NA	NA	NA	NA	NA	NA	NA	FALSE	NOL	4704	polymorphic	AAA	4563	0.970026	AAA,NNN,NAA,AAG	4563,136,1,4	0.9700,0.0289,0.0002,0.0009	4704	AAA,AAG	4563,4	0.9991,0.0009	4567	AAA=4563,AAG=4	AAA=0.9991,AAG=0.0009	AAA=99.91%,AAG=0.09%	0.970876	AAA	4563	0.999124	AAA,AAG	(AAG-AAG)(AAG-AAA)(AAA-AAG)(AAA-AAA)	K
All	E1	3	1	213	1501	1502	1503	GAG	E	NA	NA	FALSE	FALSE	FALSE	FALSE	TRUE	NA	NA	NA	NA	NA	NA	NA	NA	FALSE	NOL	4704	polymorphic	GAG	4566	0.970663	GAG,NNN,GAN,AAG	4566,136,1,1	0.9707,0.0289,0.0002,0.0002	4704	GAG,AAG	4566,1	0.9998,0.0002	4567	GAG=4566,AAG=1	GAG=0.9998,AAG=0.0002	GAG=99.98%,AAG=0.02%	0.970876	GAG	4566	0.999781	AAG,GAG	(AAG-GAG)(GAG-GAG)(GAG-AAG)	E
All	E1	3	1	214	1504	1505	1506	TTA	L	NA	NA	FALSE	FALSE	FALSE	FALSE	TRUE	NA	NA	NA	NA	NA	NA	NA	NA	FALSE	NOL	4704	polymorphic	TTA	4566	0.970663	TTA,NNN,NNA,GTA	4566,135,1,2	0.9707,0.0287,0.0002,0.0004	4704	TTA,GTA	4566,2	0.9996,0.0004	4568	TTA=4566,GTA=2	TTA=0.9996,GTA=0.0004	TTA=99.96%,GTA=0.04%	0.971088	TTA	4566	0.999562	GTA,TTA	(GTA-TTA)(GTA-GTA)(TTA-TTA)(TTA-GTA)	L
All	E1	3	1	215	1507	1508	1509	TAC	Y	NA	NA	FALSE	FALSE	FALSE	FALSE	TRUE	NA	NA	NA	NA	NA	NA	NA	NA	FALSE	NOL	4704	polymorphic	TAC	4563	0.970026	TAC,NNN,TAT,TAN,NAN	4563,134,5,1,1	0.9700,0.0285,0.0011,0.0002,0.0002	4704	TAC,TAT	4563,5	0.9989,0.0011	4568	TAC=4563,TAT=5	TAC=0.9989,TAT=0.0011	TAC=99.89%,TAT=0.11%	0.971088	TAC	4563	0.998905	TAC,TAT	(TAT-TAC)(TAT-TAT)(TAC-TAC)(TAC-TAT)	Y
All	E1	3	1	216	1510	1511	1512	GGG	G	NA	NA	FALSE	FALSE	FALSE	TRUE	TRUE	NA	NA	NA	NA	NA	NA	NA	NA	FALSE	NOL	4704	polymorphic	GGG	4566	0.970663	GGG,NNN,GGA,NGG	4566,134,1,3	0.9707,0.0285,0.0002,0.0006	4704	GGG,GGA	4566,1	0.9998,0.0002	4567	GGG=4566,GGA=1	GGG=0.9998,GGA=0.0002	GGG=99.98%,GGA=0.02%	0.970876	GGG	4566	0.999781	GGA,GGG	(GGA-GGG)(GGG-GGG)(GGG-GGA)	G
All	E1	3	1	217	1513	1514	1515	GTG	V	NA	NA	FALSE	TRUE	TRUE	TRUE	TRUE	GTG,GTA	V,V	1	SYN	0	0	none	none	FALSE	NOL	4704	polymorphic	GTG	4118	0.875425	GTG,GTA,NNN	4118,452,134	0.8754,0.0961,0.0285	4704	GTG,GTA	4118,452	0.9011,0.0989	4570	GTG=4118,GTA=452	GTG=0.9011,GTA=0.0989	GTG=90.11%,GTA=9.89%	0.971514	GTG	4118	0.901094	GTA,GTG	(GTG-GTA)(GTG-GTG)(GTA-GTG)(GTA-GTA)	V
All	E1	3	1	218	1516	1517	1518	AGT	S	NA	NA	FALSE	FALSE	FALSE	TRUE	TRUE	NA	NA	NA	NA	NA	NA	NA	NA	FALSE	NOL	4704	polymorphic	AGT	4565	0.970451	AGT,NNN,AGN,AGC	4565,135,3,1	0.9705,0.0287,0.0006,0.0002	4704	AGT,AGC	4565,1	0.9998,0.0002	4566	AGT=4565,AGC=1	AGT=0.9998,AGC=0.0002	AGT=99.98%,AGC=0.02%	0.970663	AGT	4565	0.999781	AGC,AGT	(AGC-AGT)(AGT-AGT)(AGT-AGC)	S
All	E1	3	1	219	1519	1520	1521	TTT	F	NA	NA	FALSE	FALSE	FALSE	TRUE	TRUE	NA	NA	NA	NA	NA	NA	NA	NA	FALSE	NOL	4704	polymorphic	TTT	4566	0.970663	TTT,NNN,TAT	4566,136,2	0.9707,0.0289,0.0004	4704	TTT,TAT	4566,2	0.9996,0.0004	4568	TTT=4566,TAT=2	TTT=0.9996,TAT=0.0004	TTT=99.96%,TAT=0.04%	0.971088	TTT	4566	0.999562	TAT,TTT	(TAT-TTT)(TAT-TAT)(TTT-TTT)(TTT-TAT)	F
All	E1	3	1	220	1522	1523	1524	TCA	S	NA	NA	TRUE	TRUE	TRUE	TRUE	TRUE	TCA,ACA	S,T	2	NSYN	0.89	0.89	conservative	conservative	FALSE	NOL	4704	polymorphic	TCA	3180	0.67602	TCA,ACA,NNN,NCA,TTA,TCG	3180,1378,135,2,8,1	0.6760,0.2929,0.0287,0.0004,0.0017,0.0002	4704	TCA,ACA,TTA,TCG	3180,1378,8,1	0.6963,0.3017,0.0018,0.0002	4567	TCA=3180,ACA=1378,TTA=8,TCG=1	TCA=0.6963,ACA=0.3017,TTA=0.0018,TCG=0.0002	TCA=69.63%,ACA=30.17%,TTA=0.18%,TCG=0.02%	0.970876	TCA	3180	0.6963	ACA,TCA,TCG,TTA	(TCG-ACA)(TCG-TCA)(TCG-TTA)(TCA-TCG)(TCA-TTA)(TCA-ACA)(TCA-TCA)(TTA-TCG)(TTA-TTA)(TTA-TCA)(TTA-ACA)(ACA-TCA)(ACA-ACA)(ACA-TTA)(ACA-TCG)	S
All	E1	3	1	221	1525	1526	1527	GAA	E	NA	NA	FALSE	FALSE	FALSE	TRUE	TRUE	NA	NA	NA	NA	NA	NA	NA	NA	FALSE	NOL	4704	conserved	GAA	4569	0.971301	GAA,NNN	4569,135	0.9713,0.0287	4704	GAA	4569	1.0000	4569	GAA=4569	GAA=1.0000	GAA=100.00%	0.971301	GAA	4569	1	GAA	GAA	E
All	E1	3	1	222	1528	1529	1530	TTA	L	NA	NA	FALSE	FALSE	FALSE	FALSE	TRUE	NA	NA	NA	NA	NA	NA	NA	NA	FALSE	NOL	4704	polymorphic	TTA	4563	0.970026	TTA,NNN,TTG,CTA	4563,135,5,1	0.9700,0.0287,0.0011,0.0002	4704	TTA,TTG,CTA	4563,5,1	0.9987,0.0011,0.0002	4569	TTA=4563,TTG=5,CTA=1	TTA=0.9987,TTG=0.0011,CTA=0.0002	TTA=99.87%,TTG=0.11%,CTA=0.02%	0.971301	TTA	4563	0.998687	CTA,TTA,TTG	(TTG-TTA)(TTG-TTG)(TTG-CTA)(CTA-TTA)(TTA-TTG)(TTA-CTA)(TTA-TTA)	L
All	E1	3	1	223	1531	1532	1533	GTA	V	NA	NA	FALSE	FALSE	FALSE	FALSE	TRUE	NA	NA	NA	NA	NA	NA	NA	NA	FALSE	NOL	4704	polymorphic	GTA	4567	0.970876	GTA,NNN,GTN,GTG	4567,135,1,1	0.9709,0.0287,0.0002,0.0002	4704	GTA,GTG	4567,1	0.9998,0.0002	4568	GTA=4567,GTG=1	GTA=0.9998,GTG=0.0002	GTA=99.98%,GTG=0.02%	0.971088	GTA	4567	0.999781	GTA,GTG	(GTG-GTA)(GTA-GTA)(GTA-GTG)	V
All	E1	3	1	224	1534	1535	1536	AGA	R	NA	NA	FALSE	FALSE	FALSE	FALSE	TRUE	NA	NA	NA	NA	NA	NA	NA	NA	FALSE	NOL	4704	polymorphic	AGA	4565	0.970451	CGA,AGA,NNN,AGG,NNA	3,4565,134,1,1	0.0006,0.9705,0.0285,0.0002,0.0002	4704	CGA,AGA,AGG	3,4565,1	0.0007,0.9991,0.0002	4569	CGA=3,AGA=4565,AGG=1	CGA=0.0007,AGA=0.9991,AGG=0.0002	CGA=0.07%,AGA=99.91%,AGG=0.02%	0.971301	AGA	4565	0.999125	AGA,AGG,CGA	(AGA-CGA)(AGA-AGG)(AGA-AGA)(AGG-CGA)(AGG-AGA)(CGA-CGA)(CGA-AGG)(CGA-AGA)	R
All	E1	3	1	225	1537	1538	1539	CCA	P	NA	NA	FALSE	FALSE	FALSE	FALSE	FALSE	NA	NA	NA	NA	NA	NA	NA	NA	FALSE	NOL	4704	polymorphic	CCA	4568	0.971088	CCA,NNN,NCA,CCC	4568,134,1,1	0.9711,0.0285,0.0002,0.0002	4704	CCA,CCC	4568,1	0.9998,0.0002	4569	CCA=4568,CCC=1	CCA=0.9998,CCC=0.0002	CCA=99.98%,CCC=0.02%	0.971301	CCA	4568	0.999781	CCA,CCC	(CCC-CCA)(CCA-CCC)(CCA-CCA)	P
All	E1	3	1	226	1540	1541	1542	TTT	F	NA	NA	FALSE	FALSE	FALSE	FALSE	FALSE	NA	NA	NA	NA	NA	NA	NA	NA	FALSE	NOL	4704	polymorphic	TTT	4565	0.970451	TTT,NNN,NTT,TAT	4565,132,6,1	0.9705,0.0281,0.0013,0.0002	4704	TTT,TAT	4565,1	0.9998,0.0002	4566	TTT=4565,TAT=1	TTT=0.9998,TAT=0.0002	TTT=99.98%,TAT=0.02%	0.970663	TTT	4565	0.999781	TAT,TTT	(TTT-TTT)(TTT-TAT)(TAT-TTT)	F
All	E1	3	1	227	1543	1544	1545	AAA	K	NA	NA	FALSE	FALSE	FALSE	FALSE	FALSE	NA	NA	NA	NA	NA	NA	NA	NA	FALSE	NOL	4704	conserved	AAA	4573	0.972151	AAA,NNN,NAA	4573,129,2	0.9722,0.0274,0.0004	4704	AAA	4573	1.0000	4573	AAA=4573	AAA=1.0000	AAA=100.00%	0.972151	AAA	4573	1	AAA	AAA	K
All	E1	3	1	228	1546	1547	1548	AGT	S	NA	NA	FALSE	FALSE	FALSE	FALSE	FALSE	NA	NA	NA	NA	NA	NA	NA	NA	FALSE	NOL	4704	conserved	AGT	4573	0.972151	AGT,NNN,AGN	4573,129,2	0.9722,0.0274,0.0004	4704	AGT	4573	1.0000	4573	AGT=4573	AGT=1.0000	AGT=100.00%	0.972151	AGT	4573	1	AGT	AGT	S
All	E1	3	1	229	1549	1550	1551	AAT	N	NA	NA	FALSE	FALSE	FALSE	FALSE	FALSE	NA	NA	NA	NA	NA	NA	NA	NA	FALSE	NOL	4704	conserved	AAT	4575	0.972577	AAT,NNN	4575,129	0.9726,0.0274	4704	AAT	4575	1.0000	4575	AAT=4575	AAT=1.0000	AAT=100.00%	0.972577	AAT	4575	1	AAT	AAT	N
All	E1	3	1	230	1552	1553	1554	AAA	K	NA	NA	FALSE	FALSE	FALSE	FALSE	FALSE	NA	NA	NA	NA	NA	NA	NA	NA	FALSE	NOL	4704	conserved	AAA	4574	0.972364	AAA,NNN,AAN	4574,129,1	0.9724,0.0274,0.0002	4704	AAA	4574	1.0000	4574	AAA=4574	AAA=1.0000	AAA=100.00%	0.972364	AAA	4574	1	AAA	AAA	K
All	E1	3	1	231	1555	1556	1557	TCA	S	NA	NA	FALSE	FALSE	FALSE	FALSE	FALSE	NA	NA	NA	NA	NA	NA	NA	NA	FALSE	NOL	4704	polymorphic	TCA	4572	0.971939	TCA,NNN,NNA,TNA,TCC	4572,129,1,1,1	0.9719,0.0274,0.0002,0.0002,0.0002	4704	TCA,TCC	4572,1	0.9998,0.0002	4573	TCA=4572,TCC=1	TCA=0.9998,TCC=0.0002	TCA=99.98%,TCC=0.02%	0.972151	TCA	4572	0.999781	TCA,TCC	(TCC-TCA)(TCA-TCA)(TCA-TCC)	S
All	E1	3	1	232	1558	1559	1560	ACG	T	NA	NA	FALSE	FALSE	FALSE	FALSE	FALSE	NA	NA	NA	NA	NA	NA	NA	NA	FALSE	NOL	4704	polymorphic	ACG	4573	0.972151	ACG,NNN,ACA	4573,130,1	0.9722,0.0276,0.0002	4704	ACG,ACA	4573,1	0.9998,0.0002	4574	ACG=4573,ACA=1	ACG=0.9998,ACA=0.0002	ACG=99.98%,ACA=0.02%	0.972364	ACG	4573	0.999781	ACA,ACG	(ACG-ACG)(ACG-ACA)(ACA-ACG)	T
All	E1	3	1	233	1561	1562	1563	TGT	C	NA	NA	FALSE	FALSE	FALSE	FALSE	FALSE	NA	NA	NA	NA	NA	NA	NA	NA	FALSE	NOL	4704	polymorphic	TGT	4572	0.971939	TGT,NNN,TGN,TGC	4572,130,1,1	0.9719,0.0276,0.0002,0.0002	4704	TGT,TGC	4572,1	0.9998,0.0002	4573	TGT=4572,TGC=1	TGT=0.9998,TGC=0.0002	TGT=99.98%,TGC=0.02%	0.972151	TGT	4572	0.999781	TGC,TGT	(TGC-TGT)(TGT-TGC)(TGT-TGT)	C
All	E1	3	1	234	1564	1565	1566	TGC	C	NA	NA	FALSE	FALSE	FALSE	FALSE	FALSE	NA	NA	NA	NA	NA	NA	NA	NA	FALSE	NOL	4704	conserved	TGC	4574	0.972364	TGC,NNN	4574,130	0.9724,0.0276	4704	TGC	4574	1.0000	4574	TGC=4574	TGC=1.0000	TGC=100.00%	0.972364	TGC	4574	1	TGC	TGC	C
All	E1	3	1	235	1567	1568	1569	GAT	D	NA	NA	FALSE	FALSE	FALSE	FALSE	FALSE	NA	NA	NA	NA	NA	NA	NA	NA	FALSE	NOL	4704	conserved	GAT	4574	0.972364	GAT,NNN	4574,130	0.9724,0.0276	4704	GAT	4574	1.0000	4574	GAT=4574	GAT=1.0000	GAT=100.00%	0.972364	GAT	4574	1	GAT	GAT	D
All	E1	3	1	236	1570	1571	1572	TGG	W	NA	NA	FALSE	FALSE	FALSE	FALSE	FALSE	NA	NA	NA	NA	NA	NA	NA	NA	FALSE	NOL	4704	conserved	TGG	4574	0.972364	TGG,NNN	4574,130	0.9724,0.0276	4704	TGG	4574	1.0000	4574	TGG=4574	TGG=1.0000	TGG=100.00%	0.972364	TGG	4574	1	TGG	TGG	W
All	E1	3	1	237	1573	1574	1575	TGT	C	NA	NA	FALSE	FALSE	FALSE	FALSE	FALSE	NA	NA	NA	NA	NA	NA	NA	NA	FALSE	NOL	4704	polymorphic	TGT	4573	0.972151	TGT,NNN,TGC,NNT	4573,127,1,3	0.9722,0.0270,0.0002,0.0006	4704	TGT,TGC	4573,1	0.9998,0.0002	4574	TGT=4573,TGC=1	TGT=0.9998,TGC=0.0002	TGT=99.98%,TGC=0.02%	0.972364	TGT	4573	0.999781	TGC,TGT	(TGC-TGT)(TGT-TGC)(TGT-TGT)	C
All	E1	3	1	238	1576	1577	1578	ATT	I	NA	NA	FALSE	FALSE	FALSE	FALSE	FALSE	NA	NA	NA	NA	NA	NA	NA	NA	FALSE	NOL	4704	polymorphic	ATT	4571	0.971726	ATT,NNN,NNT,NTT,ATC	4571,120,5,2,6	0.9717,0.0255,0.0011,0.0004,0.0013	4704	ATT,ATC	4571,6	0.9987,0.0013	4577	ATT=4571,ATC=6	ATT=0.9987,ATC=0.0013	ATT=99.87%,ATC=0.13%	0.973002	ATT	4571	0.998689	ATC,ATT	(ATC-ATC)(ATC-ATT)(ATT-ATT)(ATT-ATC)	I
All	E1	3	1	239	1579	1580	1581	GCT	A	NA	NA	FALSE	FALSE	FALSE	FALSE	FALSE	NA	NA	NA	NA	NA	NA	NA	NA	FALSE	NOL	4704	polymorphic	GCT	4623	0.982781	GCT,GCG,NNN,GCC	4623,1,79,1	0.9828,0.0002,0.0168,0.0002	4704	GCT,GCG,GCC	4623,1,1	0.9996,0.0002,0.0002	4625	GCT=4623,GCG=1,GCC=1	GCT=0.9996,GCG=0.0002,GCC=0.0002	GCT=99.96%,GCG=0.02%,GCC=0.02%	0.983206	GCT	4623	0.999568	GCC,GCG,GCT	(GCG-GCT)(GCC-GCT)(GCC-GCG)(GCT-GCG)(GCT-GCT)(GCT-GCC)	A
All	E1	3	1	240	1582	1583	1584	GCA	A	NA	NA	FALSE	FALSE	FALSE	FALSE	FALSE	NA	NA	NA	NA	NA	NA	NA	NA	FALSE	NOL	4704	polymorphic	GCA	4624	0.982993	GCA,NNN,ACA	4624,79,1	0.9830,0.0168,0.0002	4704	GCA,ACA	4624,1	0.9998,0.0002	4625	GCA=4624,ACA=1	GCA=0.9998,ACA=0.0002	GCA=99.98%,ACA=0.02%	0.983206	GCA	4624	0.999784	ACA,GCA	(GCA-GCA)(GCA-ACA)(ACA-GCA)	A
All	E1	3	1	241	1585	1586	1587	TTT	F	NA	NA	FALSE	FALSE	FALSE	FALSE	TRUE	NA	NA	NA	NA	NA	NA	NA	NA	FALSE	NOL	4704	polymorphic	TTT	4108	0.873299	TTT,TTC,NNN,NNC,NTT,NNT	4108,518,74,1,1,2	0.8733,0.1101,0.0157,0.0002,0.0002,0.0004	4704	TTT,TTC	4108,518	0.8880,0.1120	4626	TTT=4108,TTC=518	TTT=0.8880,TTC=0.1120	TTT=88.80%,TTC=11.20%	0.983418	TTT	4108	0.888024	TTC,TTT	(TTT-TTC)(TTT-TTT)(TTC-TTT)(TTC-TTC)	F
All	E1	3	1	242	1588	1589	1590	GGA	G	NA	NA	FALSE	FALSE	FALSE	FALSE	TRUE	NA	NA	NA	NA	NA	NA	NA	NA	FALSE	NOL	4704	conserved	GGA	4652	0.988946	GGA,NNN,NGA	4652,51,1	0.9889,0.0108,0.0002	4704	GGA	4652	1.0000	4652	GGA=4652	GGA=1.0000	GGA=100.00%	0.988946	GGA	4652	1	GGA	GGA	G
All	E1	3	1	243	1591	1592	1593	CTT	L	NA	NA	FALSE	FALSE	FALSE	FALSE	TRUE	NA	NA	NA	NA	NA	NA	NA	NA	FALSE	NOL	4704	polymorphic	CTT	4674	0.993622	CTT,NNN,CTG,CTC	4674,5,2,23	0.9936,0.0011,0.0004,0.0049	4704	CTT,CTG,CTC	4674,2,23	0.9947,0.0004,0.0049	4699	CTT=4674,CTG=2,CTC=23	CTT=0.9947,CTG=0.0004,CTC=0.0049	CTT=99.47%,CTG=0.04%,CTC=0.49%	0.998937	CTT	4674	0.99468	CTC,CTG,CTT	(CTT-CTC)(CTT-CTG)(CTT-CTT)(CTC-CTC)(CTC-CTG)(CTC-CTT)(CTG-CTC)(CTG-CTT)(CTG-CTG)	L
All	E1	3	1	244	1594	1595	1596	ACA	T	NA	NA	FALSE	FALSE	FALSE	TRUE	TRUE	NA	NA	NA	NA	NA	NA	NA	NA	FALSE	NOL	4704	polymorphic	ACA	4698	0.998724	ACA,NNN,ACG	4698,5,1	0.9987,0.0011,0.0002	4704	ACA,ACG	4698,1	0.9998,0.0002	4699	ACA=4698,ACG=1	ACA=0.9998,ACG=0.0002	ACA=99.98%,ACG=0.02%	0.998937	ACA	4698	0.999787	ACA,ACG	(ACG-ACA)(ACA-ACG)(ACA-ACA)	T
All	E1	3	1	245	1597	1598	1599	CCC	P	NA	NA	TRUE	TRUE	TRUE	TRUE	TRUE	CCC,CCT	P,P	1	SYN	0	0	none	none	FALSE	NOL	4704	polymorphic	CCC	4557	0.96875	CCC,NNN,CTC,CCT	4557,5,1,141	0.9688,0.0011,0.0002,0.0300	4704	CCC,CTC,CCT	4557,1,141	0.9698,0.0002,0.0300	4699	CCC=4557,CTC=1,CCT=141	CCC=0.9698,CTC=0.0002,CCT=0.0300	CCC=96.98%,CTC=0.02%,CCT=3.00%	0.998937	CCC	4557	0.969781	CCC,CCT,CTC	(CTC-CCT)(CTC-CCC)(CCT-CTC)(CCT-CCC)(CCT-CCT)(CCC-CCC)(CCC-CCT)(CCC-CTC)	P
All	E1	3	1	246	1600	1601	1602	AGT	S	NA	NA	FALSE	FALSE	FALSE	TRUE	TRUE	NA	NA	NA	NA	NA	NA	NA	NA	FALSE	NOL	4704	conserved	AGT	4699	0.998937	AGT,NNN	4699,5	0.9989,0.0011	4704	AGT	4699	1.0000	4699	AGT=4699	AGT=1.0000	AGT=100.00%	0.998937	AGT	4699	1	AGT	AGT	S
All	E1	3	1	247	1603	1604	1605	ATA	I	NA	NA	FALSE	FALSE	FALSE	FALSE	TRUE	NA	NA	NA	NA	NA	NA	NA	NA	FALSE	NOL	4704	conserved	ATA	4699	0.998937	ATA,NNN	4699,5	0.9989,0.0011	4704	ATA	4699	1.0000	4699	ATA=4699	ATA=1.0000	ATA=100.00%	0.998937	ATA	4699	1	ATA	ATA	I
All	E1	3	1	248	1606	1607	1608	GCT	A	NA	NA	FALSE	FALSE	FALSE	FALSE	TRUE	NA	NA	NA	NA	NA	NA	NA	NA	FALSE	NOL	4704	polymorphic	GCT	4685	0.995961	GCT,NNN,GCC,GCG	4685,5,6,8	0.9960,0.0011,0.0013,0.0017	4704	GCT,GCC,GCG	4685,6,8	0.9970,0.0013,0.0017	4699	GCT=4685,GCC=6,GCG=8	GCT=0.9970,GCC=0.0013,GCG=0.0017	GCT=99.70%,GCC=0.13%,GCG=0.17%	0.998937	GCT	4685	0.997021	GCC,GCG,GCT	(GCT-GCC)(GCT-GCT)(GCT-GCG)(GCG-GCC)(GCG-GCG)(GCG-GCT)(GCC-GCC)(GCC-GCG)(GCC-GCT)	A
All	E1	3	1	249	1609	1610	1611	GAC	D	NA	NA	FALSE	FALSE	FALSE	FALSE	TRUE	NA	NA	NA	NA	NA	NA	NA	NA	FALSE	NOL	4704	polymorphic	GAC	4698	0.998724	GAC,NNN,GAT	4698,5,1	0.9987,0.0011,0.0002	4704	GAC,GAT	4698,1	0.9998,0.0002	4699	GAC=4698,GAT=1	GAC=0.9998,GAT=0.0002	GAC=99.98%,GAT=0.02%	0.998937	GAC	4698	0.999787	GAC,GAT	(GAT-GAC)(GAC-GAC)(GAC-GAT)	D
All	E1	3	1	250	1612	1613	1614	AGT	S	NA	NA	FALSE	FALSE	FALSE	FALSE	TRUE	NA	NA	NA	NA	NA	NA	NA	NA	FALSE	NOL	4704	conserved	AGT	4699	0.998937	AGT,NNN	4699,5	0.9989,0.0011	4704	AGT	4699	1.0000	4699	AGT=4699	AGT=1.0000	AGT=100.00%	0.998937	AGT	4699	1	AGT	AGT	S
All	E1	3	1	251	1615	1616	1617	ATA	I	NA	NA	FALSE	FALSE	FALSE	FALSE	TRUE	NA	NA	NA	NA	NA	NA	NA	NA	FALSE	NOL	4704	polymorphic	ATA	4696	0.998299	ATA,NNN,ATT	4696,5,3	0.9983,0.0011,0.0006	4704	ATA,ATT	4696,3	0.9994,0.0006	4699	ATA=4696,ATT=3	ATA=0.9994,ATT=0.0006	ATA=99.94%,ATT=0.06%	0.998937	ATA	4696	0.999362	ATA,ATT	(ATA-ATA)(ATA-ATT)(ATT-ATT)(ATT-ATA)	I
All	E1	3	1	252	1618	1619	1620	AAA	K	NA	NA	FALSE	FALSE	FALSE	FALSE	TRUE	NA	NA	NA	NA	NA	NA	NA	NA	FALSE	NOL	4704	polymorphic	AAA	4698	0.998724	AAA,NNN,AAG	4698,5,1	0.9987,0.0011,0.0002	4704	AAA,AAG	4698,1	0.9998,0.0002	4699	AAA=4698,AAG=1	AAA=0.9998,AAG=0.0002	AAA=99.98%,AAG=0.02%	0.998937	AAA	4698	0.999787	AAA,AAG	(AAA-AAG)(AAA-AAA)(AAG-AAA)	K
All	E1	3	1	253	1621	1622	1623	ACA	T	NA	NA	FALSE	FALSE	FALSE	TRUE	TRUE	NA	NA	NA	NA	NA	NA	NA	NA	FALSE	NOL	4704	conserved	ACA	4699	0.998937	ACA,NNN	4699,5	0.9989,0.0011	4704	ACA	4699	1.0000	4699	ACA=4699	ACA=1.0000	ACA=100.00%	0.998937	ACA	4699	1	ACA	ACA	T
All	E1	3	1	254	1624	1625	1626	CTA	L	NA	NA	TRUE	TRUE	TRUE	TRUE	TRUE	CTA,TTA	L,L	1	SYN	0	0	none	none	FALSE	NOL	4704	polymorphic	CTA	3984	0.846939	CTA,CTT,NNN,TTA	3984,1,5,714	0.8469,0.0002,0.0011,0.1518	4704	CTA,CTT,TTA	3984,1,714	0.8478,0.0002,0.1519	4699	CTA=3984,CTT=1,TTA=714	CTA=0.8478,CTT=0.0002,TTA=0.1519	CTA=84.78%,CTT=0.02%,TTA=15.19%	0.998937	CTA	3984	0.84784	CTA,CTT,TTA	(CTT-CTA)(CTT-TTA)(CTA-CTT)(CTA-TTA)(CTA-CTA)(TTA-CTT)(TTA-TTA)(TTA-CTA)	L
All	E1	3	1	255	1627	1628	1629	TTA	L	NA	NA	FALSE	FALSE	FALSE	TRUE	TRUE	NA	NA	NA	NA	NA	NA	NA	NA	FALSE	NOL	4704	polymorphic	TTA	4697	0.998512	TTA,NNN,TTN,CTA	4697,5,1,1	0.9985,0.0011,0.0002,0.0002	4704	TTA,CTA	4697,1	0.9998,0.0002	4698	TTA=4697,CTA=1	TTA=0.9998,CTA=0.0002	TTA=99.98%,CTA=0.02%	0.998724	TTA	4697	0.999787	CTA,TTA	(CTA-TTA)(TTA-CTA)(TTA-TTA)	L
All	E1	3	1	256	1630	1631	1632	CAA	Q	NA	NA	FALSE	FALSE	FALSE	FALSE	TRUE	NA	NA	NA	NA	NA	NA	NA	NA	FALSE	NOL	4704	polymorphic	CAA	4698	0.998724	CAA,GAA,NNN	4698,1,5	0.9987,0.0002,0.0011	4704	CAA,GAA	4698,1	0.9998,0.0002	4699	CAA=4698,GAA=1	CAA=0.9998,GAA=0.0002	CAA=99.98%,GAA=0.02%	0.998937	CAA	4698	0.999787	CAA,GAA	(GAA-CAA)(CAA-GAA)(CAA-CAA)	Q
All	E1	3	1	257	1633	1634	1635	CAA	Q	NA	NA	FALSE	FALSE	FALSE	FALSE	TRUE	NA	NA	NA	NA	NA	NA	NA	NA	FALSE	NOL	4704	polymorphic	CAA	4684	0.995748	CAA,CGA,NNN,CCA	4684,2,5,13	0.9957,0.0004,0.0011,0.0028	4704	CAA,CGA,CCA	4684,2,13	0.9968,0.0004,0.0028	4699	CAA=4684,CGA=2,CCA=13	CAA=0.9968,CGA=0.0004,CCA=0.0028	CAA=99.68%,CGA=0.04%,CCA=0.28%	0.998937	CAA	4684	0.996808	CAA,CCA,CGA	(CCA-CGA)(CCA-CAA)(CCA-CCA)(CAA-CAA)(CAA-CGA)(CAA-CCA)(CGA-CCA)(CGA-CGA)(CGA-CAA)	Q
All	E1	3	1	258	1636	1637	1638	TAT	Y	NA	NA	FALSE	FALSE	FALSE	FALSE	TRUE	NA	NA	NA	NA	NA	NA	NA	NA	FALSE	NOL	4704	polymorphic	TAT	4686	0.996173	TAT,TAC,NNN,CAT	4686,12,5,1	0.9962,0.0026,0.0011,0.0002	4704	TAT,TAC,CAT	4686,12,1	0.9972,0.0026,0.0002	4699	TAT=4686,TAC=12,CAT=1	TAT=0.9972,TAC=0.0026,CAT=0.0002	TAT=99.72%,TAC=0.26%,CAT=0.02%	0.998937	TAT	4686	0.997233	CAT,TAC,TAT	(TAC-TAC)(TAC-TAT)(TAC-CAT)(TAT-CAT)(TAT-TAT)(TAT-TAC)(CAT-TAT)	Y
All	E1	3	1	259	1639	1640	1641	TGT	C	NA	NA	FALSE	FALSE	FALSE	FALSE	FALSE	NA	NA	NA	NA	NA	NA	NA	NA	FALSE	NOL	4704	conserved	TGT	4698	0.998724	TGT,NNN,TGN	4698,5,1	0.9987,0.0011,0.0002	4704	TGT	4698	1.0000	4698	TGT=4698	TGT=1.0000	TGT=100.00%	0.998724	TGT	4698	1	TGT	TGT	C
All	E1	3	1	260	1642	1643	1644	TTA	L	NA	NA	FALSE	FALSE	FALSE	FALSE	FALSE	NA	NA	NA	NA	NA	NA	NA	NA	FALSE	NOL	4704	polymorphic	TTA	4696	0.998299	TTA,GTA,NNN,TCA	4696,1,5,2	0.9983,0.0002,0.0011,0.0004	4704	TTA,GTA,TCA	4696,1,2	0.9994,0.0002,0.0004	4699	TTA=4696,GTA=1,TCA=2	TTA=0.9994,GTA=0.0002,TCA=0.0004	TTA=99.94%,GTA=0.02%,TCA=0.04%	0.998937	TTA	4696	0.999362	GTA,TCA,TTA	(TCA-TTA)(TCA-GTA)(TCA-TCA)(TTA-TCA)(TTA-TTA)(TTA-GTA)(GTA-TTA)(GTA-TCA)	L
All	E1	3	1	261	1645	1646	1647	TAT	Y	NA	NA	FALSE	FALSE	FALSE	FALSE	FALSE	NA	NA	NA	NA	NA	NA	NA	NA	FALSE	NOL	4704	conserved	TAT	4698	0.998724	TAT,NNN,TAN	4698,5,1	0.9987,0.0011,0.0002	4704	TAT	4698	1.0000	4698	TAT=4698	TAT=1.0000	TAT=100.00%	0.998724	TAT	4698	1	TAT	TAT	Y
All	E1	3	1	262	1648	1649	1650	TTA	L	NA	NA	FALSE	FALSE	FALSE	FALSE	FALSE	NA	NA	NA	NA	NA	NA	NA	NA	FALSE	NOL	4704	polymorphic	TTA	4698	0.998724	TTA,NNN,CTA	4698,5,1	0.9987,0.0011,0.0002	4704	TTA,CTA	4698,1	0.9998,0.0002	4699	TTA=4698,CTA=1	TTA=0.9998,CTA=0.0002	TTA=99.98%,CTA=0.02%	0.998937	TTA	4698	0.999787	CTA,TTA	(TTA-CTA)(TTA-TTA)(CTA-TTA)	L
All	E1	3	1	263	1651	1652	1653	CAC	H	NA	NA	FALSE	FALSE	FALSE	FALSE	FALSE	NA	NA	NA	NA	NA	NA	NA	NA	FALSE	NOL	4704	polymorphic	CAC	4697	0.998512	CAC,NNN,AAC,CAT	4697,5,1,1	0.9985,0.0011,0.0002,0.0002	4704	CAC,AAC,CAT	4697,1,1	0.9996,0.0002,0.0002	4699	CAC=4697,AAC=1,CAT=1	CAC=0.9996,AAC=0.0002,CAT=0.0002	CAC=99.96%,AAC=0.02%,CAT=0.02%	0.998937	CAC	4697	0.999574	AAC,CAC,CAT	(AAC-CAC)(CAT-AAC)(CAT-CAC)(CAC-AAC)(CAC-CAT)(CAC-CAC)	H
All	E1	3	1	264	1654	1655	1656	ATT	I	NA	NA	FALSE	FALSE	FALSE	FALSE	TRUE	NA	NA	NA	NA	NA	NA	NA	NA	FALSE	NOL	4704	polymorphic	ATT	4696	0.998299	ATT,NNN,ATG,ATA,ATC	4696,5,1,1,1	0.9983,0.0011,0.0002,0.0002,0.0002	4704	ATT,ATG,ATA,ATC	4696,1,1,1	0.9994,0.0002,0.0002,0.0002	4699	ATT=4696,ATG=1,ATA=1,ATC=1	ATT=0.9994,ATG=0.0002,ATA=0.0002,ATC=0.0002	ATT=99.94%,ATG=0.02%,ATA=0.02%,ATC=0.02%	0.998937	ATT	4696	0.999362	ATA,ATC,ATG,ATT	(ATT-ATA)(ATT-ATG)(ATT-ATT)(ATT-ATC)(ATA-ATT)(ATG-ATA)(ATG-ATT)(ATC-ATA)(ATC-ATT)(ATC-ATG)	I
All	E1	3	1	265	1657	1658	1659	CAA	Q	NA	NA	FALSE	FALSE	FALSE	FALSE	TRUE	NA	NA	NA	NA	NA	NA	NA	NA	FALSE	NOL	4704	polymorphic	CAA	4696	0.998299	CAA,GAA,NNN	4696,3,5	0.9983,0.0006,0.0011	4704	CAA,GAA	4696,3	0.9994,0.0006	4699	CAA=4696,GAA=3	CAA=0.9994,GAA=0.0006	CAA=99.94%,GAA=0.06%	0.998937	CAA	4696	0.999362	CAA,GAA	(GAA-GAA)(GAA-CAA)(CAA-CAA)(CAA-GAA)	Q
All	E1	3	1	266	1660	1661	1662	AGT	S	NA	NA	FALSE	FALSE	FALSE	FALSE	TRUE	NA	NA	NA	NA	NA	NA	NA	NA	FALSE	NOL	4704	polymorphic	AGT	4697	0.998512	AGT,NNN,CGT,AGA	4697,5,1,1	0.9985,0.0011,0.0002,0.0002	4704	AGT,CGT,AGA	4697,1,1	0.9996,0.0002,0.0002	4699	AGT=4697,CGT=1,AGA=1	AGT=0.9996,CGT=0.0002,AGA=0.0002	AGT=99.96%,CGT=0.02%,AGA=0.02%	0.998937	AGT	4697	0.999574	AGA,AGT,CGT	(CGT-AGT)(AGA-CGT)(AGA-AGT)(AGT-AGA)(AGT-CGT)(AGT-AGT)	S
All	E1	3	1	267	1663	1664	1665	TTA	L	NA	NA	FALSE	FALSE	FALSE	TRUE	TRUE	NA	NA	NA	NA	NA	NA	NA	NA	FALSE	NOL	4704	polymorphic	TTA	4698	0.998724	TTA,NNN,TCA	4698,5,1	0.9987,0.0011,0.0002	4704	TTA,TCA	4698,1	0.9998,0.0002	4699	TTA=4698,TCA=1	TTA=0.9998,TCA=0.0002	TTA=99.98%,TCA=0.02%	0.998937	TTA	4698	0.999787	TCA,TTA	(TTA-TTA)(TTA-TCA)(TCA-TTA)	L
All	E1	3	1	268	1666	1667	1668	GCA	A	NA	NA	TRUE	TRUE	TRUE	TRUE	TRUE	GCA,GCG	A,A	1	SYN	0	0	none	none	FALSE	NOL	4704	polymorphic	GCA	4332	0.920918	GCA,NNN,GCG	4332,5,367	0.9209,0.0011,0.0780	4704	GCA,GCG	4332,367	0.9219,0.0781	4699	GCA=4332,GCG=367	GCA=0.9219,GCG=0.0781	GCA=92.19%,GCG=7.81%	0.998937	GCA	4332	0.921898	GCA,GCG	(GCG-GCG)(GCG-GCA)(GCA-GCG)(GCA-GCA)	A
All	E1	3	1	269	1669	1670	1671	TGT	C	NA	NA	FALSE	FALSE	FALSE	TRUE	TRUE	NA	NA	NA	NA	NA	NA	NA	NA	FALSE	NOL	4704	polymorphic	TGT	4687	0.996386	TGT,TCT,TNN,NNN	4687,4,8,5	0.9964,0.0009,0.0017,0.0011	4704	TGT,TCT	4687,4	0.9991,0.0009	4691	TGT=4687,TCT=4	TGT=0.9991,TCT=0.0009	TGT=99.91%,TCT=0.09%	0.997236	TGT	4687	0.999147	TCT,TGT	(TCT-TGT)(TCT-TCT)(TGT-TCT)(TGT-TGT)	C
All	E1	3	1	270	1672	1673	1674	TCA	S	NA	NA	FALSE	FALSE	FALSE	FALSE	TRUE	NA	NA	NA	NA	NA	NA	NA	NA	FALSE	NOL	4704	conserved	TCA	4679	0.994685	TCA,NNN,TCN,NCA,TNN	4679,13,10,1,1	0.9947,0.0028,0.0021,0.0002,0.0002	4704	TCA	4679	1.0000	4679	TCA=4679	TCA=1.0000	TCA=100.00%	0.994685	TCA	4679	1	TCA	TCA	S
All	E1	3	1	271	1675	1676	1677	TGG	W	NA	NA	FALSE	FALSE	FALSE	FALSE	TRUE	NA	NA	NA	NA	NA	NA	NA	NA	FALSE	NOL	4704	conserved	TGG	4665	0.991709	TGG,NNN,TGN,NGG,TNN	4665,34,1,2,2	0.9917,0.0072,0.0002,0.0004,0.0004	4704	TGG	4665	1.0000	4665	TGG=4665	TGG=1.0000	TGG=100.00%	0.991709	TGG	4665	1	TGG	TGG	W
All	E1	3	1	272	1678	1679	1680	GGA	G	NA	NA	FALSE	FALSE	FALSE	FALSE	TRUE	NA	NA	NA	NA	NA	NA	NA	NA	FALSE	NOL	4704	polymorphic	GGA	4658	0.990221	GGA,NNN,GNN,GGN,NNA,GGC	4658,36,3,5,1,1	0.9902,0.0077,0.0006,0.0011,0.0002,0.0002	4704	GGA,GGC	4658,1	0.9998,0.0002	4659	GGA=4658,GGC=1	GGA=0.9998,GGC=0.0002	GGA=99.98%,GGC=0.02%	0.990434	GGA	4658	0.999785	GGA,GGC	(GGC-GGA)(GGA-GGA)(GGA-GGC)	G
All	E1	3	1	273	1681	1682	1683	ATG	M	NA	NA	FALSE	FALSE	FALSE	FALSE	FALSE	NA	NA	NA	NA	NA	NA	NA	NA	FALSE	NOL	4704	polymorphic	ATG	4653	0.989158	ATG,NNN,ANN,ATC	4653,48,2,1	0.9892,0.0102,0.0004,0.0002	4704	ATG,ATC	4653,1	0.9998,0.0002	4654	ATG=4653,ATC=1	ATG=0.9998,ATC=0.0002	ATG=99.98%,ATC=0.02%	0.989371	ATG	4653	0.999785	ATC,ATG	(ATG-ATC)(ATG-ATG)(ATC-ATG)	M
All	E1	3	1	274	1684	1685	1686	GTT	V	NA	NA	FALSE	FALSE	FALSE	FALSE	FALSE	NA	NA	NA	NA	NA	NA	NA	NA	FALSE	NOL	4704	polymorphic	GTT	4652	0.988946	GTT,NNN,GTG,CTT	4652,50,1,1	0.9889,0.0106,0.0002,0.0002	4704	GTT,GTG,CTT	4652,1,1	0.9996,0.0002,0.0002	4654	GTT=4652,GTG=1,CTT=1	GTT=0.9996,GTG=0.0002,CTT=0.0002	GTT=99.96%,GTG=0.02%,CTT=0.02%	0.989371	GTT	4652	0.99957	CTT,GTG,GTT	(GTG-GTT)(GTT-CTT)(GTT-GTG)(GTT-GTT)(CTT-GTT)(CTT-GTG)	V
All	E1	3	1	275	1687	1688	1689	GTG	V	NA	NA	FALSE	FALSE	FALSE	FALSE	FALSE	NA	NA	NA	NA	NA	NA	NA	NA	FALSE	NOL	4704	polymorphic	GTG	4651	0.988733	GTG,NNN,GTA,GNN,CTG	4651,50,1,1,1	0.9887,0.0106,0.0002,0.0002,0.0002	4704	GTG,GTA,CTG	4651,1,1	0.9996,0.0002,0.0002	4653	GTG=4651,GTA=1,CTG=1	GTG=0.9996,GTA=0.0002,CTG=0.0002	GTG=99.96%,GTA=0.02%,CTG=0.02%	0.989158	GTG	4651	0.99957	CTG,GTA,GTG	(GTG-GTA)(GTG-CTG)(GTG-GTG)(CTG-GTG)(CTG-GTA)(GTA-GTG)	V
All	E1	3	1	276	1690	1691	1692	TTA	L	NA	NA	FALSE	FALSE	FALSE	FALSE	FALSE	NA	NA	NA	NA	NA	NA	NA	NA	FALSE	NOL	4704	polymorphic	TTA	4652	0.988946	TTA,NNN,CTA	4652,51,1	0.9889,0.0108,0.0002	4704	TTA,CTA	4652,1	0.9998,0.0002	4653	TTA=4652,CTA=1	TTA=0.9998,CTA=0.0002	TTA=99.98%,CTA=0.02%	0.989158	TTA	4652	0.999785	CTA,TTA	(CTA-TTA)(TTA-CTA)(TTA-TTA)	L
All	E1	3	1	277	1693	1694	1695	CTA	L	NA	NA	FALSE	FALSE	FALSE	FALSE	FALSE	NA	NA	NA	NA	NA	NA	NA	NA	FALSE	NOL	4704	polymorphic	CTA	4652	0.988946	CTA,NNN,NNA,NTA,CTC	4652,49,1,1,1	0.9889,0.0104,0.0002,0.0002,0.0002	4704	CTA,CTC	4652,1	0.9998,0.0002	4653	CTA=4652,CTC=1	CTA=0.9998,CTC=0.0002	CTA=99.98%,CTC=0.02%	0.989158	CTA	4652	0.999785	CTA,CTC	(CTA-CTA)(CTA-CTC)(CTC-CTA)	L
All	E1	3	1	278	1696	1697	1698	TTA	L	NA	NA	FALSE	FALSE	FALSE	FALSE	FALSE	NA	NA	NA	NA	NA	NA	NA	NA	FALSE	NOL	4704	polymorphic	TTA	4647	0.987883	TTA,NNN,TTG,CTA,NTA	4647,48,4,4,1	0.9879,0.0102,0.0009,0.0009,0.0002	4704	TTA,TTG,CTA	4647,4,4	0.9983,0.0009,0.0009	4655	TTA=4647,TTG=4,CTA=4	TTA=0.9983,TTG=0.0009,CTA=0.0009	TTA=99.83%,TTG=0.09%,CTA=0.09%	0.989583	TTA	4647	0.998281	CTA,TTA,TTG	(CTA-TTA)(CTA-CTA)(CTA-TTG)(TTG-TTG)(TTG-CTA)(TTG-TTA)(TTA-TTA)(TTA-TTG)(TTA-CTA)	L
All	E1	3	1	279	1699	1700	1701	GTA	V	NA	NA	FALSE	FALSE	FALSE	FALSE	FALSE	NA	NA	NA	NA	NA	NA	NA	NA	FALSE	NOL	4704	conserved	GTA	4656	0.989796	GTA,NNN,GTN,NNA	4656,45,1,2	0.9898,0.0096,0.0002,0.0004	4704	GTA	4656	1.0000	4656	GTA=4656	GTA=1.0000	GTA=100.00%	0.989796	GTA	4656	1	GTA	GTA	V
All	E1	3	1	280	1702	1703	1704	AGA	R	NA	NA	FALSE	FALSE	FALSE	FALSE	FALSE	NA	NA	NA	NA	NA	NA	NA	NA	FALSE	NOL	4704	polymorphic	AGA	4657	0.990009	AGA,NNN,ANN,CGA	4657,45,1,1	0.9900,0.0096,0.0002,0.0002	4704	AGA,CGA	4657,1	0.9998,0.0002	4658	AGA=4657,CGA=1	AGA=0.9998,CGA=0.0002	AGA=99.98%,CGA=0.02%	0.990221	AGA	4657	0.999785	AGA,CGA	(AGA-CGA)(AGA-AGA)(CGA-AGA)	R
All	E1	3	1	281	1705	1706	1707	TAT	Y	NA	NA	FALSE	FALSE	FALSE	FALSE	FALSE	NA	NA	NA	NA	NA	NA	NA	NA	FALSE	NOL	4704	polymorphic	TAT	4655	0.989583	TAT,NNN,TAC	4655,46,3	0.9896,0.0098,0.0006	4704	TAT,TAC	4655,3	0.9994,0.0006	4658	TAT=4655,TAC=3	TAT=0.9994,TAC=0.0006	TAT=99.94%,TAC=0.06%	0.990221	TAT	4655	0.999356	TAC,TAT	(TAC-TAT)(TAC-TAC)(TAT-TAC)(TAT-TAT)	Y
All	E1	3	1	282	1708	1709	1710	AAA	K	NA	NA	FALSE	FALSE	FALSE	FALSE	FALSE	NA	NA	NA	NA	NA	NA	NA	NA	FALSE	NOL	4704	conserved	AAA	4658	0.990221	AAA,NNN,AAN	4658,45,1	0.9902,0.0096,0.0002	4704	AAA	4658	1.0000	4658	AAA=4658	AAA=1.0000	AAA=100.00%	0.990221	AAA	4658	1	AAA	AAA	K
All	E1	3	1	283	1711	1712	1713	TGT	C	NA	NA	FALSE	FALSE	FALSE	FALSE	FALSE	NA	NA	NA	NA	NA	NA	NA	NA	FALSE	NOL	4704	polymorphic	TGT	4650	0.98852	TGT,NNN,TGC	4650,46,8	0.9885,0.0098,0.0017	4704	TGT,TGC	4650,8	0.9983,0.0017	4658	TGT=4650,TGC=8	TGT=0.9983,TGC=0.0017	TGT=99.83%,TGC=0.17%	0.990221	TGT	4650	0.998283	TGC,TGT	(TGT-TGC)(TGT-TGT)(TGC-TGT)(TGC-TGC)	C
All	E1	3	1	284	1714	1715	1716	GGA	G	NA	NA	FALSE	FALSE	FALSE	FALSE	FALSE	NA	NA	NA	NA	NA	NA	NA	NA	FALSE	NOL	4704	polymorphic	GGA	4639	0.986182	GGA,GGN,NNN,AGA,GGG,GGC	4639,14,48,1,1,1	0.9862,0.0030,0.0102,0.0002,0.0002,0.0002	4704	GGA,AGA,GGG,GGC	4639,1,1,1	0.9994,0.0002,0.0002,0.0002	4642	GGA=4639,AGA=1,GGG=1,GGC=1	GGA=0.9994,AGA=0.0002,GGG=0.0002,GGC=0.0002	GGA=99.94%,AGA=0.02%,GGG=0.02%,GGC=0.02%	0.98682	GGA	4639	0.999354	AGA,GGA,GGC,GGG	(GGA-GGC)(GGA-GGG)(GGA-GGA)(GGA-AGA)(GGC-GGA)(GGG-GGA)(GGG-GGC)(AGA-GGC)(AGA-GGG)(AGA-GGA)	G
All	E1	3	1	285	1717	1718	1719	AAA	K	NA	NA	FALSE	FALSE	FALSE	FALSE	FALSE	NA	NA	NA	NA	NA	NA	NA	NA	FALSE	NOL	4704	conserved	AAA	4656	0.989796	AAA,NNN	4656,48	0.9898,0.0102	4704	AAA	4656	1.0000	4656	AAA=4656	AAA=1.0000	AAA=100.00%	0.989796	AAA	4656	1	AAA	AAA	K
All	E1	3	1	286	1720	1721	1722	AAT	N	NA	NA	FALSE	FALSE	FALSE	FALSE	FALSE	NA	NA	NA	NA	NA	NA	NA	NA	FALSE	NOL	4704	conserved	AAT	4648	0.988095	AAT,NNN,ANN,ANT	4648,48,2,6	0.9881,0.0102,0.0004,0.0013	4704	AAT	4648	1.0000	4648	AAT=4648	AAT=1.0000	AAT=100.00%	0.988095	AAT	4648	1	AAT	AAT	N
All	E1	3	1	287	1723	1724	1725	AGA	R	NA	NA	FALSE	FALSE	FALSE	FALSE	FALSE	NA	NA	NA	NA	NA	NA	NA	NA	FALSE	NOL	4704	polymorphic	AGA	4654	0.989371	AGA,NNN,AAA,NGA	4654,48,1,1	0.9894,0.0102,0.0002,0.0002	4704	AGA,AAA	4654,1	0.9998,0.0002	4655	AGA=4654,AAA=1	AGA=0.9998,AAA=0.0002	AGA=99.98%,AAA=0.02%	0.989583	AGA	4654	0.999785	AAA,AGA	(AAA-AGA)(AGA-AAA)(AGA-AGA)	R
All	E1	3	1	288	1726	1727	1728	GAA	E	NA	NA	FALSE	FALSE	FALSE	FALSE	FALSE	NA	NA	NA	NA	NA	NA	NA	NA	FALSE	NOL	4704	polymorphic	GAA	4653	0.989158	GAA,NNN,NAA,GNN,AAA	4653,48,1,1,1	0.9892,0.0102,0.0002,0.0002,0.0002	4704	GAA,AAA	4653,1	0.9998,0.0002	4654	GAA=4653,AAA=1	GAA=0.9998,AAA=0.0002	GAA=99.98%,AAA=0.02%	0.989371	GAA	4653	0.999785	AAA,GAA	(GAA-AAA)(GAA-GAA)(AAA-GAA)	E
All	E1	3	1	289	1729	1730	1731	ACA	T	NA	NA	FALSE	FALSE	FALSE	FALSE	FALSE	NA	NA	NA	NA	NA	NA	NA	NA	FALSE	NOL	4704	polymorphic	ACA	4646	0.98767	ACA,NNN,ANN,NCN,NNA,ACC	4646,46,1,1,1,9	0.9877,0.0098,0.0002,0.0002,0.0002,0.0019	4704	ACA,ACC	4646,9	0.9981,0.0019	4655	ACA=4646,ACC=9	ACA=0.9981,ACC=0.0019	ACA=99.81%,ACC=0.19%	0.989583	ACA	4646	0.998067	ACA,ACC	(ACC-ACC)(ACC-ACA)(ACA-ACA)(ACA-ACC)	T
All	E1	3	1	290	1732	1733	1734	ATT	I	NA	NA	FALSE	FALSE	FALSE	FALSE	TRUE	NA	NA	NA	NA	NA	NA	NA	NA	FALSE	NOL	4704	polymorphic	ATT	4655	0.989583	ATT,NNN,ATC,ANT,NNT	4655,45,2,1,1	0.9896,0.0096,0.0004,0.0002,0.0002	4704	ATT,ATC	4655,2	0.9996,0.0004	4657	ATT=4655,ATC=2	ATT=0.9996,ATC=0.0004	ATT=99.96%,ATC=0.04%	0.990009	ATT	4655	0.999571	ATC,ATT	(ATC-ATC)(ATC-ATT)(ATT-ATC)(ATT-ATT)	I
All	E1	3	1	291	1735	1736	1737	GAA	E	NA	NA	FALSE	FALSE	FALSE	FALSE	TRUE	NA	NA	NA	NA	NA	NA	NA	NA	FALSE	NOL	4704	polymorphic	GAA	4654	0.989371	GAA,NNN,AAA,CAA,GNA,NNA,GNN	4654,40,1,4,2,1,2	0.9894,0.0085,0.0002,0.0009,0.0004,0.0002,0.0004	4704	GAA,AAA,CAA	4654,1,4	0.9989,0.0002,0.0009	4659	GAA=4654,AAA=1,CAA=4	GAA=0.9989,AAA=0.0002,CAA=0.0009	GAA=99.89%,AAA=0.02%,CAA=0.09%	0.990434	GAA	4654	0.998927	AAA,CAA,GAA	(CAA-CAA)(CAA-GAA)(GAA-GAA)(GAA-AAA)(GAA-CAA)(AAA-GAA)(AAA-CAA)	E
All	E1	3	1	292	1738	1739	1740	AAA	K	NA	NA	FALSE	FALSE	FALSE	FALSE	TRUE	NA	NA	NA	NA	NA	NA	NA	NA	FALSE	NOL	4704	conserved	AAA	4659	0.990434	AAA,NNN,AAN	4659,42,3	0.9904,0.0089,0.0006	4704	AAA	4659	1.0000	4659	AAA=4659	AAA=1.0000	AAA=100.00%	0.990434	AAA	4659	1	AAA	AAA	K
All	E1	3	1	293	1741	1742	1743	TTG	L	NA	NA	FALSE	FALSE	FALSE	TRUE	TRUE	NA	NA	NA	NA	NA	NA	NA	NA	FALSE	NOL	4704	polymorphic	TTG	4659	0.990434	TTG,ATG,NNN,NNG,NTG,TTA	4659,1,40,1,2,1	0.9904,0.0002,0.0085,0.0002,0.0004,0.0002	4704	TTG,ATG,TTA	4659,1,1	0.9996,0.0002,0.0002	4661	TTG=4659,ATG=1,TTA=1	TTG=0.9996,ATG=0.0002,TTA=0.0002	TTG=99.96%,ATG=0.02%,TTA=0.02%	0.990859	TTG	4659	0.999571	ATG,TTA,TTG	(ATG-TTA)(ATG-TTG)(TTG-TTA)(TTG-ATG)(TTG-TTG)(TTA-TTG)	L
All	E1	3	1	294	1744	1745	1746	CTG	L	NA	NA	TRUE	TRUE	TRUE	TRUE	TRUE	CTG,ATG	L,M	2	NSYN	0.41	0.41	conservative	conservative	FALSE	NOL	4704	polymorphic	CTG	4085	0.86841	CTG,ATG,NNN,CNN	4085,578,40,1	0.8684,0.1229,0.0085,0.0002	4704	CTG,ATG	4085,578	0.8760,0.1240	4663	CTG=4085,ATG=578	CTG=0.8760,ATG=0.1240	CTG=87.60%,ATG=12.40%	0.991284	CTG	4085	0.876045	ATG,CTG	(CTG-ATG)(CTG-CTG)(ATG-ATG)(ATG-CTG)	L
All	E1	3	1	295	1747	1748	1749	TCT	S	NA	NA	FALSE	FALSE	FALSE	TRUE	TRUE	NA	NA	NA	NA	NA	NA	NA	NA	FALSE	NOL	4704	polymorphic	TCT	4634	0.985119	TCT,NNN,TCC,TCG,TGT,NNT,TTT	4634,40,7,18,3,1,1	0.9851,0.0085,0.0015,0.0038,0.0006,0.0002,0.0002	4704	TCT,TCC,TCG,TGT,TTT	4634,7,18,3,1	0.9938,0.0015,0.0039,0.0006,0.0002	4663	TCT=4634,TCC=7,TCG=18,TGT=3,TTT=1	TCT=0.9938,TCC=0.0015,TCG=0.0039,TGT=0.0006,TTT=0.0002	TCT=99.38%,TCC=0.15%,TCG=0.39%,TGT=0.06%,TTT=0.02%	0.991284	TCT	4634	0.993781	TCC,TCG,TCT,TGT,TTT	(TTT-TCC)(TTT-TCG)(TTT-TGT)(TTT-TCT)(TGT-TCT)(TGT-TGT)(TGT-TCG)(TGT-TCC)(TGT-TTT)(TCG-TTT)(TCG-TCC)(TCG-TCG)(TCG-TGT)(TCG-TCT)(TCC-TGT)(TCC-TCG)(TCC-TCT)(TCC-TCC)(TCC-TTT)(TCT-TCC)(TCT-TCT)(TCT-TGT)(TCT-TCG)(TCT-TTT)	S
All	E1	3	1	296	1750	1751	1752	AAA	K	NA	NA	FALSE	FALSE	FALSE	FALSE	TRUE	NA	NA	NA	NA	NA	NA	NA	NA	FALSE	NOL	4704	conserved	AAA	4664	0.991497	AAA,NNN	4664,40	0.9915,0.0085	4704	AAA	4664	1.0000	4664	AAA=4664	AAA=1.0000	AAA=100.00%	0.991497	AAA	4664	1	AAA	AAA	K
All	E1	3	1	297	1753	1754	1755	CTA	L	NA	NA	FALSE	FALSE	FALSE	FALSE	TRUE	NA	NA	NA	NA	NA	NA	NA	NA	FALSE	NOL	4704	conserved	CTA	4664	0.991497	CTA,NNN	4664,40	0.9915,0.0085	4704	CTA	4664	1.0000	4664	CTA=4664	CTA=1.0000	CTA=100.00%	0.991497	CTA	4664	1	CTA	CTA	L
All	E1	3	1	298	1756	1757	1758	TTA	L	NA	NA	FALSE	FALSE	FALSE	FALSE	TRUE	NA	NA	NA	NA	NA	NA	NA	NA	FALSE	NOL	4704	polymorphic	TTA	4663	0.991284	TTA,NNN,CTA	4663,40,1	0.9913,0.0085,0.0002	4704	TTA,CTA	4663,1	0.9998,0.0002	4664	TTA=4663,CTA=1	TTA=0.9998,CTA=0.0002	TTA=99.98%,CTA=0.02%	0.991497	TTA	4663	0.999786	CTA,TTA	(CTA-TTA)(TTA-CTA)(TTA-TTA)	L
All	E1	3	1	299	1759	1760	1761	TGT	C	NA	NA	FALSE	FALSE	FALSE	FALSE	FALSE	NA	NA	NA	NA	NA	NA	NA	NA	FALSE	NOL	4704	conserved	TGT	4663	0.991284	TGT,NNN,TGN	4663,40,1	0.9913,0.0085,0.0002	4704	TGT	4663	1.0000	4663	TGT=4663	TGT=1.0000	TGT=100.00%	0.991284	TGT	4663	1	TGT	TGT	C
All	E1	3	1	300	1762	1763	1764	GTG	V	NA	NA	FALSE	FALSE	FALSE	FALSE	FALSE	NA	NA	NA	NA	NA	NA	NA	NA	FALSE	NOL	4704	conserved	GTG	4663	0.991284	GTG,NNN	4663,41	0.9913,0.0087	4704	GTG	4663	1.0000	4663	GTG=4663	GTG=1.0000	GTG=100.00%	0.991284	GTG	4663	1	GTG	GTG	V
All	E1	3	1	301	1765	1766	1767	TCT	S	NA	NA	FALSE	FALSE	FALSE	FALSE	FALSE	NA	NA	NA	NA	NA	NA	NA	NA	FALSE	NOL	4704	conserved	TCT	4663	0.991284	TCT,NNN	4663,41	0.9913,0.0087	4704	TCT	4663	1.0000	4663	TCT=4663	TCT=1.0000	TCT=100.00%	0.991284	TCT	4663	1	TCT	TCT	S
All	E1	3	1	302	1768	1769	1770	CCA	P	NA	NA	FALSE	FALSE	FALSE	FALSE	FALSE	NA	NA	NA	NA	NA	NA	NA	NA	FALSE	NOL	4704	polymorphic	CCA	4659	0.990434	CCA,NNN,CCG,CCN,TCA	4659,41,1,1,2	0.9904,0.0087,0.0002,0.0002,0.0004	4704	CCA,CCG,TCA	4659,1,2	0.9994,0.0002,0.0004	4662	CCA=4659,CCG=1,TCA=2	CCA=0.9994,CCG=0.0002,TCA=0.0004	CCA=99.94%,CCG=0.02%,TCA=0.04%	0.991071	CCA	4659	0.999356	CCA,CCG,TCA	(CCA-CCG)(CCA-TCA)(CCA-CCA)(CCG-TCA)(CCG-CCA)(TCA-CCA)(TCA-CCG)(TCA-TCA)	P
All	E1	3	1	303	1771	1772	1773	ATG	M	NA	NA	FALSE	FALSE	FALSE	FALSE	FALSE	NA	NA	NA	NA	NA	NA	NA	NA	FALSE	NOL	4704	conserved	ATG	4663	0.991284	ATG,NNN	4663,41	0.9913,0.0087	4704	ATG	4663	1.0000	4663	ATG=4663	ATG=1.0000	ATG=100.00%	0.991284	ATG	4663	1	ATG	ATG	M
All	E1	3	1	304	1774	1775	1776	TGT	C	NA	NA	FALSE	FALSE	FALSE	FALSE	FALSE	NA	NA	NA	NA	NA	NA	NA	NA	FALSE	NOL	4704	conserved	TGT	4663	0.991284	TGT,NNN	4663,41	0.9913,0.0087	4704	TGT	4663	1.0000	4663	TGT=4663	TGT=1.0000	TGT=100.00%	0.991284	TGT	4663	1	TGT	TGT	C
All	E1	3	1	305	1777	1778	1779	ATG	M	NA	NA	FALSE	FALSE	FALSE	FALSE	FALSE	NA	NA	NA	NA	NA	NA	NA	NA	FALSE	NOL	4704	conserved	ATG	4663	0.991284	ATG,NNN	4663,41	0.9913,0.0087	4704	ATG	4663	1.0000	4663	ATG=4663	ATG=1.0000	ATG=100.00%	0.991284	ATG	4663	1	ATG	ATG	M
All	E1	3	1	306	1780	1781	1782	ATG	M	NA	NA	FALSE	FALSE	FALSE	FALSE	FALSE	NA	NA	NA	NA	NA	NA	NA	NA	FALSE	NOL	4704	polymorphic	ATG	4649	0.988308	ATG,NNN,CTG,ATA	4649,41,13,1	0.9883,0.0087,0.0028,0.0002	4704	ATG,CTG,ATA	4649,13,1	0.9970,0.0028,0.0002	4663	ATG=4649,CTG=13,ATA=1	ATG=0.9970,CTG=0.0028,ATA=0.0002	ATG=99.70%,CTG=0.28%,ATA=0.02%	0.991284	ATG	4649	0.996998	ATA,ATG,CTG	(ATA-ATG)(ATA-CTG)(ATG-ATA)(ATG-CTG)(ATG-ATG)(CTG-CTG)(CTG-ATA)(CTG-ATG)	M
All	E1	3	1	307	1783	1784	1785	ATA	I	NA	NA	FALSE	FALSE	FALSE	FALSE	FALSE	NA	NA	NA	NA	NA	NA	NA	NA	FALSE	NOL	4704	polymorphic	ATA	4664	0.991497	ATA,ATN,NNN,ATC	4664,35,4,1	0.9915,0.0074,0.0009,0.0002	4704	ATA,ATC	4664,1	0.9998,0.0002	4665	ATA=4664,ATC=1	ATA=0.9998,ATC=0.0002	ATA=99.98%,ATC=0.02%	0.991709	ATA	4664	0.999786	ATA,ATC	(ATA-ATA)(ATA-ATC)(ATC-ATA)	I
All	E1	3	1	308	1786	1787	1788	GAG	E	NA	NA	FALSE	FALSE	FALSE	FALSE	FALSE	NA	NA	NA	NA	NA	NA	NA	NA	FALSE	NOL	4704	conserved	GAG	4665	0.991709	GAG,NNN,NAG	4665,38,1	0.9917,0.0081,0.0002	4704	GAG	4665	1.0000	4665	GAG=4665	GAG=1.0000	GAG=100.00%	0.991709	GAG	4665	1	GAG	GAG	E
All	E1	3	1	309	1789	1790	1791	CCT	P	NA	NA	FALSE	FALSE	FALSE	FALSE	FALSE	NA	NA	NA	NA	NA	NA	NA	NA	FALSE	NOL	4704	polymorphic	CCT	4664	0.991497	CCT,NNN,CCC,TCT	4664,38,1,1	0.9915,0.0081,0.0002,0.0002	4704	CCT,CCC,TCT	4664,1,1	0.9996,0.0002,0.0002	4666	CCT=4664,CCC=1,TCT=1	CCT=0.9996,CCC=0.0002,TCT=0.0002	CCT=99.96%,CCC=0.02%,TCT=0.02%	0.991922	CCT	4664	0.999571	CCC,CCT,TCT	(TCT-CCT)(CCT-CCT)(CCT-CCC)(CCT-TCT)(CCC-CCT)(CCC-TCT)	P
All	E1	3	1	310	1792	1793	1794	CCA	P	NA	NA	FALSE	FALSE	FALSE	FALSE	FALSE	NA	NA	NA	NA	NA	NA	NA	NA	FALSE	NOL	4704	conserved	CCA	4666	0.991922	CCA,NNN	4666,38	0.9919,0.0081	4704	CCA	4666	1.0000	4666	CCA=4666	CCA=1.0000	CCA=100.00%	0.991922	CCA	4666	1	CCA	CCA	P
All	E1	3	1	311	1795	1796	1797	AAA	K	NA	NA	FALSE	FALSE	FALSE	FALSE	FALSE	NA	NA	NA	NA	NA	NA	NA	NA	FALSE	NOL	4704	conserved	AAA	4666	0.991922	AAA,NNN	4666,38	0.9919,0.0081	4704	AAA	4666	1.0000	4666	AAA=4666	AAA=1.0000	AAA=100.00%	0.991922	AAA	4666	1	AAA	AAA	K
All	E1	3	1	312	1798	1799	1800	TTG	L	NA	NA	FALSE	FALSE	FALSE	FALSE	FALSE	NA	NA	NA	NA	NA	NA	NA	NA	FALSE	NOL	4704	conserved	TTG	4666	0.991922	TTG,NNN	4666,38	0.9919,0.0081	4704	TTG	4666	1.0000	4666	TTG=4666	TTG=1.0000	TTG=100.00%	0.991922	TTG	4666	1	TTG	TTG	L
All	E1	3	1	313	1801	1802	1803	CGT	R	NA	NA	FALSE	FALSE	FALSE	FALSE	FALSE	NA	NA	NA	NA	NA	NA	NA	NA	FALSE	NOL	4704	conserved	CGT	4666	0.991922	CGT,NNN	4666,38	0.9919,0.0081	4704	CGT	4666	1.0000	4666	CGT=4666	CGT=1.0000	CGT=100.00%	0.991922	CGT	4666	1	CGT	CGT	R
All	E1	3	1	314	1804	1805	1806	AGT	S	NA	NA	FALSE	FALSE	FALSE	FALSE	FALSE	NA	NA	NA	NA	NA	NA	NA	NA	FALSE	NOL	4704	conserved	AGT	4666	0.991922	AGT,NNN	4666,38	0.9919,0.0081	4704	AGT	4666	1.0000	4666	AGT=4666	AGT=1.0000	AGT=100.00%	0.991922	AGT	4666	1	AGT	AGT	S
All	E1	3	1	315	1807	1808	1809	ACA	T	NA	NA	FALSE	FALSE	FALSE	FALSE	FALSE	NA	NA	NA	NA	NA	NA	NA	NA	FALSE	NOL	4704	polymorphic	ACA	4655	0.989583	ACA,NNN,ACC	4655,38,11	0.9896,0.0081,0.0023	4704	ACA,ACC	4655,11	0.9976,0.0024	4666	ACA=4655,ACC=11	ACA=0.9976,ACC=0.0024	ACA=99.76%,ACC=0.24%	0.991922	ACA	4655	0.997643	ACA,ACC	(ACC-ACA)(ACC-ACC)(ACA-ACA)(ACA-ACC)	T
All	E1	3	1	316	1810	1811	1812	GCA	A	NA	NA	FALSE	FALSE	FALSE	FALSE	FALSE	NA	NA	NA	NA	NA	NA	NA	NA	FALSE	NOL	4704	conserved	GCA	4666	0.991922	GCA,NNN	4666,38	0.9919,0.0081	4704	GCA	4666	1.0000	4666	GCA=4666	GCA=1.0000	GCA=100.00%	0.991922	GCA	4666	1	GCA	GCA	A
All	E1	3	1	317	1813	1814	1815	GCA	A	NA	NA	FALSE	FALSE	FALSE	FALSE	FALSE	NA	NA	NA	NA	NA	NA	NA	NA	FALSE	NOL	4704	polymorphic	GCA	4665	0.991709	GCA,NNN,GCG	4665,38,1	0.9917,0.0081,0.0002	4704	GCA,GCG	4665,1	0.9998,0.0002	4666	GCA=4665,GCG=1	GCA=0.9998,GCG=0.0002	GCA=99.98%,GCG=0.02%	0.991922	GCA	4665	0.999786	GCA,GCG	(GCA-GCG)(GCA-GCA)(GCG-GCA)	A
All	E1	3	1	318	1816	1817	1818	GCA	A	NA	NA	FALSE	FALSE	FALSE	FALSE	FALSE	NA	NA	NA	NA	NA	NA	NA	NA	FALSE	NOL	4704	conserved	GCA	4666	0.991922	GCA,NNN	4666,38	0.9919,0.0081	4704	GCA	4666	1.0000	4666	GCA=4666	GCA=1.0000	GCA=100.00%	0.991922	GCA	4666	1	GCA	GCA	A
All	E1	3	1	319	1819	1820	1821	TTA	L	NA	NA	FALSE	FALSE	FALSE	FALSE	FALSE	NA	NA	NA	NA	NA	NA	NA	NA	FALSE	NOL	4704	conserved	TTA	4666	0.991922	TTA,NNN	4666,38	0.9919,0.0081	4704	TTA	4666	1.0000	4666	TTA=4666	TTA=1.0000	TTA=100.00%	0.991922	TTA	4666	1	TTA	TTA	L
All	E1	3	1	320	1822	1823	1824	TAT	Y	NA	NA	FALSE	FALSE	FALSE	FALSE	FALSE	NA	NA	NA	NA	NA	NA	NA	NA	FALSE	NOL	4704	conserved	TAT	4666	0.991922	TAT,NNN	4666,38	0.9919,0.0081	4704	TAT	4666	1.0000	4666	TAT=4666	TAT=1.0000	TAT=100.00%	0.991922	TAT	4666	1	TAT	TAT	Y
All	E1	3	1	321	1825	1826	1827	TGG	W	NA	NA	FALSE	FALSE	FALSE	FALSE	FALSE	NA	NA	NA	NA	NA	NA	NA	NA	FALSE	NOL	4704	conserved	TGG	4666	0.991922	TGG,NNN	4666,38	0.9919,0.0081	4704	TGG	4666	1.0000	4666	TGG=4666	TGG=1.0000	TGG=100.00%	0.991922	TGG	4666	1	TGG	TGG	W
All	E1	3	1	322	1828	1829	1830	TAT	Y	NA	NA	FALSE	FALSE	FALSE	FALSE	TRUE	NA	NA	NA	NA	NA	NA	NA	NA	FALSE	NOL	4704	conserved	TAT	4666	0.991922	TAT,NNN	4666,38	0.9919,0.0081	4704	TAT	4666	1.0000	4666	TAT=4666	TAT=1.0000	TAT=100.00%	0.991922	TAT	4666	1	TAT	TAT	Y
All	E1	3	1	323	1831	1832	1833	AAA	K	NA	NA	FALSE	FALSE	FALSE	FALSE	TRUE	NA	NA	NA	NA	NA	NA	NA	NA	FALSE	NOL	4704	polymorphic	AAA	4661	0.990859	AAA,NNN,AAG,NAA	4661,38,3,2	0.9909,0.0081,0.0006,0.0004	4704	AAA,AAG	4661,3	0.9994,0.0006	4664	AAA=4661,AAG=3	AAA=0.9994,AAG=0.0006	AAA=99.94%,AAG=0.06%	0.991497	AAA	4661	0.999357	AAA,AAG	(AAA-AAG)(AAA-AAA)(AAG-AAA)(AAG-AAG)	K
All	E1	3	1	324	1834	1835	1836	ACA	T	NA	NA	FALSE	FALSE	FALSE	FALSE	TRUE	NA	NA	NA	NA	NA	NA	NA	NA	FALSE	NOL	4704	conserved	ACA	4666	0.991922	ACA,NNN	4666,38	0.9919,0.0081	4704	ACA	4666	1.0000	4666	ACA=4666	ACA=1.0000	ACA=100.00%	0.991922	ACA	4666	1	ACA	ACA	T
All	E1	3	1	325	1837	1838	1839	GGT	G	NA	NA	FALSE	FALSE	FALSE	TRUE	TRUE	NA	NA	NA	NA	NA	NA	NA	NA	FALSE	NOL	4704	conserved	GGT	4666	0.991922	GGT,NNN	4666,38	0.9919,0.0081	4704	GGT	4666	1.0000	4666	GGT=4666	GGT=1.0000	GGT=100.00%	0.991922	GGT	4666	1	GGT	GGT	G
All	E1	3	1	326	1840	1841	1842	ATA	I	NA	NA	TRUE	TRUE	TRUE	TRUE	TRUE	ATA,ATG	I,M	2	NSYN	0.29	0.29	conservative	conservative	FALSE	NOL	4704	polymorphic	ATA	3735	0.794005	ATA,NNN,ATG	3735,38,931	0.7940,0.0081,0.1979	4704	ATA,ATG	3735,931	0.8005,0.1995	4666	ATA=3735,ATG=931	ATA=0.8005,ATG=0.1995	ATA=80.05%,ATG=19.95%	0.991922	ATA	3735	0.800471	ATA,ATG	(ATA-ATA)(ATA-ATG)(ATG-ATG)(ATG-ATA)	I
All	E1	3	1	327	1843	1844	1845	TCA	S	NA	NA	FALSE	FALSE	FALSE	TRUE	TRUE	NA	NA	NA	NA	NA	NA	NA	NA	FALSE	NOL	4704	conserved	TCA	4666	0.991922	TCA,NNN	4666,38	0.9919,0.0081	4704	TCA	4666	1.0000	4666	TCA=4666	TCA=1.0000	TCA=100.00%	0.991922	TCA	4666	1	TCA	TCA	S
All	E1	3	1	328	1846	1847	1848	AAT	N	NA	NA	FALSE	FALSE	FALSE	FALSE	TRUE	NA	NA	NA	NA	NA	NA	NA	NA	FALSE	NOL	4704	conserved	AAT	4666	0.991922	AAT,NNN	4666,38	0.9919,0.0081	4704	AAT	4666	1.0000	4666	AAT=4666	AAT=1.0000	AAT=100.00%	0.991922	AAT	4666	1	AAT	AAT	N
All	E1	3	1	329	1849	1850	1851	ATT	I	NA	NA	FALSE	FALSE	FALSE	FALSE	TRUE	NA	NA	NA	NA	NA	NA	NA	NA	FALSE	NOL	4704	polymorphic	ATT	4665	0.991709	ATT,GTT,NNN	4665,1,38	0.9917,0.0002,0.0081	4704	ATT,GTT	4665,1	0.9998,0.0002	4666	ATT=4665,GTT=1	ATT=0.9998,GTT=0.0002	ATT=99.98%,GTT=0.02%	0.991922	ATT	4665	0.999786	ATT,GTT	(ATT-ATT)(ATT-GTT)(GTT-ATT)	I
All	E1	3	1	330	1852	1853	1854	AGT	S	NA	NA	FALSE	FALSE	FALSE	FALSE	TRUE	NA	NA	NA	NA	NA	NA	NA	NA	FALSE	NOL	4704	conserved	AGT	4666	0.991922	AGT,NNN	4666,38	0.9919,0.0081	4704	AGT	4666	1.0000	4666	AGT=4666	AGT=1.0000	AGT=100.00%	0.991922	AGT	4666	1	AGT	AGT	S
All	E1	3	1	331	1855	1856	1857	GAA	E	NA	NA	FALSE	FALSE	FALSE	FALSE	FALSE	NA	NA	NA	NA	NA	NA	NA	NA	FALSE	NOL	4704	polymorphic	GAA	4662	0.991071	GAA,NNN,AAA,GAG,GTA	4662,38,1,1,2	0.9911,0.0081,0.0002,0.0002,0.0004	4704	GAA,AAA,GAG,GTA	4662,1,1,2	0.9991,0.0002,0.0002,0.0004	4666	GAA=4662,AAA=1,GAG=1,GTA=2	GAA=0.9991,AAA=0.0002,GAG=0.0002,GTA=0.0004	GAA=99.91%,AAA=0.02%,GAG=0.02%,GTA=0.04%	0.991922	GAA	4662	0.999143	AAA,GAA,GAG,GTA	(AAA-GAA)(AAA-GTA)(AAA-GAG)(GAA-GTA)(GAA-GAG)(GAA-GAA)(GAA-AAA)(GAG-GAA)(GTA-GAG)(GTA-GTA)(GTA-AAA)(GTA-GAA)	E
All	E1	3	1	332	1858	1859	1860	GTG	V	NA	NA	FALSE	FALSE	FALSE	FALSE	FALSE	NA	NA	NA	NA	NA	NA	NA	NA	FALSE	NOL	4704	polymorphic	GTG	4665	0.991709	GTG,NNN,GTA	4665,38,1	0.9917,0.0081,0.0002	4704	GTG,GTA	4665,1	0.9998,0.0002	4666	GTG=4665,GTA=1	GTG=0.9998,GTA=0.0002	GTG=99.98%,GTA=0.02%	0.991922	GTG	4665	0.999786	GTA,GTG	(GTG-GTG)(GTG-GTA)(GTA-GTG)	V
All	E1	3	1	333	1861	1862	1863	TAT	Y	NA	NA	FALSE	FALSE	FALSE	FALSE	FALSE	NA	NA	NA	NA	NA	NA	NA	NA	FALSE	NOL	4704	polymorphic	TAT	4656	0.989796	TAT,NNN,TGT	4656,38,10	0.9898,0.0081,0.0021	4704	TAT,TGT	4656,10	0.9979,0.0021	4666	TAT=4656,TGT=10	TAT=0.9979,TGT=0.0021	TAT=99.79%,TGT=0.21%	0.991922	TAT	4656	0.997857	TAT,TGT	(TAT-TGT)(TAT-TAT)(TGT-TGT)(TGT-TAT)	Y
All	E1	3	1	334	1864	1865	1866	GGA	G	NA	NA	FALSE	FALSE	FALSE	FALSE	FALSE	NA	NA	NA	NA	NA	NA	NA	NA	FALSE	NOL	4704	conserved	GGA	4666	0.991922	GGA,NNN	4666,38	0.9919,0.0081	4704	GGA	4666	1.0000	4666	GGA=4666	GGA=1.0000	GGA=100.00%	0.991922	GGA	4666	1	GGA	GGA	G
All	E1	3	1	335	1867	1868	1869	GAC	D	NA	NA	FALSE	FALSE	FALSE	FALSE	FALSE	NA	NA	NA	NA	NA	NA	NA	NA	FALSE	NOL	4704	polymorphic	GAC	4664	0.991497	GAC,NNN,AAC	4664,38,2	0.9915,0.0081,0.0004	4704	GAC,AAC	4664,2	0.9996,0.0004	4666	GAC=4664,AAC=2	GAC=0.9996,AAC=0.0004	GAC=99.96%,AAC=0.04%	0.991922	GAC	4664	0.999571	AAC,GAC	(GAC-AAC)(GAC-GAC)(AAC-AAC)(AAC-GAC)	D
All	E1	3	1	336	1870	1871	1872	ACG	T	NA	NA	FALSE	FALSE	FALSE	FALSE	FALSE	NA	NA	NA	NA	NA	NA	NA	NA	FALSE	NOL	4704	conserved	ACG	4666	0.991922	ACG,NNN	4666,38	0.9919,0.0081	4704	ACG	4666	1.0000	4666	ACG=4666	ACG=1.0000	ACG=100.00%	0.991922	ACG	4666	1	ACG	ACG	T
All	E1	3	1	337	1873	1874	1875	CCA	P	NA	NA	FALSE	FALSE	FALSE	FALSE	FALSE	NA	NA	NA	NA	NA	NA	NA	NA	FALSE	NOL	4704	conserved	CCA	4666	0.991922	CCA,NNN	4666,38	0.9919,0.0081	4704	CCA	4666	1.0000	4666	CCA=4666	CCA=1.0000	CCA=100.00%	0.991922	CCA	4666	1	CCA	CCA	P
All	E1	3	1	338	1876	1877	1878	GAA	E	NA	NA	FALSE	FALSE	FALSE	FALSE	FALSE	NA	NA	NA	NA	NA	NA	NA	NA	FALSE	NOL	4704	conserved	GAA	4666	0.991922	GAA,NNN,NNA	4666,37,1	0.9919,0.0079,0.0002	4704	GAA	4666	1.0000	4666	GAA=4666	GAA=1.0000	GAA=100.00%	0.991922	GAA	4666	1	GAA	GAA	E
All	E1	3	1	339	1879	1880	1881	TGG	W	NA	NA	FALSE	FALSE	FALSE	FALSE	FALSE	NA	NA	NA	NA	NA	NA	NA	NA	FALSE	NOL	4704	conserved	TGG	4670	0.992772	TGG,NNN,NGG	4670,33,1	0.9928,0.0070,0.0002	4704	TGG	4670	1.0000	4670	TGG=4670	TGG=1.0000	TGG=100.00%	0.992772	TGG	4670	1	TGG	TGG	W
All	E1	3	1	340	1882	1883	1884	ATA	I	NA	NA	FALSE	FALSE	FALSE	FALSE	FALSE	NA	NA	NA	NA	NA	NA	NA	NA	FALSE	NOL	4704	conserved	ATA	4669	0.99256	ATA,NNN,NNA,NTA	4669,11,13,11	0.9926,0.0023,0.0028,0.0023	4704	ATA	4669	1.0000	4669	ATA=4669	ATA=1.0000	ATA=100.00%	0.99256	ATA	4669	1	ATA	ATA	I
All	E1	3	1	341	1885	1886	1887	CAA	Q	NA	NA	FALSE	FALSE	FALSE	FALSE	FALSE	NA	NA	NA	NA	NA	NA	NA	NA	FALSE	NOL	4704	conserved	CAA	4693	0.997662	CAA,NNN,CNA	4693,10,1	0.9977,0.0021,0.0002	4704	CAA	4693	1.0000	4693	CAA=4693	CAA=1.0000	CAA=100.00%	0.997662	CAA	4693	1	CAA	CAA	Q
All	E1	3	1	342	1888	1889	1890	AGA	R	NA	NA	FALSE	FALSE	FALSE	FALSE	FALSE	NA	NA	NA	NA	NA	NA	NA	NA	FALSE	NOL	4704	polymorphic	AGA	4699	0.998937	AGA,NNN,CGA	4699,4,1	0.9989,0.0009,0.0002	4704	AGA,CGA	4699,1	0.9998,0.0002	4700	AGA=4699,CGA=1	AGA=0.9998,CGA=0.0002	AGA=99.98%,CGA=0.02%	0.99915	AGA	4699	0.999787	AGA,CGA	(CGA-AGA)(AGA-AGA)(AGA-CGA)	R
All	E1	3	1	343	1891	1892	1893	CAA	Q	NA	NA	FALSE	FALSE	FALSE	FALSE	FALSE	NA	NA	NA	NA	NA	NA	NA	NA	FALSE	NOL	4704	conserved	CAA	4700	0.99915	CAA,NNN	4700,4	0.9991,0.0009	4704	CAA	4700	1.0000	4700	CAA=4700	CAA=1.0000	CAA=100.00%	0.99915	CAA	4700	1	CAA	CAA	Q
All	E1	3	1	344	1894	1895	1896	ACA	T	NA	NA	FALSE	FALSE	FALSE	FALSE	FALSE	NA	NA	NA	NA	NA	NA	NA	NA	FALSE	NOL	4704	conserved	ACA	4700	0.99915	ACA,NNN	4700,4	0.9991,0.0009	4704	ACA	4700	1.0000	4700	ACA=4700	ACA=1.0000	ACA=100.00%	0.99915	ACA	4700	1	ACA	ACA	T
All	E1	3	1	345	1897	1898	1899	GTA	V	NA	NA	FALSE	FALSE	FALSE	FALSE	FALSE	NA	NA	NA	NA	NA	NA	NA	NA	FALSE	NOL	4704	polymorphic	GTA	4698	0.998724	GTA,NTA,GTG,NNN	4698,1,1,4	0.9987,0.0002,0.0002,0.0009	4704	GTA,GTG	4698,1	0.9998,0.0002	4699	GTA=4698,GTG=1	GTA=0.9998,GTG=0.0002	GTA=99.98%,GTG=0.02%	0.998937	GTA	4698	0.999787	GTA,GTG	(GTA-GTG)(GTA-GTA)(GTG-GTA)	V
All	E1	3	1	346	1900	1901	1902	TTA	L	NA	NA	FALSE	FALSE	FALSE	FALSE	FALSE	NA	NA	NA	NA	NA	NA	NA	NA	FALSE	NOL	4704	conserved	TTA	4700	0.99915	TTA,NNN	4700,4	0.9991,0.0009	4704	TTA	4700	1.0000	4700	TTA=4700	TTA=1.0000	TTA=100.00%	0.99915	TTA	4700	1	TTA	TTA	L
All	E1	3	1	347	1903	1904	1905	CAA	Q	NA	NA	FALSE	FALSE	FALSE	FALSE	FALSE	NA	NA	NA	NA	NA	NA	NA	NA	FALSE	NOL	4704	polymorphic	CAA	4698	0.998724	CAA,CAG,NNN	4698,2,4	0.9987,0.0004,0.0009	4704	CAA,CAG	4698,2	0.9996,0.0004	4700	CAA=4698,CAG=2	CAA=0.9996,CAG=0.0004	CAA=99.96%,CAG=0.04%	0.99915	CAA	4698	0.999574	CAA,CAG	(CAA-CAA)(CAA-CAG)(CAG-CAA)(CAG-CAG)	Q
All	E1	3	1	348	1906	1907	1908	CAT	H	NA	NA	FALSE	FALSE	FALSE	FALSE	FALSE	NA	NA	NA	NA	NA	NA	NA	NA	FALSE	NOL	4704	polymorphic	CAT	4693	0.997662	CAT,CAC,NNN	4693,7,4	0.9977,0.0015,0.0009	4704	CAT,CAC	4693,7	0.9985,0.0015	4700	CAT=4693,CAC=7	CAT=0.9985,CAC=0.0015	CAT=99.85%,CAC=0.15%	0.99915	CAT	4693	0.998511	CAC,CAT	(CAC-CAC)(CAC-CAT)(CAT-CAT)(CAT-CAC)	H
All	E1	3	1	349	1909	1910	1911	AGT	S	NA	NA	FALSE	FALSE	FALSE	FALSE	FALSE	NA	NA	NA	NA	NA	NA	NA	NA	FALSE	NOL	4704	polymorphic	AGT	4697	0.998512	AGT,AGN,NNN,AGC,TGT	4697,1,4,1,1	0.9985,0.0002,0.0009,0.0002,0.0002	4704	AGT,AGC,TGT	4697,1,1	0.9996,0.0002,0.0002	4699	AGT=4697,AGC=1,TGT=1	AGT=0.9996,AGC=0.0002,TGT=0.0002	AGT=99.96%,AGC=0.02%,TGT=0.02%	0.998937	AGT	4697	0.999574	AGC,AGT,TGT	(AGT-AGC)(AGT-TGT)(AGT-AGT)(AGC-TGT)(AGC-AGT)(TGT-AGT)	S
All	E1	3	1	350	1912	1913	1914	TTT	F	NA	NA	FALSE	FALSE	FALSE	FALSE	FALSE	NA	NA	NA	NA	NA	NA	NA	NA	FALSE	NOL	4704	polymorphic	TTT	4697	0.998512	TTT,TTC,NNN	4697,3,4	0.9985,0.0006,0.0009	4704	TTT,TTC	4697,3	0.9994,0.0006	4700	TTT=4697,TTC=3	TTT=0.9994,TTC=0.0006	TTT=99.94%,TTC=0.06%	0.99915	TTT	4697	0.999362	TTC,TTT	(TTC-TTC)(TTC-TTT)(TTT-TTT)(TTT-TTC)	F
All	E1	3	1	351	1915	1916	1917	AAT	N	NA	NA	FALSE	FALSE	FALSE	FALSE	FALSE	NA	NA	NA	NA	NA	NA	NA	NA	FALSE	NOL	4704	conserved	AAT	4700	0.99915	AAT,NNN	4700,4	0.9991,0.0009	4704	AAT	4700	1.0000	4700	AAT=4700	AAT=1.0000	AAT=100.00%	0.99915	AAT	4700	1	AAT	AAT	N
All	E1	3	1	352	1918	1919	1920	GAT	D	NA	NA	FALSE	FALSE	FALSE	FALSE	FALSE	NA	NA	NA	NA	NA	NA	NA	NA	FALSE	NOL	4704	conserved	GAT	4700	0.99915	GAT,NNN	4700,4	0.9991,0.0009	4704	GAT	4700	1.0000	4700	GAT=4700	GAT=1.0000	GAT=100.00%	0.99915	GAT	4700	1	GAT	GAT	D
All	E1	3	1	353	1921	1922	1923	TGT	C	NA	NA	FALSE	FALSE	FALSE	FALSE	FALSE	NA	NA	NA	NA	NA	NA	NA	NA	FALSE	NOL	4704	conserved	TGT	4700	0.99915	TGT,NNN	4700,4	0.9991,0.0009	4704	TGT	4700	1.0000	4700	TGT=4700	TGT=1.0000	TGT=100.00%	0.99915	TGT	4700	1	TGT	TGT	C
All	E1	3	1	354	1924	1925	1926	ACA	T	NA	NA	FALSE	FALSE	FALSE	FALSE	FALSE	NA	NA	NA	NA	NA	NA	NA	NA	FALSE	NOL	4704	conserved	ACA	4700	0.99915	ACA,NNN	4700,4	0.9991,0.0009	4704	ACA	4700	1.0000	4700	ACA=4700	ACA=1.0000	ACA=100.00%	0.99915	ACA	4700	1	ACA	ACA	T
All	E1	3	1	355	1927	1928	1929	TTT	F	NA	NA	FALSE	FALSE	FALSE	FALSE	FALSE	NA	NA	NA	NA	NA	NA	NA	NA	FALSE	NOL	4704	polymorphic	TTT	4699	0.998937	TTT,TTC,NNN	4699,1,4	0.9989,0.0002,0.0009	4704	TTT,TTC	4699,1	0.9998,0.0002	4700	TTT=4699,TTC=1	TTT=0.9998,TTC=0.0002	TTT=99.98%,TTC=0.02%	0.99915	TTT	4699	0.999787	TTC,TTT	(TTT-TTC)(TTT-TTT)(TTC-TTT)	F
All	E1	3	1	356	1930	1931	1932	GAA	E	NA	NA	FALSE	FALSE	FALSE	FALSE	FALSE	GAA,GAC	E,D	2	NSYN	0.9	0.9	conservative	conservative	FALSE	NOL	4704	polymorphic	GAA	4607	0.979379	GAA,NNN,GAC	4607,10,87	0.9794,0.0021,0.0185	4704	GAA,GAC	4607,87	0.9815,0.0185	4694	GAA=4607,GAC=87	GAA=0.9815,GAC=0.0185	GAA=98.15%,GAC=1.85%	0.997874	GAA	4607	0.981466	GAA,GAC	(GAA-GAC)(GAA-GAA)(GAC-GAC)(GAC-GAA)	E
All	E1	3	1	357	1933	1934	1935	TTA	L	NA	NA	FALSE	FALSE	FALSE	FALSE	FALSE	NA	NA	NA	NA	NA	NA	NA	NA	FALSE	NOL	4704	conserved	TTA	4694	0.997874	TTA,NNN	4694,10	0.9979,0.0021	4704	TTA	4694	1.0000	4694	TTA=4694	TTA=1.0000	TTA=100.00%	0.997874	TTA	4694	1	TTA	TTA	L
All	E1	3	1	358	1936	1937	1938	TCA	S	NA	NA	FALSE	FALSE	FALSE	FALSE	FALSE	NA	NA	NA	NA	NA	NA	NA	NA	TRUE	NOL	4704	conserved	NCA	4694	0.997874	NCA,NNN	4694,10	0.9979,0.0021	4704	NA	NA	NA	0	NA=NA	NA=NA	NA=NA	0	NA	0	0	NA	NA	X
All	E1	3	1	359	1939	1940	1941	CAG	Q	NA	NA	FALSE	FALSE	FALSE	FALSE	FALSE	NA	NA	NA	NA	NA	NA	NA	NA	TRUE	NOL	4704	conserved	NAG	4668	0.992347	NAG,NNN,NAA,NNG	4668,10,24,2	0.9923,0.0021,0.0051,0.0004	4704	NA	NA	NA	0	NA=NA	NA=NA	NA=NA	0	NA	0	0	NA	NA	X
All	E1	3	1	360	1942	1943	1944	ATG	M	NA	NA	FALSE	FALSE	FALSE	FALSE	FALSE	NA	NA	NA	NA	NA	NA	NA	NA	FALSE	NOL	4704	conserved	ATG	4695	0.998087	ATG,NNN	4695,9	0.9981,0.0019	4704	ATG	4695	1.0000	4695	ATG=4695	ATG=1.0000	ATG=100.00%	0.998087	ATG	4695	1	ATG	ATG	M
All	E1	3	1	361	1945	1946	1947	GTA	V	NA	NA	FALSE	FALSE	FALSE	FALSE	FALSE	NA	NA	NA	NA	NA	NA	NA	NA	FALSE	NOL	4704	polymorphic	GTA	4694	0.997874	GTA,NNN,GTT	4694,9,1	0.9979,0.0019,0.0002	4704	GTA,GTT	4694,1	0.9998,0.0002	4695	GTA=4694,GTT=1	GTA=0.9998,GTT=0.0002	GTA=99.98%,GTT=0.02%	0.998087	GTA	4694	0.999787	GTA,GTT	(GTA-GTT)(GTA-GTA)(GTT-GTA)	V
All	E1	3	1	362	1948	1949	1950	CAA	Q	NA	NA	FALSE	FALSE	FALSE	FALSE	FALSE	NA	NA	NA	NA	NA	NA	NA	NA	FALSE	NOL	4704	conserved	CAA	4695	0.998087	CAA,NNN	4695,9	0.9981,0.0019	4704	CAA	4695	1.0000	4695	CAA=4695	CAA=1.0000	CAA=100.00%	0.998087	CAA	4695	1	CAA	CAA	Q
All	E1	3	1	363	1951	1952	1953	TGG	W	NA	NA	FALSE	FALSE	FALSE	FALSE	FALSE	NA	NA	NA	NA	NA	NA	NA	NA	FALSE	NOL	4704	conserved	TGG	4694	0.997874	TGG,NNN,TNG	4694,9,1	0.9979,0.0019,0.0002	4704	TGG	4694	1.0000	4694	TGG=4694	TGG=1.0000	TGG=100.00%	0.997874	TGG	4694	1	TGG	TGG	W
All	E1	3	1	364	1954	1955	1956	GCC	A	NA	NA	FALSE	FALSE	FALSE	FALSE	FALSE	NA	NA	NA	NA	NA	NA	NA	NA	FALSE	NOL	4704	conserved	GCC	4694	0.997874	GCC,NNN,GNC	4694,9,1	0.9979,0.0019,0.0002	4704	GCC	4694	1.0000	4694	GCC=4694	GCC=1.0000	GCC=100.00%	0.997874	GCC	4694	1	GCC	GCC	A
All	E1	3	1	365	1957	1958	1959	TAC	Y	NA	NA	FALSE	FALSE	FALSE	FALSE	FALSE	NA	NA	NA	NA	NA	NA	NA	NA	FALSE	NOL	4704	conserved	TAC	4695	0.998087	TAC,NNN	4695,9	0.9981,0.0019	4704	TAC	4695	1.0000	4695	TAC=4695	TAC=1.0000	TAC=100.00%	0.998087	TAC	4695	1	TAC	TAC	Y
All	E1	3	1	366	1960	1961	1962	GAT	D	NA	NA	FALSE	FALSE	FALSE	FALSE	FALSE	NA	NA	NA	NA	NA	NA	NA	NA	FALSE	NOL	4704	polymorphic	GAT	4691	0.997236	GAT,GAC,NNN	4691,4,9	0.9972,0.0009,0.0019	4704	GAT,GAC	4691,4	0.9991,0.0009	4695	GAT=4691,GAC=4	GAT=0.9991,GAC=0.0009	GAT=99.91%,GAC=0.09%	0.998087	GAT	4691	0.999148	GAC,GAT	(GAC-GAC)(GAC-GAT)(GAT-GAT)(GAT-GAC)	D
All	E1	3	1	367	1963	1964	1965	AAT	N	NA	NA	FALSE	FALSE	FALSE	FALSE	FALSE	NA	NA	NA	NA	NA	NA	NA	NA	FALSE	NOL	4704	conserved	AAT	4694	0.997874	AAT,NNN,AAN	4694,9,1	0.9979,0.0019,0.0002	4704	AAT	4694	1.0000	4694	AAT=4694	AAT=1.0000	AAT=100.00%	0.997874	AAT	4694	1	AAT	AAT	N
All	E1	3	1	368	1966	1967	1968	GAC	D	NA	NA	FALSE	FALSE	FALSE	FALSE	FALSE	NA	NA	NA	NA	NA	NA	NA	NA	FALSE	NOL	4704	polymorphic	GAC	4694	0.997874	GAC,NNN,GAT	4694,9,1	0.9979,0.0019,0.0002	4704	GAC,GAT	4694,1	0.9998,0.0002	4695	GAC=4694,GAT=1	GAC=0.9998,GAT=0.0002	GAC=99.98%,GAT=0.02%	0.998087	GAC	4694	0.999787	GAC,GAT	(GAC-GAC)(GAC-GAT)(GAT-GAC)	D
All	E1	3	1	369	1969	1970	1971	ATA	I	NA	NA	FALSE	FALSE	FALSE	FALSE	FALSE	NA	NA	NA	NA	NA	NA	NA	NA	FALSE	NOL	4704	conserved	ATA	4695	0.998087	ATA,NNN	4695,9	0.9981,0.0019	4704	ATA	4695	1.0000	4695	ATA=4695	ATA=1.0000	ATA=100.00%	0.998087	ATA	4695	1	ATA	ATA	I
All	E1	3	1	370	1972	1973	1974	GTA	V	NA	NA	FALSE	FALSE	FALSE	FALSE	FALSE	NA	NA	NA	NA	NA	NA	NA	NA	FALSE	NOL	4704	conserved	GTA	4695	0.998087	GTA,NNN	4695,9	0.9981,0.0019	4704	GTA	4695	1.0000	4695	GTA=4695	GTA=1.0000	GTA=100.00%	0.998087	GTA	4695	1	GTA	GTA	V
All	E1	3	1	371	1975	1976	1977	GAC	D	NA	NA	FALSE	FALSE	FALSE	FALSE	FALSE	NA	NA	NA	NA	NA	NA	NA	NA	FALSE	NOL	4704	polymorphic	GAC	4692	0.997449	GAC,NNN,GAN,GAT	4692,9,1,2	0.9974,0.0019,0.0002,0.0004	4704	GAC,GAT	4692,2	0.9996,0.0004	4694	GAC=4692,GAT=2	GAC=0.9996,GAT=0.0004	GAC=99.96%,GAT=0.04%	0.997874	GAC	4692	0.999574	GAC,GAT	(GAC-GAC)(GAC-GAT)(GAT-GAT)(GAT-GAC)	D
All	E1	3	1	372	1978	1979	1980	GAT	D	NA	NA	FALSE	FALSE	FALSE	FALSE	FALSE	NA	NA	NA	NA	NA	NA	NA	NA	FALSE	NOL	4704	polymorphic	GAT	4694	0.997874	GAT,NNN,GAC	4694,9,1	0.9979,0.0019,0.0002	4704	GAT,GAC	4694,1	0.9998,0.0002	4695	GAT=4694,GAC=1	GAT=0.9998,GAC=0.0002	GAT=99.98%,GAC=0.02%	0.998087	GAT	4694	0.999787	GAC,GAT	(GAT-GAT)(GAT-GAC)(GAC-GAT)	D
All	E1	3	1	373	1981	1982	1983	AGT	S	NA	NA	FALSE	FALSE	FALSE	FALSE	FALSE	NA	NA	NA	NA	NA	NA	NA	NA	FALSE	NOL	4704	conserved	AGT	4695	0.998087	AGT,NNN	4695,9	0.9981,0.0019	4704	AGT	4695	1.0000	4695	AGT=4695	AGT=1.0000	AGT=100.00%	0.998087	AGT	4695	1	AGT	AGT	S
All	E1	3	1	374	1984	1985	1986	GAA	E	NA	NA	FALSE	FALSE	FALSE	FALSE	FALSE	NA	NA	NA	NA	NA	NA	NA	NA	FALSE	NOL	4704	conserved	GAA	4695	0.998087	GAA,NNN	4695,9	0.9981,0.0019	4704	GAA	4695	1.0000	4695	GAA=4695	GAA=1.0000	GAA=100.00%	0.998087	GAA	4695	1	GAA	GAA	E
All	E1	3	1	375	1987	1988	1989	ATT	I	NA	NA	FALSE	FALSE	FALSE	FALSE	FALSE	NA	NA	NA	NA	NA	NA	NA	NA	FALSE	NOL	4704	conserved	ATT	4695	0.998087	ATT,NNN	4695,9	0.9981,0.0019	4704	ATT	4695	1.0000	4695	ATT=4695	ATT=1.0000	ATT=100.00%	0.998087	ATT	4695	1	ATT	ATT	I
All	E1	3	1	376	1990	1991	1992	GCA	A	NA	NA	FALSE	FALSE	FALSE	FALSE	FALSE	NA	NA	NA	NA	NA	NA	NA	NA	FALSE	NOL	4704	polymorphic	GCA	4694	0.997874	GCA,NNN,GCT	4694,9,1	0.9979,0.0019,0.0002	4704	GCA,GCT	4694,1	0.9998,0.0002	4695	GCA=4694,GCT=1	GCA=0.9998,GCT=0.0002	GCA=99.98%,GCT=0.02%	0.998087	GCA	4694	0.999787	GCA,GCT	(GCT-GCA)(GCA-GCA)(GCA-GCT)	A
All	E1	3	1	377	1993	1994	1995	TAT	Y	NA	NA	FALSE	FALSE	FALSE	FALSE	FALSE	NA	NA	NA	NA	NA	NA	NA	NA	FALSE	NOL	4704	polymorphic	TAT	4694	0.997874	TAT,NNN,TAC	4694,9,1	0.9979,0.0019,0.0002	4704	TAT,TAC	4694,1	0.9998,0.0002	4695	TAT=4694,TAC=1	TAT=0.9998,TAC=0.0002	TAT=99.98%,TAC=0.02%	0.998087	TAT	4694	0.999787	TAC,TAT	(TAT-TAT)(TAT-TAC)(TAC-TAT)	Y
All	E1	3	1	378	1996	1997	1998	AAA	K	NA	NA	FALSE	FALSE	FALSE	FALSE	FALSE	NA	NA	NA	NA	NA	NA	NA	NA	FALSE	NOL	4704	conserved	AAA	4695	0.998087	AAA,NNN	4695,9	0.9981,0.0019	4704	AAA	4695	1.0000	4695	AAA=4695	AAA=1.0000	AAA=100.00%	0.998087	AAA	4695	1	AAA	AAA	K
All	E1	3	1	379	1999	2000	2001	TAT	Y	NA	NA	FALSE	FALSE	FALSE	FALSE	FALSE	NA	NA	NA	NA	NA	NA	NA	NA	FALSE	NOL	4704	conserved	TAT	4695	0.998087	TAT,NNN	4695,9	0.9981,0.0019	4704	TAT	4695	1.0000	4695	TAT=4695	TAT=1.0000	TAT=100.00%	0.998087	TAT	4695	1	TAT	TAT	Y
All	E1	3	1	380	2002	2003	2004	GCA	A	NA	NA	FALSE	FALSE	FALSE	FALSE	FALSE	NA	NA	NA	NA	NA	NA	NA	NA	FALSE	NOL	4704	conserved	GCA	4695	0.998087	GCA,NNN	4695,9	0.9981,0.0019	4704	GCA	4695	1.0000	4695	GCA=4695	GCA=1.0000	GCA=100.00%	0.998087	GCA	4695	1	GCA	GCA	A
All	E1	3	1	381	2005	2006	2007	CAA	Q	NA	NA	FALSE	FALSE	FALSE	FALSE	FALSE	NA	NA	NA	NA	NA	NA	NA	NA	FALSE	NOL	4704	conserved	CAA	4695	0.998087	CAA,NNN	4695,9	0.9981,0.0019	4704	CAA	4695	1.0000	4695	CAA=4695	CAA=1.0000	CAA=100.00%	0.998087	CAA	4695	1	CAA	CAA	Q
All	E1	3	1	382	2008	2009	2010	TTG	L	NA	NA	FALSE	FALSE	FALSE	FALSE	FALSE	NA	NA	NA	NA	NA	NA	NA	NA	FALSE	NOL	4704	polymorphic	TTG	4694	0.997874	TTG,NNN,NTG,TTA	4694,8,1,1	0.9979,0.0017,0.0002,0.0002	4704	TTG,TTA	4694,1	0.9998,0.0002	4695	TTG=4694,TTA=1	TTG=0.9998,TTA=0.0002	TTG=99.98%,TTA=0.02%	0.998087	TTG	4694	0.999787	TTA,TTG	(TTA-TTG)(TTG-TTA)(TTG-TTG)	L
All	E1	3	1	383	2011	2012	2013	GCA	A	NA	NA	FALSE	FALSE	FALSE	FALSE	FALSE	NA	NA	NA	NA	NA	NA	NA	NA	FALSE	NOL	4704	conserved	GCA	4686	0.996173	GCA,GCN,NNN,GNN	4686,9,8,1	0.9962,0.0019,0.0017,0.0002	4704	GCA	4686	1.0000	4686	GCA=4686	GCA=1.0000	GCA=100.00%	0.996173	GCA	4686	1	GCA	GCA	A
All	E1	3	1	384	2014	2015	2016	GAC	D	NA	NA	FALSE	FALSE	FALSE	FALSE	FALSE	NA	NA	NA	NA	NA	NA	NA	NA	FALSE	NOL	4704	polymorphic	GAC	4684	0.995748	GAC,NNN,AAC,GAN	4684,18,1,1	0.9957,0.0038,0.0002,0.0002	4704	GAC,AAC	4684,1	0.9998,0.0002	4685	GAC=4684,AAC=1	GAC=0.9998,AAC=0.0002	GAC=99.98%,AAC=0.02%	0.995961	GAC	4684	0.999787	AAC,GAC	(AAC-GAC)(GAC-GAC)(GAC-AAC)	D
All	E1	3	1	385	2017	2018	2019	ACT	T	NA	NA	FALSE	FALSE	FALSE	FALSE	FALSE	NA	NA	NA	NA	NA	NA	NA	NA	FALSE	NOL	4704	polymorphic	ACT	4666	0.991922	ACT,NNN,ACA,ACC,ACG	4666,19,2,16,1	0.9919,0.0040,0.0004,0.0034,0.0002	4704	ACT,ACA,ACC,ACG	4666,2,16,1	0.9959,0.0004,0.0034,0.0002	4685	ACT=4666,ACA=2,ACC=16,ACG=1	ACT=0.9959,ACA=0.0004,ACC=0.0034,ACG=0.0002	ACT=99.59%,ACA=0.04%,ACC=0.34%,ACG=0.02%	0.995961	ACT	4666	0.995945	ACA,ACC,ACG,ACT	(ACA-ACC)(ACA-ACT)(ACA-ACG)(ACA-ACA)(ACC-ACA)(ACC-ACC)(ACC-ACT)(ACC-ACG)(ACG-ACT)(ACG-ACC)(ACT-ACC)(ACT-ACG)(ACT-ACT)(ACT-ACA)	T
All	E1	3	1	386	2020	2021	2022	AAT	N	NA	NA	FALSE	FALSE	FALSE	FALSE	FALSE	NA	NA	NA	NA	NA	NA	NA	NA	FALSE	NOL	4704	polymorphic	AAT	4685	0.995961	AAT,AAN,NNN,CAT,NAT	4685,1,13,2,3	0.9960,0.0002,0.0028,0.0004,0.0006	4704	AAT,CAT	4685,2	0.9996,0.0004	4687	AAT=4685,CAT=2	AAT=0.9996,CAT=0.0004	AAT=99.96%,CAT=0.04%	0.996386	AAT	4685	0.999573	AAT,CAT	(CAT-CAT)(CAT-AAT)(AAT-AAT)(AAT-CAT)	N
All	E1	3	1	387	2023	2024	2025	AGT	S	NA	NA	FALSE	FALSE	FALSE	FALSE	FALSE	NA	NA	NA	NA	NA	NA	NA	NA	FALSE	NOL	4704	conserved	AGT	4689	0.996811	AGT,NNN,AGN	4689,14,1	0.9968,0.0030,0.0002	4704	AGT	4689	1.0000	4689	AGT=4689	AGT=1.0000	AGT=100.00%	0.996811	AGT	4689	1	AGT	AGT	S
All	E1	3	1	388	2026	2027	2028	AAT	N	NA	NA	FALSE	FALSE	FALSE	FALSE	FALSE	NA	NA	NA	NA	NA	NA	NA	NA	FALSE	NOL	4704	polymorphic	AAT	4689	0.996811	AAT,NNN,AGT	4689,14,1	0.9968,0.0030,0.0002	4704	AAT,AGT	4689,1	0.9998,0.0002	4690	AAT=4689,AGT=1	AAT=0.9998,AGT=0.0002	AAT=99.98%,AGT=0.02%	0.997024	AAT	4689	0.999787	AAT,AGT	(AAT-AAT)(AAT-AGT)(AGT-AAT)	N
All	E1	3	1	389	2029	2030	2031	GCA	A	NA	NA	FALSE	FALSE	FALSE	FALSE	TRUE	NA	NA	NA	NA	NA	NA	NA	NA	FALSE	NOL	4704	conserved	GCA	4688	0.996599	GCA,NNN,GCN,GNN	4688,14,1,1	0.9966,0.0030,0.0002,0.0002	4704	GCA	4688	1.0000	4688	GCA=4688	GCA=1.0000	GCA=100.00%	0.996599	GCA	4688	1	GCA	GCA	A
All	E1	3	1	390	2032	2033	2034	AGT	S	NA	NA	FALSE	FALSE	FALSE	FALSE	TRUE	NA	NA	NA	NA	NA	NA	NA	NA	FALSE	NOL	4704	polymorphic	AGT	4686	0.996173	AGT,NNN,AGC,AGN	4686,16,1,1	0.9962,0.0034,0.0002,0.0002	4704	AGT,AGC	4686,1	0.9998,0.0002	4687	AGT=4686,AGC=1	AGT=0.9998,AGC=0.0002	AGT=99.98%,AGC=0.02%	0.996386	AGT	4686	0.999787	AGC,AGT	(AGT-AGT)(AGT-AGC)(AGC-AGT)	S
All	E1	3	1	391	2035	2036	2037	GCC	A	NA	NA	FALSE	FALSE	FALSE	FALSE	TRUE	NA	NA	NA	NA	NA	NA	NA	NA	FALSE	NOL	4704	polymorphic	GCC	4646	0.98767	GCC,NNN,GCT,GCG,GCA,GNC	4646,17,35,1,4,1	0.9877,0.0036,0.0074,0.0002,0.0009,0.0002	4704	GCC,GCT,GCG,GCA	4646,35,1,4	0.9915,0.0075,0.0002,0.0009	4686	GCC=4646,GCT=35,GCG=1,GCA=4	GCC=0.9915,GCT=0.0075,GCG=0.0002,GCA=0.0009	GCC=99.15%,GCT=0.75%,GCG=0.02%,GCA=0.09%	0.996173	GCC	4646	0.991464	GCA,GCC,GCG,GCT	(GCT-GCA)(GCT-GCT)(GCT-GCG)(GCT-GCC)(GCC-GCA)(GCC-GCC)(GCC-GCG)(GCC-GCT)(GCG-GCT)(GCG-GCC)(GCG-GCA)(GCA-GCA)(GCA-GCT)(GCA-GCG)(GCA-GCC)	A
All	E1	3	1	392	2038	2039	2040	TTT	F	NA	NA	FALSE	FALSE	FALSE	TRUE	TRUE	NA	NA	NA	NA	NA	NA	NA	NA	FALSE	NOL	4704	polymorphic	TTT	4684	0.995748	TTT,NNN,TTC	4684,17,3	0.9957,0.0036,0.0006	4704	TTT,TTC	4684,3	0.9994,0.0006	4687	TTT=4684,TTC=3	TTT=0.9994,TTC=0.0006	TTT=99.94%,TTC=0.06%	0.996386	TTT	4684	0.99936	TTC,TTT	(TTC-TTC)(TTC-TTT)(TTT-TTT)(TTT-TTC)	F
All	E1	3	1	393	2041	2042	2043	CTA	L	NA	NA	TRUE	TRUE	TRUE	TRUE	TRUE	CTA,TTA	L,L	1	SYN	0	0	none	none	FALSE	NOL	4704	polymorphic	CTA	3933	0.836097	CTA,TTA,NNN,TTN	3933,752,18,1	0.8361,0.1599,0.0038,0.0002	4704	CTA,TTA	3933,752	0.8395,0.1605	4685	CTA=3933,TTA=752	CTA=0.8395,TTA=0.1605	CTA=83.95%,TTA=16.05%	0.995961	CTA	3933	0.839488	CTA,TTA	(TTA-TTA)(TTA-CTA)(CTA-CTA)(CTA-TTA)	L
All	E1	3	1	394	2044	2045	2046	AAA	K	NA	NA	FALSE	FALSE	FALSE	TRUE	TRUE	NA	NA	NA	NA	NA	NA	NA	NA	FALSE	NOL	4704	polymorphic	AAA	4684	0.995748	AAA,NNN,AAG	4684,18,2	0.9957,0.0038,0.0004	4704	AAA,AAG	4684,2	0.9996,0.0004	4686	AAA=4684,AAG=2	AAA=0.9996,AAG=0.0004	AAA=99.96%,AAG=0.04%	0.996173	AAA	4684	0.999573	AAA,AAG	(AAG-AAA)(AAG-AAG)(AAA-AAA)(AAA-AAG)	K
All	E1	3	1	395	2047	2048	2049	AGT	S	NA	NA	FALSE	FALSE	FALSE	FALSE	TRUE	NA	NA	NA	NA	NA	NA	NA	NA	FALSE	NOL	4704	polymorphic	AGT	4685	0.995961	AGT,NNN,AGC	4685,18,1	0.9960,0.0038,0.0002	4704	AGT,AGC	4685,1	0.9998,0.0002	4686	AGT=4685,AGC=1	AGT=0.9998,AGC=0.0002	AGT=99.98%,AGC=0.02%	0.996173	AGT	4685	0.999787	AGC,AGT	(AGC-AGT)(AGT-AGT)(AGT-AGC)	S
All	E1	3	1	396	2050	2051	2052	AAT	N	NA	NA	FALSE	FALSE	FALSE	FALSE	TRUE	NA	NA	NA	NA	NA	NA	NA	NA	FALSE	NOL	4704	conserved	AAT	4686	0.996173	AAT,NNN	4686,18	0.9962,0.0038	4704	AAT	4686	1.0000	4686	AAT=4686	AAT=1.0000	AAT=100.00%	0.996173	AAT	4686	1	AAT	AAT	N
All	E1	3	1	397	2053	2054	2055	TCA	S	NA	NA	FALSE	FALSE	FALSE	FALSE	TRUE	NA	NA	NA	NA	NA	NA	NA	NA	FALSE	NOL	4704	polymorphic	TCA	4685	0.995961	TCA,NNN,GCA	4685,18,1	0.9960,0.0038,0.0002	4704	TCA,GCA	4685,1	0.9998,0.0002	4686	TCA=4685,GCA=1	TCA=0.9998,GCA=0.0002	TCA=99.98%,GCA=0.02%	0.996173	TCA	4685	0.999787	GCA,TCA	(TCA-GCA)(TCA-TCA)(GCA-TCA)	S
All	E1	3	1	398	2056	2057	2058	CAG	Q	NA	NA	FALSE	FALSE	FALSE	FALSE	FALSE	NA	NA	NA	NA	NA	NA	NA	NA	FALSE	NOL	4704	conserved	CAG	4686	0.996173	CAG,NNN	4686,18	0.9962,0.0038	4704	CAG	4686	1.0000	4686	CAG=4686	CAG=1.0000	CAG=100.00%	0.996173	CAG	4686	1	CAG	CAG	Q
All	E1	3	1	399	2059	2060	2061	GCA	A	NA	NA	FALSE	FALSE	FALSE	FALSE	FALSE	NA	NA	NA	NA	NA	NA	NA	NA	FALSE	NOL	4704	polymorphic	GCA	4683	0.995536	GCA,NNN,GCG	4683,18,3	0.9955,0.0038,0.0006	4704	GCA,GCG	4683,3	0.9994,0.0006	4686	GCA=4683,GCG=3	GCA=0.9994,GCG=0.0006	GCA=99.94%,GCG=0.06%	0.996173	GCA	4683	0.99936	GCA,GCG	(GCA-GCG)(GCA-GCA)(GCG-GCG)(GCG-GCA)	A
All	E1	3	1	400	2062	2063	2064	AAA	K	NA	NA	FALSE	FALSE	FALSE	FALSE	FALSE	NA	NA	NA	NA	NA	NA	NA	NA	FALSE	NOL	4704	polymorphic	AAA	4685	0.995961	AAA,NNN,GAA	4685,18,1	0.9960,0.0038,0.0002	4704	AAA,GAA	4685,1	0.9998,0.0002	4686	AAA=4685,GAA=1	AAA=0.9998,GAA=0.0002	AAA=99.98%,GAA=0.02%	0.996173	AAA	4685	0.999787	AAA,GAA	(AAA-GAA)(AAA-AAA)(GAA-AAA)	K
All	E1	3	1	401	2065	2066	2067	ATT	I	NA	NA	FALSE	FALSE	FALSE	FALSE	FALSE	NA	NA	NA	NA	NA	NA	NA	NA	FALSE	NOL	4704	polymorphic	ATT	4683	0.995536	ATT,ATA,NNN,NTT,NNT	4683,2,17,1,1	0.9955,0.0004,0.0036,0.0002,0.0002	4704	ATT,ATA	4683,2	0.9996,0.0004	4685	ATT=4683,ATA=2	ATT=0.9996,ATA=0.0004	ATT=99.96%,ATA=0.04%	0.995961	ATT	4683	0.999573	ATA,ATT	(ATA-ATA)(ATA-ATT)(ATT-ATA)(ATT-ATT)	I
All	E1	3	1	402	2068	2069	2070	GTA	V	NA	NA	FALSE	FALSE	FALSE	FALSE	FALSE	NA	NA	NA	NA	NA	NA	NA	NA	FALSE	NOL	4704	conserved	GTA	4606	0.979167	GTA,GTN,NNN,GNN	4606,80,17,1	0.9792,0.0170,0.0036,0.0002	4704	GTA	4606	1.0000	4606	GTA=4606	GTA=1.0000	GTA=100.00%	0.979167	GTA	4606	1	GTA	GTA	V
All	E1	3	1	403	2071	2072	2073	AAG	K	NA	NA	FALSE	FALSE	FALSE	FALSE	FALSE	NA	NA	NA	NA	NA	NA	NA	NA	FALSE	NOL	4704	conserved	AAG	4589	0.975553	AAG,NNN,NNG,ANN	4589,111,1,3	0.9756,0.0236,0.0002,0.0006	4704	AAG	4589	1.0000	4589	AAG=4589	AAG=1.0000	AAG=100.00%	0.975553	AAG	4589	1	AAG	AAG	K
All	E1	3	1	404	2074	2075	2076	GAT	D	NA	NA	FALSE	FALSE	FALSE	FALSE	FALSE	NA	NA	NA	NA	NA	NA	NA	NA	FALSE	NOL	4704	conserved	GAT	4587	0.975128	GAT,NNN,NNT,GAN	4587,114,1,2	0.9751,0.0242,0.0002,0.0004	4704	GAT	4587	1.0000	4587	GAT=4587	GAT=1.0000	GAT=100.00%	0.975128	GAT	4587	1	GAT	GAT	D
All	E1	3	1	405	2077	2078	2079	TGT	C	NA	NA	FALSE	FALSE	FALSE	FALSE	FALSE	NA	NA	NA	NA	NA	NA	NA	NA	FALSE	NOL	4704	conserved	TGT	4590	0.975765	TGT,NNN	4590,114	0.9758,0.0242	4704	TGT	4590	1.0000	4590	TGT=4590	TGT=1.0000	TGT=100.00%	0.975765	TGT	4590	1	TGT	TGT	C
All	E1	3	1	406	2080	2081	2082	GCA	A	NA	NA	FALSE	FALSE	FALSE	FALSE	FALSE	NA	NA	NA	NA	NA	NA	NA	NA	FALSE	NOL	4704	polymorphic	GCA	4495	0.95557	GCA,NNN,GCN,GCC,GNN	4495,114,91,1,3	0.9556,0.0242,0.0193,0.0002,0.0006	4704	GCA,GCC	4495,1	0.9998,0.0002	4496	GCA=4495,GCC=1	GCA=0.9998,GCC=0.0002	GCA=99.98%,GCC=0.02%	0.955782	GCA	4495	0.999778	GCA,GCC	(GCA-GCC)(GCA-GCA)(GCC-GCA)	A
All	E1	3	1	407	2083	2084	2085	ACA	T	NA	NA	FALSE	FALSE	FALSE	FALSE	FALSE	NA	NA	NA	NA	NA	NA	NA	NA	FALSE	NOL	4704	polymorphic	ACA	4435	0.942815	ACA,NNN,ACG,ACT,ACN,ACC,NCA,ANN	4435,224,1,12,7,2,1,22	0.9428,0.0476,0.0002,0.0026,0.0015,0.0004,0.0002,0.0047	4704	ACA,ACG,ACT,ACC	4435,1,12,2	0.9966,0.0002,0.0027,0.0004	4450	ACA=4435,ACG=1,ACT=12,ACC=2	ACA=0.9966,ACG=0.0002,ACT=0.0027,ACC=0.0004	ACA=99.66%,ACG=0.02%,ACT=0.27%,ACC=0.04%	0.946003	ACA	4435	0.996629	ACA,ACC,ACG,ACT	(ACT-ACA)(ACT-ACC)(ACT-ACG)(ACT-ACT)(ACG-ACA)(ACG-ACT)(ACG-ACC)(ACC-ACA)(ACC-ACC)(ACC-ACT)(ACA-ACT)(ACA-ACG)(ACA-ACC)(ACA-ACA)	T
All	E1	3	1	408	2086	2087	2088	ATG	M	NA	NA	FALSE	FALSE	FALSE	FALSE	FALSE	NA	NA	NA	NA	NA	NA	NA	NA	FALSE	NOL	4704	conserved	ATG	4432	0.942177	ATG,NNN,NTG,NNG	4432,270,1,1	0.9422,0.0574,0.0002,0.0002	4704	ATG	4432	1.0000	4432	ATG=4432	ATG=1.0000	ATG=100.00%	0.942177	ATG	4432	1	ATG	ATG	M
All	E1	3	1	409	2089	2090	2091	TGT	C	NA	NA	FALSE	FALSE	FALSE	FALSE	FALSE	NA	NA	NA	NA	NA	NA	NA	NA	FALSE	NOL	4704	conserved	TGT	4434	0.942602	TGT,NNN	4434,270	0.9426,0.0574	4704	TGT	4434	1.0000	4434	TGT=4434	TGT=1.0000	TGT=100.00%	0.942602	TGT	4434	1	TGT	TGT	C
All	E1	3	1	410	2092	2093	2094	AGA	R	NA	NA	FALSE	FALSE	FALSE	FALSE	FALSE	NA	NA	NA	NA	NA	NA	NA	NA	FALSE	NOL	4704	conserved	AGA	4432	0.942177	AGA,NNN,AGN	4432,270,2	0.9422,0.0574,0.0004	4704	AGA	4432	1.0000	4432	AGA=4432	AGA=1.0000	AGA=100.00%	0.942177	AGA	4432	1	AGA	AGA	R
All	E1	3	1	411	2095	2096	2097	CAT	H	NA	NA	FALSE	FALSE	FALSE	FALSE	FALSE	NA	NA	NA	NA	NA	NA	NA	NA	FALSE	NOL	4704	conserved	CAT	4430	0.941752	CAT,NNN,CAN	4430,271,3	0.9418,0.0576,0.0006	4704	CAT	4430	1.0000	4430	CAT=4430	CAT=1.0000	CAT=100.00%	0.941752	CAT	4430	1	CAT	CAT	H
All	E1	3	1	412	2098	2099	2100	TAT	Y	NA	NA	FALSE	FALSE	FALSE	FALSE	FALSE	NA	NA	NA	NA	NA	NA	NA	NA	FALSE	NOL	4704	polymorphic	TAT	4431	0.941964	TAT,NNN,NNT,TAC	4431,271,1,1	0.9420,0.0576,0.0002,0.0002	4704	TAT,TAC	4431,1	0.9998,0.0002	4432	TAT=4431,TAC=1	TAT=0.9998,TAC=0.0002	TAT=99.98%,TAC=0.02%	0.942177	TAT	4431	0.999774	TAC,TAT	(TAT-TAC)(TAT-TAT)(TAC-TAT)	Y
All	E1	3	1	413	2101	2102	2103	AAA	K	NA	NA	FALSE	FALSE	FALSE	FALSE	FALSE	NA	NA	NA	NA	NA	NA	NA	NA	FALSE	NOL	4704	conserved	AAA	4432	0.942177	AAA,NNN,NAA	4432,271,1	0.9422,0.0576,0.0002	4704	AAA	4432	1.0000	4432	AAA=4432	AAA=1.0000	AAA=100.00%	0.942177	AAA	4432	1	AAA	AAA	K
All	E1	3	1	414	2104	2105	2106	CGA	R	NA	NA	FALSE	FALSE	FALSE	FALSE	FALSE	NA	NA	NA	NA	NA	NA	NA	NA	FALSE	NOL	4704	conserved	CGA	4430	0.941752	CGA,NNN,NGA	4430,273,1	0.9418,0.0580,0.0002	4704	CGA	4430	1.0000	4430	CGA=4430	CGA=1.0000	CGA=100.00%	0.941752	CGA	4430	1	CGA	CGA	R
All	E1	3	1	415	2107	2108	2109	GCA	A	NA	NA	FALSE	FALSE	FALSE	FALSE	FALSE	NA	NA	NA	NA	NA	NA	NA	NA	FALSE	NOL	4704	conserved	GCA	4426	0.940901	GCA,NNN,GNA,GCN,GNN	4426,272,4,1,1	0.9409,0.0578,0.0009,0.0002,0.0002	4704	GCA	4426	1.0000	4426	GCA=4426	GCA=1.0000	GCA=100.00%	0.940901	GCA	4426	1	GCA	GCA	A
All	E1	3	1	416	2110	2111	2112	GAA	E	NA	NA	FALSE	FALSE	FALSE	FALSE	FALSE	NA	NA	NA	NA	NA	NA	NA	NA	FALSE	NOL	4704	polymorphic	GAA	4405	0.936437	GAA,NNN,GNA,GNN,NAA,NNA,GAG	4405,273,18,4,1,1,2	0.9364,0.0580,0.0038,0.0009,0.0002,0.0002,0.0004	4704	GAA,GAG	4405,2	0.9995,0.0005	4407	GAA=4405,GAG=2	GAA=0.9995,GAG=0.0005	GAA=99.95%,GAG=0.05%	0.936862	GAA	4405	0.999546	GAA,GAG	(GAA-GAG)(GAA-GAA)(GAG-GAA)(GAG-GAG)	E
All	E1	3	1	417	2113	2114	2115	AAA	K	NA	NA	FALSE	FALSE	FALSE	FALSE	FALSE	NA	NA	NA	NA	NA	NA	NA	NA	FALSE	NOL	4704	polymorphic	AAA	4424	0.940476	AAA,NNN,AAG	4424,273,7	0.9405,0.0580,0.0015	4704	AAA,AAG	4424,7	0.9984,0.0016	4431	AAA=4424,AAG=7	AAA=0.9984,AAG=0.0016	AAA=99.84%,AAG=0.16%	0.941964	AAA	4424	0.99842	AAA,AAG	(AAG-AAA)(AAG-AAG)(AAA-AAG)(AAA-AAA)	K
All	E1	3	1	418	2116	2117	2118	AAA	K	NA	NA	FALSE	FALSE	FALSE	FALSE	FALSE	NA	NA	NA	NA	NA	NA	NA	NA	FALSE	NOL	4704	conserved	AAA	4417	0.938988	AAA,NNN,ANN,AAN	4417,274,9,4	0.9390,0.0582,0.0019,0.0009	4704	AAA	4417	1.0000	4417	AAA=4417	AAA=1.0000	AAA=100.00%	0.938988	AAA	4417	1	AAA	AAA	K
All	E1	3	1	419	2119	2120	2121	CAA	Q	NA	NA	FALSE	FALSE	FALSE	FALSE	FALSE	NA	NA	NA	NA	NA	NA	NA	NA	FALSE	NOL	4704	conserved	CAA	4414	0.93835	CAA,NNN,CNA,CNN	4414,284,5,1	0.9384,0.0604,0.0011,0.0002	4704	CAA	4414	1.0000	4414	CAA=4414	CAA=1.0000	CAA=100.00%	0.93835	CAA	4414	1	CAA	CAA	Q
All	E1	3	1	420	2122	2123	2124	ATG	M	NA	NA	FALSE	FALSE	FALSE	FALSE	FALSE	NA	NA	NA	NA	NA	NA	NA	NA	FALSE	NOL	4704	conserved	ATG	4413	0.938138	ATG,NNN,ATN	4413,285,6	0.9381,0.0606,0.0013	4704	ATG	4413	1.0000	4413	ATG=4413	ATG=1.0000	ATG=100.00%	0.938138	ATG	4413	1	ATG	ATG	M
All	E1	3	1	421	2125	2126	2127	AGT	S	NA	NA	FALSE	FALSE	FALSE	FALSE	FALSE	NA	NA	NA	NA	NA	NA	NA	NA	FALSE	NOL	4704	polymorphic	AGT	4405	0.936437	AGT,NNN,AGN,ANT,NGT,AGC,AAT,ANN	4405,288,1,4,1,1,2,2	0.9364,0.0612,0.0002,0.0009,0.0002,0.0002,0.0004,0.0004	4704	AGT,AGC,AAT	4405,1,2	0.9993,0.0002,0.0005	4408	AGT=4405,AGC=1,AAT=2	AGT=0.9993,AGC=0.0002,AAT=0.0005	AGT=99.93%,AGC=0.02%,AAT=0.05%	0.937075	AGT	4405	0.999319	AAT,AGC,AGT	(AGC-AAT)(AGC-AGT)(AGT-AGC)(AGT-AGT)(AGT-AAT)(AAT-AAT)(AAT-AGT)	S
All	E1	3	1	422	2128	2129	2130	ATG	M	NA	NA	FALSE	FALSE	FALSE	FALSE	FALSE	NA	NA	NA	NA	NA	NA	NA	NA	FALSE	NOL	4704	polymorphic	ATG	4408	0.937075	ATG,NNN,NTG,ATA,ATN,ATT	4408,292,1,1,1,1	0.9371,0.0621,0.0002,0.0002,0.0002,0.0002	4704	ATG,ATA,ATT	4408,1,1	0.9995,0.0002,0.0002	4410	ATG=4408,ATA=1,ATT=1	ATG=0.9995,ATA=0.0002,ATT=0.0002	ATG=99.95%,ATA=0.02%,ATT=0.02%	0.9375	ATG	4408	0.999546	ATA,ATG,ATT	(ATG-ATG)(ATG-ATT)(ATG-ATA)(ATA-ATT)(ATA-ATG)(ATT-ATG)	M
All	E1	3	1	423	2131	2132	2133	AGT	S	NA	NA	FALSE	FALSE	FALSE	FALSE	FALSE	NA	NA	NA	NA	NA	NA	NA	NA	FALSE	NOL	4704	conserved	AGT	4406	0.93665	AGT,NNN,ANN,ANT,AGN	4406,294,2,1,1	0.9366,0.0625,0.0004,0.0002,0.0002	4704	AGT	4406	1.0000	4406	AGT=4406	AGT=1.0000	AGT=100.00%	0.93665	AGT	4406	1	AGT	AGT	S
All	E1	3	1	424	2134	2135	2136	CAA	Q	NA	NA	FALSE	FALSE	FALSE	FALSE	FALSE	NA	NA	NA	NA	NA	NA	NA	NA	FALSE	NOL	4704	conserved	CAA	4405	0.936437	CAA,NNN,NNA,CNN,CNA	4405,295,1,2,1	0.9364,0.0627,0.0002,0.0004,0.0002	4704	CAA	4405	1.0000	4405	CAA=4405	CAA=1.0000	CAA=100.00%	0.936437	CAA	4405	1	CAA	CAA	Q
All	E1	3	1	425	2137	2138	2139	TGG	W	NA	NA	FALSE	FALSE	FALSE	FALSE	FALSE	NA	NA	NA	NA	NA	NA	NA	NA	FALSE	NOL	4704	conserved	TGG	4404	0.936224	TGG,NNN,TNG	4404,299,1	0.9362,0.0636,0.0002	4704	TGG	4404	1.0000	4404	TGG=4404	TGG=1.0000	TGG=100.00%	0.936224	TGG	4404	1	TGG	TGG	W
All	E1	3	1	426	2140	2141	2142	ATA	I	NA	NA	FALSE	FALSE	FALSE	FALSE	FALSE	NA	NA	NA	NA	NA	NA	NA	NA	FALSE	NOL	4704	conserved	ATA	4397	0.934736	ATA,NNN,ATN	4397,299,8	0.9347,0.0636,0.0017	4704	ATA	4397	1.0000	4397	ATA=4397	ATA=1.0000	ATA=100.00%	0.934736	ATA	4397	1	ATA	ATA	I
All	E1	3	1	427	2143	2144	2145	AAA	K	NA	NA	FALSE	FALSE	FALSE	FALSE	FALSE	NA	NA	NA	NA	NA	NA	NA	NA	FALSE	NOL	4704	conserved	AAA	4402	0.935799	AAA,NNN,AAN,ANN	4402,300,1,1	0.9358,0.0638,0.0002,0.0002	4704	AAA	4402	1.0000	4402	AAA=4402	AAA=1.0000	AAA=100.00%	0.935799	AAA	4402	1	AAA	AAA	K
All	E1	3	1	428	2146	2147	2148	TAT	Y	NA	NA	FALSE	FALSE	FALSE	FALSE	FALSE	NA	NA	NA	NA	NA	NA	NA	NA	FALSE	NOL	4704	conserved	TAT	4398	0.934949	TAT,NNN,TNN	4398,304,2	0.9349,0.0646,0.0004	4704	TAT	4398	1.0000	4398	TAT=4398	TAT=1.0000	TAT=100.00%	0.934949	TAT	4398	1	TAT	TAT	Y
All	E1	3	1	429	2149	2150	2151	AGA	R	NA	NA	FALSE	FALSE	FALSE	FALSE	FALSE	NA	NA	NA	NA	NA	NA	NA	NA	FALSE	NOL	4704	conserved	AGA	4390	0.933248	AGA,NNN,ANN,AGN,NNA	4390,307,1,5,1	0.9332,0.0653,0.0002,0.0011,0.0002	4704	AGA	4390	1.0000	4390	AGA=4390	AGA=1.0000	AGA=100.00%	0.933248	AGA	4390	1	AGA	AGA	R
All	E1	3	1	430	2152	2153	2154	TGT	C	NA	NA	FALSE	FALSE	FALSE	FALSE	FALSE	NA	NA	NA	NA	NA	NA	NA	NA	FALSE	NOL	4704	conserved	TGT	4388	0.932823	TGT,NNN,NGT,TGN	4388,314,1,1	0.9328,0.0668,0.0002,0.0002	4704	TGT	4388	1.0000	4388	TGT=4388	TGT=1.0000	TGT=100.00%	0.932823	TGT	4388	1	TGT	TGT	C
All	E1	3	1	431	2155	2156	2157	GAT	D	NA	NA	FALSE	FALSE	FALSE	FALSE	FALSE	NA	NA	NA	NA	NA	NA	NA	NA	FALSE	NOL	4704	conserved	GAT	4374	0.929847	GAT,NNN,GNN,NAT,NNT	4374,301,14,1,14	0.9298,0.0640,0.0030,0.0002,0.0030	4704	GAT	4374	1.0000	4374	GAT=4374	GAT=1.0000	GAT=100.00%	0.929847	GAT	4374	1	GAT	GAT	D
All	E1	3	1	432	2158	2159	2160	AGG	R	NA	NA	FALSE	FALSE	FALSE	FALSE	FALSE	NA	NA	NA	NA	NA	NA	NA	NA	FALSE	NOL	4704	polymorphic	AGG	4384	0.931973	AGG,NNN,ANG,AGN,NGG,NNG,CGG,AGA	4384,229,2,1,3,2,9,74	0.9320,0.0487,0.0004,0.0002,0.0006,0.0004,0.0019,0.0157	4704	AGG,CGG,AGA	4384,9,74	0.9814,0.0020,0.0166	4467	AGG=4384,CGG=9,AGA=74	AGG=0.9814,CGG=0.0020,AGA=0.0166	AGG=98.14%,CGG=0.20%,AGA=1.66%	0.949617	AGG	4384	0.981419	AGA,AGG,CGG	(CGG-CGG)(CGG-AGA)(CGG-AGG)(AGA-CGG)(AGA-AGA)(AGA-AGG)(AGG-CGG)(AGG-AGA)(AGG-AGG)	R
All	E1	3	1	433	2161	2162	2163	GTA	V	NA	NA	FALSE	FALSE	FALSE	FALSE	FALSE	NA	NA	NA	NA	NA	NA	NA	NA	FALSE	NOL	4704	conserved	GTA	4473	0.950893	GTA,NNN,NTA,NNA	4473,229,1,1	0.9509,0.0487,0.0002,0.0002	4704	GTA	4473	1.0000	4473	GTA=4473	GTA=1.0000	GTA=100.00%	0.950893	GTA	4473	1	GTA	GTA	V
All	E1	3	1	434	2164	2165	2166	GAT	D	NA	NA	FALSE	FALSE	FALSE	FALSE	FALSE	NA	NA	NA	NA	NA	NA	NA	NA	FALSE	NOL	4704	conserved	GAT	4473	0.950893	GAT,NNN,GNN,GNT	4473,229,1,1	0.9509,0.0487,0.0002,0.0002	4704	GAT	4473	1.0000	4473	GAT=4473	GAT=1.0000	GAT=100.00%	0.950893	GAT	4473	1	GAT	GAT	D
All	E1	3	1	435	2167	2168	2169	GAT	D	NA	NA	FALSE	FALSE	FALSE	FALSE	FALSE	NA	NA	NA	NA	NA	NA	NA	NA	FALSE	NOL	4704	polymorphic	GAT	4473	0.950893	GAT,NNN,NNT,NAT,GAC	4473,205,24,1,1	0.9509,0.0436,0.0051,0.0002,0.0002	4704	GAT,GAC	4473,1	0.9998,0.0002	4474	GAT=4473,GAC=1	GAT=0.9998,GAC=0.0002	GAT=99.98%,GAC=0.02%	0.951105	GAT	4473	0.999776	GAC,GAT	(GAT-GAT)(GAT-GAC)(GAC-GAT)	D
All	E1	3	1	436	2170	2171	2172	GGA	G	NA	NA	FALSE	FALSE	FALSE	FALSE	FALSE	NA	NA	NA	NA	NA	NA	NA	NA	FALSE	NOL	4704	polymorphic	GGA	4591	0.975978	GGA,NNN,NGA,GGC,GGN	4591,109,2,1,1	0.9760,0.0232,0.0004,0.0002,0.0002	4704	GGA,GGC	4591,1	0.9998,0.0002	4592	GGA=4591,GGC=1	GGA=0.9998,GGC=0.0002	GGA=99.98%,GGC=0.02%	0.97619	GGA	4591	0.999782	GGA,GGC	(GGC-GGA)(GGA-GGA)(GGA-GGC)	G
All	E1	3	1	437	2173	2174	2175	GGT	G	NA	NA	FALSE	FALSE	FALSE	FALSE	FALSE	NA	NA	NA	NA	NA	NA	NA	NA	FALSE	NOL	4704	polymorphic	GGT	4584	0.97449	GGT,GGG,NNN,NGT,GGA,GGC	4584,7,65,45,2,1	0.9745,0.0015,0.0138,0.0096,0.0004,0.0002	4704	GGT,GGG,GGA,GGC	4584,7,2,1	0.9978,0.0015,0.0004,0.0002	4594	GGT=4584,GGG=7,GGA=2,GGC=1	GGT=0.9978,GGG=0.0015,GGA=0.0004,GGC=0.0002	GGT=99.78%,GGG=0.15%,GGA=0.04%,GGC=0.02%	0.976616	GGT	4584	0.997823	GGA,GGC,GGG,GGT	(GGT-GGA)(GGT-GGC)(GGT-GGT)(GGT-GGG)(GGA-GGG)(GGA-GGT)(GGA-GGA)(GGG-GGC)(GGG-GGG)(GGG-GGT)(GGG-GGA)(GGC-GGA)(GGC-GGT)(GGC-GGG)	G
All	E1	3	1	438	2176	2177	2178	GAT	D	NA	NA	FALSE	FALSE	FALSE	FALSE	FALSE	NA	NA	NA	NA	NA	NA	NA	NA	FALSE	NOL	4704	polymorphic	GAT	4639	0.986182	GAT,NNN,GAC	4639,64,1	0.9862,0.0136,0.0002	4704	GAT,GAC	4639,1	0.9998,0.0002	4640	GAT=4639,GAC=1	GAT=0.9998,GAC=0.0002	GAT=99.98%,GAC=0.02%	0.986395	GAT	4639	0.999784	GAC,GAT	(GAT-GAT)(GAT-GAC)(GAC-GAT)	D
All	E1	3	1	439	2179	2180	2181	TGG	W	NA	NA	FALSE	FALSE	FALSE	FALSE	FALSE	NA	NA	NA	NA	NA	NA	NA	NA	FALSE	NOL	4704	conserved	TGG	4640	0.986395	TGG,NNN	4640,64	0.9864,0.0136	4704	TGG	4640	1.0000	4640	TGG=4640	TGG=1.0000	TGG=100.00%	0.986395	TGG	4640	1	TGG	TGG	W
All	E1	3	1	440	2182	2183	2184	AAG	K	NA	NA	FALSE	FALSE	FALSE	FALSE	FALSE	NA	NA	NA	NA	NA	NA	NA	NA	FALSE	NOL	4704	polymorphic	AAG	4636	0.985544	AAG,NNN,AAA,NAG,ANN	4636,62,2,3,1	0.9855,0.0132,0.0004,0.0006,0.0002	4704	AAG,AAA	4636,2	0.9996,0.0004	4638	AAG=4636,AAA=2	AAG=0.9996,AAA=0.0004	AAG=99.96%,AAA=0.04%	0.985969	AAG	4636	0.999569	AAA,AAG	(AAA-AAG)(AAA-AAA)(AAG-AAG)(AAG-AAA)	K
All	E1	3	1	441	2185	2186	2187	CAA	Q	NA	NA	FALSE	FALSE	FALSE	FALSE	FALSE	NA	NA	NA	NA	NA	NA	NA	NA	FALSE	NOL	4704	conserved	CAA	4642	0.98682	CAA,NNN	4642,62	0.9868,0.0132	4704	CAA	4642	1.0000	4642	CAA=4642	CAA=1.0000	CAA=100.00%	0.98682	CAA	4642	1	CAA	CAA	Q
All	E1	3	1	442	2188	2189	2190	ATT	I	NA	NA	FALSE	FALSE	FALSE	FALSE	FALSE	NA	NA	NA	NA	NA	NA	NA	NA	FALSE	NOL	4704	conserved	ATT	4642	0.98682	ATT,NNN	4642,62	0.9868,0.0132	4704	ATT	4642	1.0000	4642	ATT=4642	ATT=1.0000	ATT=100.00%	0.98682	ATT	4642	1	ATT	ATT	I
All	E1	3	1	443	2191	2192	2193	GTT	V	NA	NA	FALSE	FALSE	FALSE	FALSE	FALSE	NA	NA	NA	NA	NA	NA	NA	NA	FALSE	NOL	4704	conserved	GTT	4641	0.986607	GTT,NNN,GNT	4641,62,1	0.9866,0.0132,0.0002	4704	GTT	4641	1.0000	4641	GTT=4641	GTT=1.0000	GTT=100.00%	0.986607	GTT	4641	1	GTT	GTT	V
All	E1	3	1	444	2194	2195	2196	ATG	M	NA	NA	FALSE	FALSE	FALSE	FALSE	FALSE	NA	NA	NA	NA	NA	NA	NA	NA	FALSE	NOL	4704	conserved	ATG	4642	0.98682	ATG,NNN	4642,62	0.9868,0.0132	4704	ATG	4642	1.0000	4642	ATG=4642	ATG=1.0000	ATG=100.00%	0.98682	ATG	4642	1	ATG	ATG	M
All	E1	3	1	445	2197	2198	2199	TTT	F	NA	NA	FALSE	FALSE	FALSE	FALSE	FALSE	NA	NA	NA	NA	NA	NA	NA	NA	FALSE	NOL	4704	polymorphic	TTT	4631	0.984481	TTT,NNN,TTC,NTT	4631,60,8,5	0.9845,0.0128,0.0017,0.0011	4704	TTT,TTC	4631,8	0.9983,0.0017	4639	TTT=4631,TTC=8	TTT=0.9983,TTC=0.0017	TTT=99.83%,TTC=0.17%	0.986182	TTT	4631	0.998275	TTC,TTT	(TTC-TTC)(TTC-TTT)(TTT-TTT)(TTT-TTC)	F
All	E1	3	1	446	2200	2201	2202	TTA	L	NA	NA	FALSE	FALSE	FALSE	FALSE	FALSE	NA	NA	NA	NA	NA	NA	NA	NA	FALSE	NOL	4704	polymorphic	TTA	4643	0.987032	TTA,NNN,CTA	4643,60,1	0.9870,0.0128,0.0002	4704	TTA,CTA	4643,1	0.9998,0.0002	4644	TTA=4643,CTA=1	TTA=0.9998,CTA=0.0002	TTA=99.98%,CTA=0.02%	0.987245	TTA	4643	0.999785	CTA,TTA	(CTA-TTA)(TTA-TTA)(TTA-CTA)	L
All	E1	3	1	447	2203	2204	2205	AGG	R	NA	NA	FALSE	FALSE	FALSE	FALSE	FALSE	NA	NA	NA	NA	NA	NA	NA	NA	FALSE	NOL	4704	polymorphic	AGG	4642	0.98682	AGG,NNN,CGG	4642,60,2	0.9868,0.0128,0.0004	4704	AGG,CGG	4642,2	0.9996,0.0004	4644	AGG=4642,CGG=2	AGG=0.9996,CGG=0.0004	AGG=99.96%,CGG=0.04%	0.987245	AGG	4642	0.999569	AGG,CGG	(CGG-AGG)(CGG-CGG)(AGG-AGG)(AGG-CGG)	R
All	E1	3	1	448	2206	2207	2208	TAT	Y	NA	NA	FALSE	FALSE	FALSE	FALSE	TRUE	NA	NA	NA	NA	NA	NA	NA	NA	FALSE	NOL	4704	conserved	TAT	4644	0.987245	TAT,NNN	4644,60	0.9872,0.0128	4704	TAT	4644	1.0000	4644	TAT=4644	TAT=1.0000	TAT=100.00%	0.987245	TAT	4644	1	TAT	TAT	Y
All	E1	3	1	449	2209	2210	2211	CAA	Q	NA	NA	FALSE	FALSE	FALSE	FALSE	TRUE	NA	NA	NA	NA	NA	NA	NA	NA	FALSE	NOL	4704	polymorphic	CAA	4642	0.98682	CAA,NNN,GAA,CAG,NAA	4642,59,1,1,1	0.9868,0.0125,0.0002,0.0002,0.0002	4704	CAA,GAA,CAG	4642,1,1	0.9996,0.0002,0.0002	4644	CAA=4642,GAA=1,CAG=1	CAA=0.9996,GAA=0.0002,CAG=0.0002	CAA=99.96%,GAA=0.02%,CAG=0.02%	0.987245	CAA	4642	0.999569	CAA,CAG,GAA	(CAA-CAG)(CAA-GAA)(CAA-CAA)(GAA-CAG)(GAA-CAA)(CAG-CAA)	Q
All	E1	3	1	450	2212	2213	2214	GGT	G	NA	NA	FALSE	FALSE	FALSE	FALSE	TRUE	NA	NA	NA	NA	NA	NA	NA	NA	FALSE	NOL	4704	polymorphic	GGT	4643	0.987032	GGT,NNN,GGG	4643,59,2	0.9870,0.0125,0.0004	4704	GGT,GGG	4643,2	0.9996,0.0004	4645	GGT=4643,GGG=2	GGT=0.9996,GGG=0.0004	GGT=99.96%,GGG=0.04%	0.987457	GGT	4643	0.999569	GGG,GGT	(GGT-GGT)(GGT-GGG)(GGG-GGG)(GGG-GGT)	G
All	E1	3	1	451	2215	2216	2217	GTA	V	NA	NA	FALSE	FALSE	FALSE	TRUE	TRUE	NA	NA	NA	NA	NA	NA	NA	NA	FALSE	NOL	4704	polymorphic	GTA	4640	0.986395	GTA,NNN,ATA,GTG	4640,59,4,1	0.9864,0.0125,0.0009,0.0002	4704	GTA,ATA,GTG	4640,4,1	0.9989,0.0009,0.0002	4645	GTA=4640,ATA=4,GTG=1	GTA=0.9989,ATA=0.0009,GTG=0.0002	GTA=99.89%,ATA=0.09%,GTG=0.02%	0.987457	GTA	4640	0.998924	ATA,GTA,GTG	(ATA-ATA)(ATA-GTA)(ATA-GTG)(GTG-GTA)(GTG-ATA)(GTA-GTG)(GTA-ATA)(GTA-GTA)	V
All	E1	3	1	452	2218	2219	2220	GAG	E	NA	NA	TRUE	TRUE	TRUE	TRUE	TRUE	GAG,GAC	E,D	2	NSYN	0.9	0.9	conservative	conservative	FALSE	NOL	4704	polymorphic	GAG	3940	0.837585	GAG,NNN,GAC,NAG,GTT	3940,58,704,1,1	0.8376,0.0123,0.1497,0.0002,0.0002	4704	GAG,GAC,GTT	3940,704,1	0.8482,0.1516,0.0002	4645	GAG=3940,GAC=704,GTT=1	GAG=0.8482,GAC=0.1516,GTT=0.0002	GAG=84.82%,GAC=15.16%,GTT=0.02%	0.987457	GAG	3940	0.848224	GAC,GAG,GTT	(GTT-GAC)(GTT-GAG)(GAG-GAG)(GAG-GAC)(GAG-GTT)(GAC-GAC)(GAC-GAG)(GAC-GTT)	E
All	E1	3	1	453	2221	2222	2223	TTT	F	NA	NA	FALSE	FALSE	FALSE	TRUE	TRUE	NA	NA	NA	NA	NA	NA	NA	NA	FALSE	NOL	4704	polymorphic	TTT	4645	0.987457	TTT,NNN,TTC	4645,58,1	0.9875,0.0123,0.0002	4704	TTT,TTC	4645,1	0.9998,0.0002	4646	TTT=4645,TTC=1	TTT=0.9998,TTC=0.0002	TTT=99.98%,TTC=0.02%	0.98767	TTT	4645	0.999785	TTC,TTT	(TTC-TTT)(TTT-TTT)(TTT-TTC)	F
All	E1	3	1	454	2224	2225	2226	ATG	M	NA	NA	FALSE	FALSE	FALSE	FALSE	TRUE	NA	NA	NA	NA	NA	NA	NA	NA	FALSE	NOL	4704	conserved	ATG	4644	0.987245	ATG,NNN,ATN,ANG	4644,58,1,1	0.9872,0.0123,0.0002,0.0002	4704	ATG	4644	1.0000	4644	ATG=4644	ATG=1.0000	ATG=100.00%	0.987245	ATG	4644	1	ATG	ATG	M
All	E1	3	1	455	2227	2228	2229	TCA	S	NA	NA	FALSE	FALSE	FALSE	FALSE	TRUE	NA	NA	NA	NA	NA	NA	NA	NA	FALSE	NOL	4704	polymorphic	TCA	4641	0.986607	TCA,NNN,TTA,NNA,TCN	4641,59,1,1,2	0.9866,0.0125,0.0002,0.0002,0.0004	4704	TCA,TTA	4641,1	0.9998,0.0002	4642	TCA=4641,TTA=1	TCA=0.9998,TTA=0.0002	TCA=99.98%,TTA=0.02%	0.98682	TCA	4641	0.999785	TCA,TTA	(TTA-TCA)(TCA-TTA)(TCA-TCA)	S
All	E1	3	1	456	2230	2231	2232	TTT	F	NA	NA	FALSE	FALSE	FALSE	FALSE	TRUE	NA	NA	NA	NA	NA	NA	NA	NA	FALSE	NOL	4704	polymorphic	TTT	4629	0.984056	TTT,NNN,NTT,TTC	4629,59,7,9	0.9841,0.0125,0.0015,0.0019	4704	TTT,TTC	4629,9	0.9981,0.0019	4638	TTT=4629,TTC=9	TTT=0.9981,TTC=0.0019	TTT=99.81%,TTC=0.19%	0.985969	TTT	4629	0.99806	TTC,TTT	(TTT-TTC)(TTT-TTT)(TTC-TTC)(TTC-TTT)	F
All	E1	3	1	457	2233	2234	2235	TTA	L	NA	NA	FALSE	FALSE	FALSE	TRUE	TRUE	NA	NA	NA	NA	NA	NA	NA	NA	FALSE	NOL	4704	polymorphic	TTA	4628	0.983844	TTA,NNN,CTA,TTN,TNN	4628,59,15,1,1	0.9838,0.0125,0.0032,0.0002,0.0002	4704	TTA,CTA	4628,15	0.9968,0.0032	4643	TTA=4628,CTA=15	TTA=0.9968,CTA=0.0032	TTA=99.68%,CTA=0.32%	0.987032	TTA	4628	0.996769	CTA,TTA	(TTA-CTA)(TTA-TTA)(CTA-CTA)(CTA-TTA)	L
All	E1	3	1	458	2236	2237	2238	ACT	T	NA	NA	TRUE	TRUE	TRUE	TRUE	TRUE	ACT,AGT	T,S	2	NSYN	0.89	0.89	conservative	conservative	FALSE	NOL	4704	polymorphic	ACT	4076	0.866497	ACT,NNN,AGT,ACN,ANT	4076,60,566,1,1	0.8665,0.0128,0.1203,0.0002,0.0002	4704	ACT,AGT	4076,566	0.8781,0.1219	4642	ACT=4076,AGT=566	ACT=0.8781,AGT=0.1219	ACT=87.81%,AGT=12.19%	0.98682	ACT	4076	0.87807	ACT,AGT	(ACT-AGT)(ACT-ACT)(AGT-AGT)(AGT-ACT)	T
All	E1	3	1	459	2239	2240	2241	GCA	A	NA	NA	FALSE	FALSE	FALSE	TRUE	TRUE	NA	NA	NA	NA	NA	NA	NA	NA	FALSE	NOL	4704	conserved	GCA	4643	0.987032	GCA,NNN,NCA	4643,59,2	0.9870,0.0125,0.0004	4704	GCA	4643	1.0000	4643	GCA=4643	GCA=1.0000	GCA=100.00%	0.987032	GCA	4643	1	GCA	GCA	A
All	E1	3	1	460	2242	2243	2244	TTA	L	NA	NA	FALSE	FALSE	FALSE	FALSE	TRUE	NA	NA	NA	NA	NA	NA	NA	NA	FALSE	NOL	4704	polymorphic	TTA	4638	0.985969	TTA,NNN,TTN,NTA,TTG	4638,59,3,1,3	0.9860,0.0125,0.0006,0.0002,0.0006	4704	TTA,TTG	4638,3	0.9994,0.0006	4641	TTA=4638,TTG=3	TTA=0.9994,TTG=0.0006	TTA=99.94%,TTG=0.06%	0.986607	TTA	4638	0.999354	TTA,TTG	(TTA-TTG)(TTA-TTA)(TTG-TTA)(TTG-TTG)	L
All	E1	3	1	461	2245	2246	2247	AAA	K	NA	NA	FALSE	FALSE	FALSE	TRUE	TRUE	NA	NA	NA	NA	NA	NA	NA	NA	FALSE	NOL	4704	conserved	AAA	4645	0.987457	AAA,NNN	4645,59	0.9875,0.0125	4704	AAA	4645	1.0000	4645	AAA=4645	AAA=1.0000	AAA=100.00%	0.987457	AAA	4645	1	AAA	AAA	K
All	E1	3	1	462	2248	2249	2250	AGA	R	NA	NA	TRUE	TRUE	TRUE	TRUE	TRUE	AGA,AAA	R,K	2	NSYN	0.4	0.4	conservative	conservative	FALSE	NOL	4704	polymorphic	AGA	4057	0.862457	AGA,AAA,NNN,AGC,ANA,ANN,CGA	4057,582,59,2,2,1,1	0.8625,0.1237,0.0125,0.0004,0.0004,0.0002,0.0002	4704	AGA,AAA,AGC,CGA	4057,582,2,1	0.8740,0.1254,0.0004,0.0002	4642	AGA=4057,AAA=582,AGC=2,CGA=1	AGA=0.8740,AAA=0.1254,AGC=0.0004,CGA=0.0002	AGA=87.40%,AAA=12.54%,AGC=0.04%,CGA=0.02%	0.98682	AGA	4057	0.873977	AAA,AGA,AGC,CGA	(AGA-AAA)(AGA-AGA)(AGA-CGA)(AGA-AGC)(AAA-AGA)(AAA-AAA)(AAA-CGA)(AAA-AGC)(AGC-AGA)(AGC-AAA)(AGC-CGA)(AGC-AGC)(CGA-AAA)(CGA-AGA)(CGA-AGC)	R
All	E1	3	1	463	2251	2252	2253	TTT	F	NA	NA	FALSE	FALSE	FALSE	TRUE	TRUE	NA	NA	NA	NA	NA	NA	NA	NA	FALSE	NOL	4704	polymorphic	TTT	4608	0.979592	TTT,NNN,NTT,TTC	4608,59,8,29	0.9796,0.0125,0.0017,0.0062	4704	TTT,TTC	4608,29	0.9937,0.0063	4637	TTT=4608,TTC=29	TTT=0.9937,TTC=0.0063	TTT=99.37%,TTC=0.63%	0.985757	TTT	4608	0.993746	TTC,TTT	(TTT-TTT)(TTT-TTC)(TTC-TTT)(TTC-TTC)	F
All	E1	3	1	464	2254	2255	2256	TTG	L	NA	NA	TRUE	TRUE	TRUE	TRUE	TRUE	TTG,CTG	L,L	1	SYN	0	0	none	none	FALSE	NOL	4704	polymorphic	TTG	4116	0.875	TTG,NNN,CTG,TTN,CTT	4116,59,527,1,1	0.8750,0.0125,0.1120,0.0002,0.0002	4704	TTG,CTG,CTT	4116,527,1	0.8863,0.1135,0.0002	4644	TTG=4116,CTG=527,CTT=1	TTG=0.8863,CTG=0.1135,CTT=0.0002	TTG=88.63%,CTG=11.35%,CTT=0.02%	0.987245	TTG	4116	0.886305	CTG,CTT,TTG	(CTG-TTG)(CTG-CTG)(CTG-CTT)(TTG-CTG)(TTG-CTT)(TTG-TTG)(CTT-CTG)(CTT-TTG)	L
All	E1	3	1	465	2257	2258	2259	CAA	Q	NA	NA	FALSE	FALSE	FALSE	TRUE	TRUE	NA	NA	NA	NA	NA	NA	NA	NA	FALSE	NOL	4704	conserved	CAA	4643	0.987032	CAA,NNN,CAN	4643,60,1	0.9870,0.0128,0.0002	4704	CAA	4643	1.0000	4643	CAA=4643	CAA=1.0000	CAA=100.00%	0.987032	CAA	4643	1	CAA	CAA	Q
All	E1	3	1	466	2260	2261	2262	GGC	G	NA	NA	TRUE	TRUE	TRUE	TRUE	TRUE	GGC,GGT	G,G	1	SYN	0	0	none	none	FALSE	NOL	4704	polymorphic	GGC	4078	0.866922	GGC,NNN,GGT	4078,61,565	0.8669,0.0130,0.1201	4704	GGC,GGT	4078,565	0.8783,0.1217	4643	GGC=4078,GGT=565	GGC=0.8783,GGT=0.1217	GGC=87.83%,GGT=12.17%	0.987032	GGC	4078	0.878311	GGC,GGT	(GGT-GGC)(GGT-GGT)(GGC-GGC)(GGC-GGT)	G
All	E1	3	1	467	2263	2264	2265	ATA	I	NA	NA	FALSE	FALSE	FALSE	TRUE	TRUE	NA	NA	NA	NA	NA	NA	NA	NA	FALSE	NOL	4704	conserved	ATA	4642	0.98682	ATA,NNN,ATN	4642,60,2	0.9868,0.0128,0.0004	4704	ATA	4642	1.0000	4642	ATA=4642	ATA=1.0000	ATA=100.00%	0.98682	ATA	4642	1	ATA	ATA	I
All	E1	3	1	468	2266	2267	2268	CCT	P	NA	NA	FALSE	FALSE	FALSE	FALSE	TRUE	NA	NA	NA	NA	NA	NA	NA	NA	FALSE	NOL	4704	polymorphic	CCT	4636	0.985544	CCT,NNN,CCG,CCA,CCN	4636,60,6,1,1	0.9855,0.0128,0.0013,0.0002,0.0002	4704	CCT,CCG,CCA	4636,6,1	0.9985,0.0013,0.0002	4643	CCT=4636,CCG=6,CCA=1	CCT=0.9985,CCG=0.0013,CCA=0.0002	CCT=99.85%,CCG=0.13%,CCA=0.02%	0.987032	CCT	4636	0.998492	CCA,CCG,CCT	(CCG-CCG)(CCG-CCT)(CCG-CCA)(CCA-CCT)(CCA-CCG)(CCT-CCA)(CCT-CCG)(CCT-CCT)	P
All	E1	3	1	469	2269	2270	2271	AAA	K	NA	NA	FALSE	FALSE	FALSE	FALSE	TRUE	NA	NA	NA	NA	NA	NA	NA	NA	FALSE	NOL	4704	polymorphic	AAA	4623	0.982781	AAA,AAG,NNN,NAA,NNA	4623,7,59,12,3	0.9828,0.0015,0.0125,0.0026,0.0006	4704	AAA,AAG	4623,7	0.9985,0.0015	4630	AAA=4623,AAG=7	AAA=0.9985,AAG=0.0015	AAA=99.85%,AAG=0.15%	0.984269	AAA	4623	0.998488	AAA,AAG	(AAA-AAG)(AAA-AAA)(AAG-AAG)(AAG-AAA)	K
All	E1	3	1	470	2272	2273	2274	AAA	K	NA	NA	FALSE	FALSE	FALSE	FALSE	TRUE	NA	NA	NA	NA	NA	NA	NA	NA	FALSE	NOL	4704	polymorphic	AAA	4629	0.984056	AAA,NNN,AAG,AAN,AGA	4629,59,3,1,12	0.9841,0.0125,0.0006,0.0002,0.0026	4704	AAA,AAG,AGA	4629,3,12	0.9968,0.0006,0.0026	4644	AAA=4629,AAG=3,AGA=12	AAA=0.9968,AAG=0.0006,AGA=0.0026	AAA=99.68%,AAG=0.06%,AGA=0.26%	0.987245	AAA	4629	0.99677	AAA,AAG,AGA	(AAG-AGA)(AAG-AAA)(AAG-AAG)(AGA-AAA)(AGA-AGA)(AGA-AAG)(AAA-AAG)(AAA-AGA)(AAA-AAA)	K
All	E1	3	1	471	2275	2276	2277	AAT	N	NA	NA	FALSE	FALSE	FALSE	FALSE	TRUE	NA	NA	NA	NA	NA	NA	NA	NA	FALSE	NOL	4704	conserved	AAT	4641	0.986607	AAT,NNN,AAN,NNT,ANN	4641,60,1,1,1	0.9866,0.0128,0.0002,0.0002,0.0002	4704	AAT	4641	1.0000	4641	AAT=4641	AAT=1.0000	AAT=100.00%	0.986607	AAT	4641	1	AAT	AAT	N
All	E1	3	1	472	2278	2279	2280	TGC	C	NA	NA	FALSE	FALSE	FALSE	FALSE	TRUE	NA	NA	NA	NA	NA	NA	NA	NA	FALSE	NOL	4704	polymorphic	TGC	4636	0.985544	TGC,NNN,TGN,TGT,NNC	4636,59,3,5,1	0.9855,0.0125,0.0006,0.0011,0.0002	4704	TGC,TGT	4636,5	0.9989,0.0011	4641	TGC=4636,TGT=5	TGC=0.9989,TGT=0.0011	TGC=99.89%,TGT=0.11%	0.986607	TGC	4636	0.998923	TGC,TGT	(TGC-TGC)(TGC-TGT)(TGT-TGC)(TGT-TGT)	C
All	E1	3	1	473	2281	2282	2283	ATA	I	NA	NA	FALSE	FALSE	FALSE	FALSE	TRUE	NA	NA	NA	NA	NA	NA	NA	NA	FALSE	NOL	4704	conserved	ATA	4643	0.987032	ATA,NNN,NTA	4643,60,1	0.9870,0.0128,0.0002	4704	ATA	4643	1.0000	4643	ATA=4643	ATA=1.0000	ATA=100.00%	0.987032	ATA	4643	1	ATA	ATA	I
All	E1	3	1	474	2284	2285	2286	TTA	L	NA	NA	FALSE	FALSE	FALSE	TRUE	TRUE	NA	NA	NA	NA	NA	NA	NA	NA	FALSE	NOL	4704	polymorphic	TTA	4640	0.986395	TTA,NNN,TTG	4640,60,4	0.9864,0.0128,0.0009	4704	TTA,TTG	4640,4	0.9991,0.0009	4644	TTA=4640,TTG=4	TTA=0.9991,TTG=0.0009	TTA=99.91%,TTG=0.09%	0.987245	TTA	4640	0.999139	TTA,TTG	(TTG-TTA)(TTG-TTG)(TTA-TTG)(TTA-TTA)	L
All	E1	3	1	475	2287	2288	2289	CTA	L	NA	NA	TRUE	TRUE	TRUE	TRUE	TRUE	CTA,TTA	L,L	1	SYN	0	0	none	none	FALSE	NOL	4704	polymorphic	CTA	4074	0.866071	CTA,NNN,TTA,ATA,NNA,NTA	4074,60,566,1,1,2	0.8661,0.0128,0.1203,0.0002,0.0002,0.0004	4704	CTA,TTA,ATA	4074,566,1	0.8778,0.1220,0.0002	4641	CTA=4074,TTA=566,ATA=1	CTA=0.8778,TTA=0.1220,ATA=0.0002	CTA=87.78%,TTA=12.20%,ATA=0.02%	0.986607	CTA	4074	0.877828	ATA,CTA,TTA	(ATA-TTA)(ATA-CTA)(CTA-ATA)(CTA-TTA)(CTA-CTA)(TTA-TTA)(TTA-ATA)(TTA-CTA)	L
All	E1	3	1	476	2290	2291	2292	TAT	Y	NA	NA	FALSE	FALSE	FALSE	TRUE	TRUE	NA	NA	NA	NA	NA	NA	NA	NA	FALSE	NOL	4704	polymorphic	TAT	4586	0.974915	TAT,NNN,TNN,TAC,TNT,TAN	4586,60,54,1,2,1	0.9749,0.0128,0.0115,0.0002,0.0004,0.0002	4704	TAT,TAC	4586,1	0.9998,0.0002	4587	TAT=4586,TAC=1	TAT=0.9998,TAC=0.0002	TAT=99.98%,TAC=0.02%	0.975128	TAT	4586	0.999782	TAC,TAT	(TAT-TAC)(TAT-TAT)(TAC-TAT)	Y
All	E1	3	1	477	2293	2294	2295	GGT	G	NA	NA	FALSE	FALSE	FALSE	FALSE	TRUE	NA	NA	NA	NA	NA	NA	NA	NA	FALSE	NOL	4704	polymorphic	GGT	4590	0.975765	GGT,NNN,GNN,NGT,GGC	4590,111,1,1,1	0.9758,0.0236,0.0002,0.0002,0.0002	4704	GGT,GGC	4590,1	0.9998,0.0002	4591	GGT=4590,GGC=1	GGT=0.9998,GGC=0.0002	GGT=99.98%,GGC=0.02%	0.975978	GGT	4590	0.999782	GGC,GGT	(GGC-GGT)(GGT-GGT)(GGT-GGC)	G
All	E1	3	1	478	2296	2297	2298	GCA	A	NA	NA	FALSE	FALSE	FALSE	FALSE	TRUE	NA	NA	NA	NA	NA	NA	NA	NA	FALSE	NOL	4704	conserved	GCA	4325	0.91943	GCA,GCN,NNN,GNN	4325,267,111,1	0.9194,0.0568,0.0236,0.0002	4704	GCA	4325	1.0000	4325	GCA=4325	GCA=1.0000	GCA=100.00%	0.91943	GCA	4325	1	GCA	GCA	A
All	E1	3	1	479	2299	2300	2301	GCT	A	NA	NA	FALSE	FALSE	FALSE	FALSE	TRUE	NA	NA	NA	NA	NA	NA	NA	NA	FALSE	NOL	4704	polymorphic	GCT	4118	0.875425	GCT,NNN,GCG,GCN,GCC,GNT,GNN,NNT,NCT	4118,484,1,6,13,4,72,3,3	0.8754,0.1029,0.0002,0.0013,0.0028,0.0009,0.0153,0.0006,0.0006	4704	GCT,GCG,GCC	4118,1,13	0.9966,0.0002,0.0031	4132	GCT=4118,GCG=1,GCC=13	GCT=0.9966,GCG=0.0002,GCC=0.0031	GCT=99.66%,GCG=0.02%,GCC=0.31%	0.878401	GCT	4118	0.996612	GCC,GCG,GCT	(GCC-GCC)(GCC-GCG)(GCC-GCT)(GCG-GCT)(GCG-GCC)(GCT-GCG)(GCT-GCT)(GCT-GCC)	A
All	E1	3	1	480	2302	2303	2304	AAC	N	NA	NA	FALSE	FALSE	FALSE	FALSE	FALSE	NA	NA	NA	NA	NA	NA	NA	NA	FALSE	NOL	4704	polymorphic	AAC	4175	0.887543	AAC,NNN,NAC,AAT	4175,524,4,1	0.8875,0.1114,0.0009,0.0002	4704	AAC,AAT	4175,1	0.9998,0.0002	4176	AAC=4175,AAT=1	AAC=0.9998,AAT=0.0002	AAC=99.98%,AAT=0.02%	0.887755	AAC	4175	0.999761	AAC,AAT	(AAC-AAC)(AAC-AAT)(AAT-AAC)	N
All	E1	3	1	481	2305	2306	2307	ACA	T	NA	NA	FALSE	FALSE	FALSE	FALSE	FALSE	NA	NA	NA	NA	NA	NA	NA	NA	FALSE	NOL	4704	conserved	ACA	4172	0.886905	ACA,NNN	4172,532	0.8869,0.1131	4704	ACA	4172	1.0000	4172	ACA=4172	ACA=1.0000	ACA=100.00%	0.886905	ACA	4172	1	ACA	ACA	T
All	E1	3	1	482	2308	2309	2310	GGT	G	NA	NA	FALSE	FALSE	FALSE	FALSE	FALSE	NA	NA	NA	NA	NA	NA	NA	NA	FALSE	NOL	4704	polymorphic	GGT	4165	0.885417	GGT,NNN,GGN,GGC,NNT,GGG	4165,531,5,1,1,1	0.8854,0.1129,0.0011,0.0002,0.0002,0.0002	4704	GGT,GGC,GGG	4165,1,1	0.9995,0.0002,0.0002	4167	GGT=4165,GGC=1,GGG=1	GGT=0.9995,GGC=0.0002,GGG=0.0002	GGT=99.95%,GGC=0.02%,GGG=0.02%	0.885842	GGT	4165	0.99952	GGC,GGG,GGT	(GGT-GGC)(GGT-GGT)(GGT-GGG)(GGG-GGT)(GGC-GGT)(GGC-GGG)	G
All	E1	3	1	483	2311	2312	2313	AAA	K	NA	NA	FALSE	FALSE	FALSE	FALSE	FALSE	NA	NA	NA	NA	NA	NA	NA	NA	FALSE	NOL	4704	conserved	AAA	4161	0.884566	AAA,NNN,NAA,NNA	4161,528,14,1	0.8846,0.1122,0.0030,0.0002	4704	AAA	4161	1.0000	4161	AAA=4161	AAA=1.0000	AAA=100.00%	0.884566	AAA	4161	1	AAA	AAA	K
All	E1	3	1	484	2314	2315	2316	TCA	S	NA	NA	FALSE	FALSE	FALSE	FALSE	FALSE	NA	NA	NA	NA	NA	NA	NA	NA	FALSE	NOL	4704	polymorphic	TCA	4168	0.886054	TCA,NNN,TCN,TNA,NNA,TTA	4168,528,2,4,1,1	0.8861,0.1122,0.0004,0.0009,0.0002,0.0002	4704	TCA,TTA	4168,1	0.9998,0.0002	4169	TCA=4168,TTA=1	TCA=0.9998,TTA=0.0002	TCA=99.98%,TTA=0.02%	0.886267	TCA	4168	0.99976	TCA,TTA	(TTA-TCA)(TCA-TTA)(TCA-TCA)	S
All	E1	3	1	485	2317	2318	2319	TTA	L	NA	NA	FALSE	FALSE	FALSE	FALSE	FALSE	NA	NA	NA	NA	NA	NA	NA	NA	FALSE	NOL	4704	conserved	TTA	4170	0.88648	TTA,NNN,NTA,TNN	4170,526,7,1	0.8865,0.1118,0.0015,0.0002	4704	TTA	4170	1.0000	4170	TTA=4170	TTA=1.0000	TTA=100.00%	0.88648	TTA	4170	1	TTA	TTA	L
All	E1	3	1	486	2320	2321	2322	TTT	F	NA	NA	FALSE	FALSE	FALSE	FALSE	TRUE	NA	NA	NA	NA	NA	NA	NA	NA	FALSE	NOL	4704	polymorphic	TTT	4147	0.88159	TTT,NNN,NTT,NTN,TTN,TTC	4147,525,26,4,1,1	0.8816,0.1116,0.0055,0.0009,0.0002,0.0002	4704	TTT,TTC	4147,1	0.9998,0.0002	4148	TTT=4147,TTC=1	TTT=0.9998,TTC=0.0002	TTT=99.98%,TTC=0.02%	0.881803	TTT	4147	0.999759	TTC,TTT	(TTT-TTC)(TTT-TTT)(TTC-TTT)	F
All	E1	3	1	487	2323	2324	2325	GGT	G	NA	NA	FALSE	FALSE	FALSE	FALSE	TRUE	NA	NA	NA	NA	NA	NA	NA	NA	FALSE	NOL	4704	conserved	GGT	4175	0.887543	GGT,NNN,NGT,GNN,NGN	4175,520,5,2,2	0.8875,0.1105,0.0011,0.0004,0.0004	4704	GGT	4175	1.0000	4175	GGT=4175	GGT=1.0000	GGT=100.00%	0.887543	GGT	4175	1	GGT	GGT	G
All	E1	3	1	488	2326	2327	2328	ATG	M	NA	NA	FALSE	FALSE	FALSE	FALSE	TRUE	NA	NA	NA	NA	NA	NA	NA	NA	FALSE	NOL	4704	conserved	ATG	4179	0.888393	ATG,NNN,ANN,NTG,ATN,NNG	4179,521,1,1,1,1	0.8884,0.1108,0.0002,0.0002,0.0002,0.0002	4704	ATG	4179	1.0000	4179	ATG=4179	ATG=1.0000	ATG=100.00%	0.888393	ATG	4179	1	ATG	ATG	M
All	E1	3	1	489	2329	2330	2331	AGT	S	NA	NA	FALSE	FALSE	FALSE	TRUE	TRUE	NA	NA	NA	NA	NA	NA	NA	NA	FALSE	NOL	4704	polymorphic	AGT	4174	0.88733	AGT,NNN,AGN,AGC,ANN,NGT	4174,520,4,2,2,2	0.8873,0.1105,0.0009,0.0004,0.0004,0.0004	4704	AGT,AGC	4174,2	0.9995,0.0005	4176	AGT=4174,AGC=2	AGT=0.9995,AGC=0.0005	AGT=99.95%,AGC=0.05%	0.887755	AGT	4174	0.999521	AGC,AGT	(AGC-AGT)(AGC-AGC)(AGT-AGT)(AGT-AGC)	S
All	E1	3	1	490	2332	2333	2334	TTA	L	NA	NA	TRUE	TRUE	TRUE	TRUE	TRUE	TTA,TTG	L,L	1	SYN	0	0	none	none	FALSE	NOL	4704	polymorphic	TTA	4054	0.86182	TTA,NNN,TTN,CTA,NNA,TTG,CTG	4054,521,4,1,1,122,1	0.8618,0.1108,0.0009,0.0002,0.0002,0.0259,0.0002	4704	TTA,CTA,TTG,CTG	4054,1,122,1	0.9703,0.0002,0.0292,0.0002	4178	TTA=4054,CTA=1,TTG=122,CTG=1	TTA=0.9703,CTA=0.0002,TTG=0.0292,CTG=0.0002	TTA=97.03%,CTA=0.02%,TTG=2.92%,CTG=0.02%	0.88818	TTA	4054	0.970321	CTA,CTG,TTA,TTG	(CTA-TTG)(CTA-CTG)(CTA-TTA)(TTG-CTA)(TTG-TTG)(TTG-CTG)(TTG-TTA)(TTA-TTG)(TTA-CTA)(TTA-CTG)(TTA-TTA)	L
All	E1	3	1	491	2335	2336	2337	ATG	M	NA	NA	FALSE	TRUE	TRUE	TRUE	TRUE	ATG,ATA	M,I	2	NSYN	0.29	0.29	conservative	conservative	FALSE	NOL	4704	polymorphic	ATG	3931	0.835672	ATG,ATA,NNN,ATT,NNG,ANG,ATN	3931,239,522,8,1,1,2	0.8357,0.0508,0.1110,0.0017,0.0002,0.0002,0.0004	4704	ATG,ATA,ATT	3931,239,8	0.9409,0.0572,0.0019	4178	ATG=3931,ATA=239,ATT=8	ATG=0.9409,ATA=0.0572,ATT=0.0019	ATG=94.09%,ATA=5.72%,ATT=0.19%	0.88818	ATG	3931	0.940881	ATA,ATG,ATT	(ATA-ATA)(ATA-ATG)(ATA-ATT)(ATG-ATT)(ATG-ATG)(ATG-ATA)(ATT-ATA)(ATT-ATG)(ATT-ATT)	M
All	E1	3	1	492	2338	2339	2340	AAA	K	NA	NA	FALSE	FALSE	FALSE	TRUE	TRUE	NA	NA	NA	NA	NA	NA	NA	NA	FALSE	NOL	4704	polymorphic	AAA	4173	0.887117	AAA,NNN,CAA,AAC,NAN,NAA,AAN,ANN,NNA	4173,520,1,1,1,4,2,1,1	0.8871,0.1105,0.0002,0.0002,0.0002,0.0009,0.0004,0.0002,0.0002	4704	AAA,CAA,AAC	4173,1,1	0.9995,0.0002,0.0002	4175	AAA=4173,CAA=1,AAC=1	AAA=0.9995,CAA=0.0002,AAC=0.0002	AAA=99.95%,CAA=0.02%,AAC=0.02%	0.887543	AAA	4173	0.999521	AAA,AAC,CAA	(AAA-AAA)(AAA-AAC)(AAA-CAA)(AAC-AAA)(AAC-CAA)(CAA-AAA)	K
All	E1	3	1	493	2341	2342	2343	TTT	F	NA	NA	FALSE	TRUE	TRUE	TRUE	TRUE	TTT,TTC	F,F	1	SYN	0	0	none	none	FALSE	NOL	4704	polymorphic	TTT	3866	0.821854	TTT,NNN,TTC,NNT,NTT,NTC	3866,521,312,1,3,1	0.8219,0.1108,0.0663,0.0002,0.0006,0.0002	4704	TTT,TTC	3866,312	0.9253,0.0747	4178	TTT=3866,TTC=312	TTT=0.9253,TTC=0.0747	TTT=92.53%,TTC=7.47%	0.88818	TTT	3866	0.925323	TTC,TTT	(TTT-TTC)(TTT-TTT)(TTC-TTC)(TTC-TTT)	F
All	E1	3	1	494	2344	2345	2346	CTG	L	NA	NA	TRUE	TRUE	TRUE	TRUE	TRUE	CTG,TTG	L,L	1	SYN	0	0	none	none	FALSE	NOL	4704	polymorphic	CTG	3474	0.73852	CTG,TTG,NNN,CNN,NTG,CTN	3474,703,521,1,3,2	0.7385,0.1494,0.1108,0.0002,0.0006,0.0004	4704	CTG,TTG	3474,703	0.8317,0.1683	4177	CTG=3474,TTG=703	CTG=0.8317,TTG=0.1683	CTG=83.17%,TTG=16.83%	0.887968	CTG	3474	0.831697	CTG,TTG	(CTG-TTG)(CTG-CTG)(TTG-CTG)(TTG-TTG)	L
All	E1	3	1	495	2347	2348	2349	CAA	Q	NA	NA	FALSE	FALSE	FALSE	TRUE	TRUE	NA	NA	NA	NA	NA	NA	NA	NA	FALSE	NOL	4704	conserved	CAA	4180	0.888605	CAA,NNN,CNA	4180,523,1	0.8886,0.1112,0.0002	4704	CAA	4180	1.0000	4180	CAA=4180	CAA=1.0000	CAA=100.00%	0.888605	CAA	4180	1	CAA	CAA	Q
All	E1	3	1	496	2350	2351	2352	GGG	G	NA	NA	FALSE	FALSE	FALSE	TRUE	TRUE	NA	NA	NA	NA	NA	NA	NA	NA	FALSE	NOL	4704	polymorphic	GGG	4176	0.887755	GGG,NNN,GGA,NGG,NNG	4176,521,1,5,1	0.8878,0.1108,0.0002,0.0011,0.0002	4704	GGG,GGA	4176,1	0.9998,0.0002	4177	GGG=4176,GGA=1	GGG=0.9998,GGA=0.0002	GGG=99.98%,GGA=0.02%	0.887968	GGG	4176	0.999761	GGA,GGG	(GGG-GGA)(GGG-GGG)(GGA-GGG)	G
All	E1	3	1	497	2353	2354	2355	TCT	S	NA	NA	TRUE	TRUE	TRUE	TRUE	TRUE	TCT,TCC	S,S	1	SYN	0	0	none	none	FALSE	NOL	4704	polymorphic	TCT	3981	0.846301	TCT,NNN,TCC,TGT	3981,521,201,1	0.8463,0.1108,0.0427,0.0002	4704	TCT,TCC,TGT	3981,201,1	0.9517,0.0481,0.0002	4183	TCT=3981,TCC=201,TGT=1	TCT=0.9517,TCC=0.0481,TGT=0.0002	TCT=95.17%,TCC=4.81%,TGT=0.02%	0.889243	TCT	3981	0.951709	TCC,TCT,TGT	(TGT-TCT)(TGT-TCC)(TCC-TCT)(TCC-TGT)(TCC-TCC)(TCT-TCC)(TCT-TGT)(TCT-TCT)	S
All	E1	3	1	498	2356	2357	2358	GTA	V	NA	NA	FALSE	FALSE	FALSE	TRUE	TRUE	NA	NA	NA	NA	NA	NA	NA	NA	FALSE	NOL	4704	polymorphic	GTA	4165	0.885417	GTA,NNN,GNA,GTN,GTC,GNN	4165,520,5,8,4,2	0.8854,0.1105,0.0011,0.0017,0.0009,0.0004	4704	GTA,GTC	4165,4	0.9990,0.0010	4169	GTA=4165,GTC=4	GTA=0.9990,GTC=0.0010	GTA=99.90%,GTC=0.10%	0.886267	GTA	4165	0.999041	GTA,GTC	(GTA-GTC)(GTA-GTA)(GTC-GTC)(GTC-GTA)	V
All	E1	3	1	499	2359	2360	2361	ATA	I	NA	NA	FALSE	FALSE	FALSE	FALSE	TRUE	NA	NA	NA	NA	NA	NA	NA	NA	FALSE	NOL	4704	polymorphic	ATA	4181	0.888818	ATA,NNN,NTA,ATT,NNA	4181,518,2,2,1	0.8888,0.1101,0.0004,0.0004,0.0002	4704	ATA,ATT	4181,2	0.9995,0.0005	4183	ATA=4181,ATT=2	ATA=0.9995,ATT=0.0005	ATA=99.95%,ATT=0.05%	0.889243	ATA	4181	0.999522	ATA,ATT	(ATA-ATA)(ATA-ATT)(ATT-ATA)(ATT-ATT)	I
All	E1	3	1	500	2362	2363	2364	TGT	C	NA	NA	FALSE	FALSE	FALSE	FALSE	TRUE	NA	NA	NA	NA	NA	NA	NA	NA	FALSE	NOL	4704	conserved	TGT	4171	0.886692	TGT,NNN,TGN,NGT,NNT,NGN,TNN	4171,516,11,2,1,2,1	0.8867,0.1097,0.0023,0.0004,0.0002,0.0004,0.0002	4704	TGT	4171	1.0000	4171	TGT=4171	TGT=1.0000	TGT=100.00%	0.886692	TGT	4171	1	TGT	TGT	C
All	E1	3	1	501	2365	2366	2367	TTT	F	NA	NA	FALSE	FALSE	FALSE	FALSE	TRUE	NA	NA	NA	NA	NA	NA	NA	NA	FALSE	NOL	4704	polymorphic	TTT	4188	0.890306	TTT,NNN,NTT,TTC	4188,513,2,1	0.8903,0.1091,0.0004,0.0002	4704	TTT,TTC	4188,1	0.9998,0.0002	4189	TTT=4188,TTC=1	TTT=0.9998,TTC=0.0002	TTT=99.98%,TTC=0.02%	0.890519	TTT	4188	0.999761	TTC,TTT	(TTT-TTT)(TTT-TTC)(TTC-TTT)	F
All	E1	3	1	502	2368	2369	2370	GTA	V	NA	NA	FALSE	FALSE	FALSE	FALSE	FALSE	NA	NA	NA	NA	NA	NA	NA	NA	FALSE	NOL	4704	conserved	GTA	4180	0.888605	GTA,NNN,GTN,NNA,GNN	4180,513,9,1,1	0.8886,0.1091,0.0019,0.0002,0.0002	4704	GTA	4180	1.0000	4180	GTA=4180	GTA=1.0000	GTA=100.00%	0.888605	GTA	4180	1	GTA	GTA	V
All	E1	3	1	503	2371	2372	2373	AAT	N	NA	NA	FALSE	FALSE	FALSE	FALSE	FALSE	NA	NA	NA	NA	NA	NA	NA	NA	FALSE	NOL	4704	conserved	AAT	4186	0.889881	AAT,NNN,AAN,ANN	4186,513,3,2	0.8899,0.1091,0.0006,0.0004	4704	AAT	4186	1.0000	4186	AAT=4186	AAT=1.0000	AAT=100.00%	0.889881	AAT	4186	1	AAT	AAT	N
All	E1	3	1	504	2374	2375	2376	TCT	S	NA	NA	FALSE	FALSE	FALSE	FALSE	FALSE	NA	NA	NA	NA	NA	NA	NA	NA	FALSE	NOL	4704	polymorphic	TCT	4103	0.872236	TCT,NNN,TCC,NNT,GCT,NCT,TCG	4103,505,78,4,1,2,11	0.8722,0.1074,0.0166,0.0009,0.0002,0.0004,0.0023	4704	TCT,TCC,GCT,TCG	4103,78,1,11	0.9785,0.0186,0.0002,0.0026	4193	TCT=4103,TCC=78,GCT=1,TCG=11	TCT=0.9785,TCC=0.0186,GCT=0.0002,TCG=0.0026	TCT=97.85%,TCC=1.86%,GCT=0.02%,TCG=0.26%	0.891369	TCT	4103	0.978536	GCT,TCC,TCG,TCT	(TCC-TCT)(TCC-TCG)(TCC-TCC)(TCC-GCT)(TCG-TCC)(TCG-GCT)(TCG-TCT)(TCG-TCG)(GCT-TCC)(GCT-TCT)(GCT-TCG)(TCT-TCT)(TCT-TCG)(TCT-TCC)(TCT-GCT)	S
All	E1	3	1	505	2377	2378	2379	AAA	K	NA	NA	FALSE	FALSE	FALSE	FALSE	FALSE	NA	NA	NA	NA	NA	NA	NA	NA	FALSE	NOL	4704	conserved	AAA	4169	0.886267	AAA,NNN,NAA,NNA	4169,499,33,3	0.8863,0.1061,0.0070,0.0006	4704	AAA	4169	1.0000	4169	AAA=4169	AAA=1.0000	AAA=100.00%	0.886267	AAA	4169	1	AAA	AAA	K
All	E1	3	1	506	2380	2381	2382	AGC	S	NA	NA	FALSE	FALSE	FALSE	FALSE	FALSE	NA	NA	NA	NA	NA	NA	NA	NA	FALSE	NOL	4704	conserved	AGC	4209	0.89477	AGC,NNN,AGN,NGC,NNC	4209,490,1,3,1	0.8948,0.1042,0.0002,0.0006,0.0002	4704	AGC	4209	1.0000	4209	AGC=4209	AGC=1.0000	AGC=100.00%	0.89477	AGC	4209	1	AGC	AGC	S
All	E1	3	1	507	2383	2384	2385	CAT	H	NA	NA	FALSE	FALSE	FALSE	FALSE	FALSE	NA	NA	NA	NA	NA	NA	NA	NA	FALSE	NOL	4704	conserved	CAT	4200	0.892857	CAT,NNN,CNT,CAN,NNT	4200,485,1,14,4	0.8929,0.1031,0.0002,0.0030,0.0009	4704	CAT	4200	1.0000	4200	CAT=4200	CAT=1.0000	CAT=100.00%	0.892857	CAT	4200	1	CAT	CAT	H
All	E1	3	1	508	2386	2387	2388	TTT	F	NA	NA	FALSE	FALSE	FALSE	FALSE	FALSE	NA	NA	NA	NA	NA	NA	NA	NA	FALSE	NOL	4704	polymorphic	TTT	4194	0.891582	TTT,NNN,NTT,TTC,TTN,NNT,TNN,TGT	4194,483,2,16,1,2,5,1	0.8916,0.1027,0.0004,0.0034,0.0002,0.0004,0.0011,0.0002	4704	TTT,TTC,TGT	4194,16,1	0.9960,0.0038,0.0002	4211	TTT=4194,TTC=16,TGT=1	TTT=0.9960,TTC=0.0038,TGT=0.0002	TTT=99.60%,TTC=0.38%,TGT=0.02%	0.895196	TTT	4194	0.995963	TGT,TTC,TTT	(TTC-TTC)(TTC-TTT)(TTT-TGT)(TTT-TTT)(TTT-TTC)(TGT-TTC)(TGT-TTT)	F
All	E1	3	1	509	2389	2390	2391	TGG	W	NA	NA	FALSE	FALSE	FALSE	FALSE	FALSE	NA	NA	NA	NA	NA	NA	NA	NA	FALSE	NOL	4704	conserved	TGG	4209	0.89477	TGG,NNN,NGG,NNG,TNG,TGN	4209,478,7,8,1,1	0.8948,0.1016,0.0015,0.0017,0.0002,0.0002	4704	TGG	4209	1.0000	4209	TGG=4209	TGG=1.0000	TGG=100.00%	0.89477	TGG	4209	1	TGG	TGG	W
All	E1	3	1	510	2392	2393	2394	TTA	L	NA	NA	FALSE	FALSE	FALSE	FALSE	FALSE	NA	NA	NA	NA	NA	NA	NA	NA	FALSE	NOL	4704	polymorphic	TTA	4215	0.896046	TTA,NNN,NNA,TNN,NTA,CTA,TTN,CNA,TTG	4215,441,27,1,11,2,3,2,2	0.8960,0.0938,0.0057,0.0002,0.0023,0.0004,0.0006,0.0004,0.0004	4704	TTA,CTA,TTG	4215,2,2	0.9991,0.0005,0.0005	4219	TTA=4215,CTA=2,TTG=2	TTA=0.9991,CTA=0.0005,TTG=0.0005	TTA=99.91%,CTA=0.05%,TTG=0.05%	0.896896	TTA	4215	0.999052	CTA,TTA,TTG	(TTA-CTA)(TTA-TTG)(TTA-TTA)(CTA-CTA)(CTA-TTG)(CTA-TTA)(TTG-TTA)(TTG-CTA)(TTG-TTG)	L
All	E1	3	1	511	2395	2396	2397	CAA	Q	NA	NA	FALSE	FALSE	FALSE	FALSE	FALSE	NA	NA	NA	NA	NA	NA	NA	NA	FALSE	NOL	4704	conserved	CAA	4268	0.907313	CAA,NNN,CNA,NAA,NNA	4268,424,3,8,1	0.9073,0.0901,0.0006,0.0017,0.0002	4704	CAA	4268	1.0000	4268	CAA=4268	CAA=1.0000	CAA=100.00%	0.907313	CAA	4268	1	CAA	CAA	Q
All	E1	3	1	512	2398	2399	2400	CCA	P	NA	NA	FALSE	FALSE	FALSE	FALSE	FALSE	NA	NA	NA	NA	NA	NA	NA	NA	FALSE	NOL	4704	polymorphic	CCA	4260	0.905612	CCA,NNN,NCA,CTA,CNN,NCN,NNA,NNC,CCN,CNA	4260,424,9,1,2,2,3,1,1,1	0.9056,0.0901,0.0019,0.0002,0.0004,0.0004,0.0006,0.0002,0.0002,0.0002	4704	CCA,CTA	4260,1	0.9998,0.0002	4261	CCA=4260,CTA=1	CCA=0.9998,CTA=0.0002	CCA=99.98%,CTA=0.02%	0.905825	CCA	4260	0.999765	CCA,CTA	(CTA-CCA)(CCA-CTA)(CCA-CCA)	P
All	E1	3	1	513	2401	2402	2403	TTA	L	NA	NA	FALSE	FALSE	FALSE	FALSE	FALSE	NA	NA	NA	NA	NA	NA	NA	NA	FALSE	NOL	4704	polymorphic	TTA	4267	0.9071	TTA,NNN,GTA,TTG,NTA,GCN,TNN,TTN	4267,424,2,2,4,1,3,1	0.9071,0.0901,0.0004,0.0004,0.0009,0.0002,0.0006,0.0002	4704	TTA,GTA,TTG	4267,2,2	0.9991,0.0005,0.0005	4271	TTA=4267,GTA=2,TTG=2	TTA=0.9991,GTA=0.0005,TTG=0.0005	TTA=99.91%,GTA=0.05%,TTG=0.05%	0.907951	TTA	4267	0.999063	GTA,TTA,TTG	(TTG-TTA)(TTG-GTA)(TTG-TTG)(GTA-TTA)(GTA-GTA)(GTA-TTG)(TTA-TTG)(TTA-GTA)(TTA-TTA)	L
All	E1	3	1	514	2404	2405	2406	GCA	A	NA	NA	FALSE	FALSE	FALSE	FALSE	FALSE	NA	NA	NA	NA	NA	NA	NA	NA	FALSE	NOL	4704	polymorphic	GCA	4263	0.90625	GCA,NNN,GTA,GCG,GNA,NCA,GCN,GNN	4263,422,2,1,11,3,1,1	0.9062,0.0897,0.0004,0.0002,0.0023,0.0006,0.0002,0.0002	4704	GCA,GTA,GCG	4263,2,1	0.9993,0.0005,0.0002	4266	GCA=4263,GTA=2,GCG=1	GCA=0.9993,GTA=0.0005,GCG=0.0002	GCA=99.93%,GTA=0.05%,GCG=0.02%	0.906888	GCA	4263	0.999297	GCA,GCG,GTA	(GTA-GTA)(GTA-GCA)(GCA-GCA)(GCA-GCG)(GCA-GTA)(GCG-GCA)(GCG-GTA)	A
All	E1	3	1	515	2407	2408	2409	GAT	D	NA	NA	FALSE	FALSE	FALSE	FALSE	FALSE	NA	NA	NA	NA	NA	NA	NA	NA	FALSE	NOL	4704	conserved	GAT	4279	0.909651	GAT,NNN,NAT,NNT,GNT,GAN,GNN	4279,393,2,24,4,1,1	0.9097,0.0835,0.0004,0.0051,0.0009,0.0002,0.0002	4704	GAT	4279	1.0000	4279	GAT=4279	GAT=1.0000	GAT=100.00%	0.909651	GAT	4279	1	GAT	GAT	D
All	E1	3	1	516	2410	2411	2412	GCC	A	NA	NA	FALSE	FALSE	FALSE	FALSE	FALSE	NA	NA	NA	NA	NA	NA	NA	NA	FALSE	NOL	4704	polymorphic	GCC	4452	0.946429	GCC,NNN,GCT,GCN,GNC,NCC	4452,238,11,1,1,1	0.9464,0.0506,0.0023,0.0002,0.0002,0.0002	4704	GCC,GCT	4452,11	0.9975,0.0025	4463	GCC=4452,GCT=11	GCC=0.9975,GCT=0.0025	GCC=99.75%,GCT=0.25%	0.948767	GCC	4452	0.997535	GCC,GCT	(GCC-GCC)(GCC-GCT)(GCT-GCC)(GCT-GCT)	A
All	E1	3	1	517	2413	2414	2415	AAA	K	NA	NA	FALSE	FALSE	FALSE	FALSE	FALSE	NA	NA	NA	NA	NA	NA	NA	NA	FALSE	NOL	4704	conserved	AAA	4457	0.947491	AAA,NNN,NAA	4457,238,9	0.9475,0.0506,0.0019	4704	AAA	4457	1.0000	4457	AAA=4457	AAA=1.0000	AAA=100.00%	0.947491	AAA	4457	1	AAA	AAA	K
All	E1	3	1	518	2416	2417	2418	ATA	I	NA	NA	FALSE	FALSE	FALSE	FALSE	FALSE	NA	NA	NA	NA	NA	NA	NA	NA	FALSE	NOL	4704	polymorphic	ATA	4463	0.948767	ATA,NNN,ATC	4463,238,3	0.9488,0.0506,0.0006	4704	ATA,ATC	4463,3	0.9993,0.0007	4466	ATA=4463,ATC=3	ATA=0.9993,ATC=0.0007	ATA=99.93%,ATC=0.07%	0.949405	ATA	4463	0.999328	ATA,ATC	(ATA-ATA)(ATA-ATC)(ATC-ATA)(ATC-ATC)	I
All	E1	3	1	519	2419	2420	2421	GGT	G	NA	NA	FALSE	FALSE	FALSE	FALSE	FALSE	NA	NA	NA	NA	NA	NA	NA	NA	FALSE	NOL	4704	conserved	GGT	4463	0.948767	GGT,NNN,NGT,GNN	4463,238,2,1	0.9488,0.0506,0.0004,0.0002	4704	GGT	4463	1.0000	4463	GGT=4463	GGT=1.0000	GGT=100.00%	0.948767	GGT	4463	1	GGT	GGT	G
All	E1	3	1	520	2422	2423	2424	ATG	M	NA	NA	FALSE	FALSE	FALSE	FALSE	FALSE	NA	NA	NA	NA	NA	NA	NA	NA	FALSE	NOL	4704	conserved	ATG	4463	0.948767	ATG,NNN,ATN,ANG	4463,239,1,1	0.9488,0.0508,0.0002,0.0002	4704	ATG	4463	1.0000	4463	ATG=4463	ATG=1.0000	ATG=100.00%	0.948767	ATG	4463	1	ATG	ATG	M
All	E1	3	1	521	2425	2426	2427	TTA	L	NA	NA	FALSE	FALSE	FALSE	FALSE	FALSE	NA	NA	NA	NA	NA	NA	NA	NA	FALSE	NOL	4704	conserved	TTA	4680	0.994898	TTA,NNN	4680,24	0.9949,0.0051	4704	TTA	4680	1.0000	4680	TTA=4680	TTA=1.0000	TTA=100.00%	0.994898	TTA	4680	1	TTA	TTA	L
All	E1	3	1	522	2428	2429	2430	GAT	D	NA	NA	FALSE	FALSE	FALSE	FALSE	FALSE	NA	NA	NA	NA	NA	NA	NA	NA	FALSE	NOL	4704	conserved	GAT	4680	0.994898	GAT,NNN	4680,24	0.9949,0.0051	4704	GAT	4680	1.0000	4680	GAT=4680	GAT=1.0000	GAT=100.00%	0.994898	GAT	4680	1	GAT	GAT	D
All	E1	3	1	523	2431	2432	2433	GAT	D	NA	NA	FALSE	FALSE	FALSE	FALSE	FALSE	NA	NA	NA	NA	NA	NA	NA	NA	FALSE	NOL	4704	polymorphic	GAT	4679	0.994685	GAT,NNN,GAC	4679,24,1	0.9947,0.0051,0.0002	4704	GAT,GAC	4679,1	0.9998,0.0002	4680	GAT=4679,GAC=1	GAT=0.9998,GAC=0.0002	GAT=99.98%,GAC=0.02%	0.994898	GAT	4679	0.999786	GAC,GAT	(GAC-GAT)(GAT-GAC)(GAT-GAT)	D
All	E1	3	1	524	2434	2435	2436	GCT	A	NA	NA	FALSE	FALSE	FALSE	FALSE	FALSE	NA	NA	NA	NA	NA	NA	NA	NA	FALSE	NOL	4704	conserved	GCT	4680	0.994898	GCT,NNN	4680,24	0.9949,0.0051	4704	GCT	4680	1.0000	4680	GCT=4680	GCT=1.0000	GCT=100.00%	0.994898	GCT	4680	1	GCT	GCT	A
All	E1	3	1	525	2437	2438	2439	ACA	T	NA	NA	FALSE	FALSE	FALSE	FALSE	FALSE	NA	NA	NA	NA	NA	NA	NA	NA	FALSE	NOL	4704	polymorphic	ACA	4675	0.993835	ACA,NNN,ACG,ATA,ACC	4675,24,2,1,2	0.9938,0.0051,0.0004,0.0002,0.0004	4704	ACA,ACG,ATA,ACC	4675,2,1,2	0.9989,0.0004,0.0002,0.0004	4680	ACA=4675,ACG=2,ATA=1,ACC=2	ACA=0.9989,ACG=0.0004,ATA=0.0002,ACC=0.0004	ACA=99.89%,ACG=0.04%,ATA=0.02%,ACC=0.04%	0.994898	ACA	4675	0.998932	ACA,ACC,ACG,ATA	(ATA-ACC)(ATA-ACG)(ATA-ACA)(ACA-ACG)(ACA-ATA)(ACA-ACC)(ACA-ACA)(ACC-ATA)(ACC-ACC)(ACC-ACG)(ACC-ACA)(ACG-ACC)(ACG-ATA)(ACG-ACG)(ACG-ACA)	T
All	E1	3	1	526	2440	2441	2442	GTG	V	NA	NA	FALSE	FALSE	FALSE	FALSE	FALSE	NA	NA	NA	NA	NA	NA	NA	NA	FALSE	NOL	4704	polymorphic	GTG	4678	0.994473	GTG,NNN,CTG,NTG	4678,24,1,1	0.9945,0.0051,0.0002,0.0002	4704	GTG,CTG	4678,1	0.9998,0.0002	4679	GTG=4678,CTG=1	GTG=0.9998,CTG=0.0002	GTG=99.98%,CTG=0.02%	0.994685	GTG	4678	0.999786	CTG,GTG	(CTG-GTG)(GTG-GTG)(GTG-CTG)	V
All	E1	3	1	527	2443	2444	2445	CCC	P	NA	NA	FALSE	FALSE	FALSE	FALSE	FALSE	NA	NA	NA	NA	NA	NA	NA	NA	FALSE	NOL	4704	conserved	CCC	4618	0.981718	CCC,CNN,NNN	4618,62,24	0.9817,0.0132,0.0051	4704	CCC	4618	1.0000	4618	CCC=4618	CCC=1.0000	CCC=100.00%	0.981718	CCC	4618	1	CCC	CCC	P
All	E1	3	1	528	2446	2447	2448	TGT	C	NA	NA	FALSE	FALSE	FALSE	FALSE	FALSE	NA	NA	NA	NA	NA	NA	NA	NA	FALSE	NOL	4704	conserved	TGT	4618	0.981718	TGT,NNN,NGT,TGN	4618,84,1,1	0.9817,0.0179,0.0002,0.0002	4704	TGT	4618	1.0000	4618	TGT=4618	TGT=1.0000	TGT=100.00%	0.981718	TGT	4618	1	TGT	TGT	C
All	E1	3	1	529	2449	2450	2451	TGG	W	NA	NA	FALSE	FALSE	FALSE	FALSE	FALSE	NA	NA	NA	NA	NA	NA	NA	NA	FALSE	NOL	4704	conserved	TGG	4619	0.98193	TGG,NNN,TNG,NGG	4619,83,1,1	0.9819,0.0176,0.0002,0.0002	4704	TGG	4619	1.0000	4619	TGG=4619	TGG=1.0000	TGG=100.00%	0.98193	TGG	4619	1	TGG	TGG	W
All	E1	3	1	530	2452	2453	2454	AAC	N	NA	NA	FALSE	FALSE	FALSE	FALSE	FALSE	NA	NA	NA	NA	NA	NA	NA	NA	FALSE	NOL	4704	conserved	AAC	4618	0.981718	AAC,NNN,ANN	4618,85,1	0.9817,0.0181,0.0002	4704	AAC	4618	1.0000	4618	AAC=4618	AAC=1.0000	AAC=100.00%	0.981718	AAC	4618	1	AAC	AAC	N
All	E1	3	1	531	2455	2456	2457	TAC	Y	NA	NA	FALSE	FALSE	FALSE	FALSE	FALSE	NA	NA	NA	NA	NA	NA	NA	NA	FALSE	NOL	4704	polymorphic	TAC	4086	0.868622	TAC,NNN,TAT,NAC	4086,86,531,1	0.8686,0.0183,0.1129,0.0002	4704	TAC,TAT	4086,531	0.8850,0.1150	4617	TAC=4086,TAT=531	TAC=0.8850,TAT=0.1150	TAC=88.50%,TAT=11.50%	0.981505	TAC	4086	0.88499	TAC,TAT	(TAC-TAT)(TAC-TAC)(TAT-TAT)(TAT-TAC)	Y
All	E1	3	1	532	2458	2459	2460	ATA	I	NA	NA	FALSE	FALSE	FALSE	FALSE	FALSE	NA	NA	NA	NA	NA	NA	NA	NA	FALSE	NOL	4704	conserved	ATA	4619	0.98193	ATA,NNN	4619,85	0.9819,0.0181	4704	ATA	4619	1.0000	4619	ATA=4619	ATA=1.0000	ATA=100.00%	0.98193	ATA	4619	1	ATA	ATA	I
All	E1	3	1	533	2461	2462	2463	GAT	D	NA	NA	FALSE	FALSE	FALSE	FALSE	FALSE	NA	NA	NA	NA	NA	NA	NA	NA	FALSE	NOL	4704	polymorphic	GAT	4611	0.98023	GAT,GAC,NNN,GNN,NNT	4611,2,84,6,1	0.9802,0.0004,0.0179,0.0013,0.0002	4704	GAT,GAC	4611,2	0.9996,0.0004	4613	GAT=4611,GAC=2	GAT=0.9996,GAC=0.0004	GAT=99.96%,GAC=0.04%	0.980655	GAT	4611	0.999566	GAC,GAT	(GAT-GAC)(GAT-GAT)(GAC-GAC)(GAC-GAT)	D
All	E1	3	1	534	2464	2465	2466	GAC	D	NA	NA	FALSE	FALSE	FALSE	FALSE	FALSE	NA	NA	NA	NA	NA	NA	NA	NA	FALSE	NOL	4704	polymorphic	GAC	4611	0.98023	GAC,NNN,GNN,GAT,GNC	4611,90,1,1,1	0.9802,0.0191,0.0002,0.0002,0.0002	4704	GAC,GAT	4611,1	0.9998,0.0002	4612	GAC=4611,GAT=1	GAC=0.9998,GAT=0.0002	GAC=99.98%,GAT=0.02%	0.980442	GAC	4611	0.999783	GAC,GAT	(GAT-GAC)(GAC-GAC)(GAC-GAT)	D
All	E1	3	1	535	2467	2468	2469	AAT	N	NA	NA	FALSE	FALSE	FALSE	FALSE	FALSE	NA	NA	NA	NA	NA	NA	NA	NA	FALSE	NOL	4704	polymorphic	AAT	4602	0.978316	AAT,NNN,AAC,NAT,NNT	4602,90,10,1,1	0.9783,0.0191,0.0021,0.0002,0.0002	4704	AAT,AAC	4602,10	0.9978,0.0022	4612	AAT=4602,AAC=10	AAT=0.9978,AAC=0.0022	AAT=99.78%,AAC=0.22%	0.980442	AAT	4602	0.997832	AAC,AAT	(AAC-AAT)(AAC-AAC)(AAT-AAC)(AAT-AAT)	N
All	E1	3	1	536	2470	2471	2472	TTA	L	NA	NA	FALSE	FALSE	FALSE	FALSE	FALSE	NA	NA	NA	NA	NA	NA	NA	NA	FALSE	NOL	4704	polymorphic	TTA	4543	0.965774	TTA,CTA,NNN	4543,71,90	0.9658,0.0151,0.0191	4704	TTA,CTA	4543,71	0.9846,0.0154	4614	TTA=4543,CTA=71	TTA=0.9846,CTA=0.0154	TTA=98.46%,CTA=1.54%	0.980867	TTA	4543	0.984612	CTA,TTA	(TTA-TTA)(TTA-CTA)(CTA-TTA)(CTA-CTA)	L
All	E1	3	1	537	2473	2474	2475	AGA	R	NA	NA	FALSE	FALSE	FALSE	FALSE	FALSE	NA	NA	NA	NA	NA	NA	NA	NA	FALSE	NOL	4704	polymorphic	AGA	4610	0.980017	AGA,NNN,CGA,AGG,AGN	4610,90,2,1,1	0.9800,0.0191,0.0004,0.0002,0.0002	4704	AGA,CGA,AGG	4610,2,1	0.9993,0.0004,0.0002	4613	AGA=4610,CGA=2,AGG=1	AGA=0.9993,CGA=0.0004,AGG=0.0002	AGA=99.93%,CGA=0.04%,AGG=0.02%	0.980655	AGA	4610	0.99935	AGA,AGG,CGA	(CGA-CGA)(CGA-AGA)(AGG-CGA)(AGG-AGA)(AGA-CGA)(AGA-AGG)(AGA-AGA)	R
All	E1	3	1	538	2476	2477	2478	AAT	N	NA	NA	FALSE	FALSE	FALSE	FALSE	FALSE	NA	NA	NA	NA	NA	NA	NA	NA	FALSE	NOL	4704	polymorphic	AAT	4606	0.979167	AAT,AAC,NNN,AAN	4606,7,90,1	0.9792,0.0015,0.0191,0.0002	4704	AAT,AAC	4606,7	0.9985,0.0015	4613	AAT=4606,AAC=7	AAT=0.9985,AAC=0.0015	AAT=99.85%,AAC=0.15%	0.980655	AAT	4606	0.998483	AAC,AAT	(AAC-AAC)(AAC-AAT)(AAT-AAT)(AAT-AAC)	N
All	E1	3	1	539	2479	2480	2481	GCA	A	NA	NA	FALSE	FALSE	FALSE	FALSE	FALSE	NA	NA	NA	NA	NA	NA	NA	NA	FALSE	NOL	4704	conserved	GCA	4613	0.980655	GCA,NNN	4613,91	0.9807,0.0193	4704	GCA	4613	1.0000	4613	GCA=4613	GCA=1.0000	GCA=100.00%	0.980655	GCA	4613	1	GCA	GCA	A
All	E1	3	1	540	2482	2483	2484	TTG	L	NA	NA	FALSE	FALSE	FALSE	FALSE	FALSE	NA	NA	NA	NA	NA	NA	NA	NA	FALSE	NOL	4704	conserved	TTG	4611	0.98023	TTG,NNN,NTG	4611,91,2	0.9802,0.0193,0.0004	4704	TTG	4611	1.0000	4611	TTG=4611	TTG=1.0000	TTG=100.00%	0.98023	TTG	4611	1	TTG	TTG	L
All	E1	3	1	541	2485	2486	2487	GAT	D	NA	NA	FALSE	FALSE	FALSE	FALSE	FALSE	NA	NA	NA	NA	NA	NA	NA	NA	FALSE	NOL	4704	polymorphic	GAT	4611	0.98023	GAT,NNN,GAC	4611,91,2	0.9802,0.0193,0.0004	4704	GAT,GAC	4611,2	0.9996,0.0004	4613	GAT=4611,GAC=2	GAT=0.9996,GAC=0.0004	GAT=99.96%,GAC=0.04%	0.980655	GAT	4611	0.999566	GAC,GAT	(GAC-GAT)(GAC-GAC)(GAT-GAT)(GAT-GAC)	D
All	E1	3	1	542	2488	2489	2490	GGA	G	NA	NA	FALSE	FALSE	FALSE	FALSE	FALSE	NA	NA	NA	NA	NA	NA	NA	NA	FALSE	NOL	4704	conserved	GGA	4611	0.98023	GGA,NNN,GGN	4611,90,3	0.9802,0.0191,0.0006	4704	GGA	4611	1.0000	4611	GGA=4611	GGA=1.0000	GGA=100.00%	0.98023	GGA	4611	1	GGA	GGA	G
All	E1	3	1	543	2491	2492	2493	AAT	N	NA	NA	FALSE	FALSE	FALSE	FALSE	FALSE	NA	NA	NA	NA	NA	NA	NA	NA	FALSE	NOL	4704	conserved	AAT	4612	0.980442	AAT,NNN,NNT,AAN	4612,90,1,1	0.9804,0.0191,0.0002,0.0002	4704	AAT	4612	1.0000	4612	AAT=4612	AAT=1.0000	AAT=100.00%	0.980442	AAT	4612	1	AAT	AAT	N
All	E1	3	1	544	2494	2495	2496	TTA	L	NA	NA	FALSE	FALSE	FALSE	FALSE	FALSE	NA	NA	NA	NA	NA	NA	NA	NA	FALSE	NOL	4704	conserved	TTA	4614	0.980867	TTA,NNN	4614,90	0.9809,0.0191	4704	TTA	4614	1.0000	4614	TTA=4614	TTA=1.0000	TTA=100.00%	0.980867	TTA	4614	1	TTA	TTA	L
All	E1	3	1	545	2497	2498	2499	GTT	V	NA	NA	FALSE	FALSE	FALSE	FALSE	FALSE	NA	NA	NA	NA	NA	NA	NA	NA	FALSE	NOL	4704	polymorphic	GTT	4609	0.979804	GTT,NNN,GTG,GNT	4609,90,4,1	0.9798,0.0191,0.0009,0.0002	4704	GTT,GTG	4609,4	0.9991,0.0009	4613	GTT=4609,GTG=4	GTT=0.9991,GTG=0.0009	GTT=99.91%,GTG=0.09%	0.980655	GTT	4609	0.999133	GTG,GTT	(GTG-GTT)(GTG-GTG)(GTT-GTT)(GTT-GTG)	V
All	E1	3	1	546	2500	2501	2502	TCT	S	NA	NA	FALSE	FALSE	FALSE	FALSE	FALSE	NA	NA	NA	NA	NA	NA	NA	NA	FALSE	NOL	4704	conserved	TCT	4613	0.980655	TCT,NNN,NCT,NNT,TNN	4613,87,1,2,1	0.9807,0.0185,0.0002,0.0004,0.0002	4704	TCT	4613	1.0000	4613	TCT=4613	TCT=1.0000	TCT=100.00%	0.980655	TCT	4613	1	TCT	TCT	S
All	E1	3	1	547	2503	2504	2505	ATG	M	NA	NA	FALSE	FALSE	FALSE	FALSE	FALSE	NA	NA	NA	NA	NA	NA	NA	NA	FALSE	NOL	4704	conserved	ATG	4615	0.98108	ATG,NNN,ATN	4615,88,1	0.9811,0.0187,0.0002	4704	ATG	4615	1.0000	4615	ATG=4615	ATG=1.0000	ATG=100.00%	0.98108	ATG	4615	1	ATG	ATG	M
All	E1	3	1	548	2506	2507	2508	GAT	D	NA	NA	FALSE	FALSE	FALSE	FALSE	FALSE	NA	NA	NA	NA	NA	NA	NA	NA	FALSE	NOL	4704	polymorphic	GAT	4613	0.980655	GAT,NNN,GAN,GAC	4613,88,1,2	0.9807,0.0187,0.0002,0.0004	4704	GAT,GAC	4613,2	0.9996,0.0004	4615	GAT=4613,GAC=2	GAT=0.9996,GAC=0.0004	GAT=99.96%,GAC=0.04%	0.98108	GAT	4613	0.999567	GAC,GAT	(GAT-GAC)(GAT-GAT)(GAC-GAT)(GAC-GAC)	D
All	E1	3	1	549	2509	2510	2511	GTA	V	NA	NA	FALSE	FALSE	FALSE	FALSE	FALSE	NA	NA	NA	NA	NA	NA	NA	NA	FALSE	NOL	4704	polymorphic	GTA	4609	0.979804	GTA,NNN,GTN,ATA	4609,88,6,1	0.9798,0.0187,0.0013,0.0002	4704	GTA,ATA	4609,1	0.9998,0.0002	4610	GTA=4609,ATA=1	GTA=0.9998,ATA=0.0002	GTA=99.98%,ATA=0.02%	0.980017	GTA	4609	0.999783	ATA,GTA	(ATA-GTA)(GTA-GTA)(GTA-ATA)	V
All	E1	3	1	550	2512	2513	2514	AAG	K	NA	NA	FALSE	FALSE	FALSE	FALSE	FALSE	NA	NA	NA	NA	NA	NA	NA	NA	FALSE	NOL	4704	polymorphic	AAG	4613	0.980655	AAG,NNN,NAG,AAA	4613,87,1,3	0.9807,0.0185,0.0002,0.0006	4704	AAG,AAA	4613,3	0.9994,0.0006	4616	AAG=4613,AAA=3	AAG=0.9994,AAA=0.0006	AAG=99.94%,AAA=0.06%	0.981293	AAG	4613	0.99935	AAA,AAG	(AAG-AAG)(AAG-AAA)(AAA-AAA)(AAA-AAG)	K
All	E1	3	1	551	2515	2516	2517	CAT	H	NA	NA	FALSE	FALSE	FALSE	FALSE	FALSE	NA	NA	NA	NA	NA	NA	NA	NA	FALSE	NOL	4704	conserved	CAT	4617	0.981505	CAT,NNN	4617,87	0.9815,0.0185	4704	CAT	4617	1.0000	4617	CAT=4617	CAT=1.0000	CAT=100.00%	0.981505	CAT	4617	1	CAT	CAT	H
All	E1	3	1	552	2518	2519	2520	AGA	R	NA	NA	FALSE	FALSE	FALSE	FALSE	FALSE	NA	NA	NA	NA	NA	NA	NA	NA	FALSE	NOL	4704	polymorphic	AGA	4612	0.980442	AGA,NNN,AAA	4612,88,4	0.9804,0.0187,0.0009	4704	AGA,AAA	4612,4	0.9991,0.0009	4616	AGA=4612,AAA=4	AGA=0.9991,AAA=0.0009	AGA=99.91%,AAA=0.09%	0.981293	AGA	4612	0.999133	AAA,AGA	(AGA-AAA)(AGA-AGA)(AAA-AAA)(AAA-AGA)	R
All	E1	3	1	553	2521	2522	2523	CCA	P	NA	NA	FALSE	FALSE	FALSE	FALSE	FALSE	NA	NA	NA	NA	NA	NA	NA	NA	FALSE	NOL	4704	conserved	CCA	4613	0.980655	CCA,NNN,NCA	4613,87,4	0.9807,0.0185,0.0009	4704	CCA	4613	1.0000	4613	CCA=4613	CCA=1.0000	CCA=100.00%	0.980655	CCA	4613	1	CCA	CCA	P
All	E1	3	1	554	2524	2525	2526	TTG	L	NA	NA	FALSE	FALSE	FALSE	FALSE	FALSE	NA	NA	NA	NA	NA	NA	NA	NA	FALSE	NOL	4704	conserved	TTG	4617	0.981505	TTG,NNN,NNG,NTG	4617,85,1,1	0.9815,0.0181,0.0002,0.0002	4704	TTG	4617	1.0000	4617	TTG=4617	TTG=1.0000	TTG=100.00%	0.981505	TTG	4617	1	TTG	TTG	L
All	E1	3	1	555	2527	2528	2529	GTA	V	NA	NA	FALSE	FALSE	FALSE	FALSE	FALSE	NA	NA	NA	NA	NA	NA	NA	NA	FALSE	NOL	4704	conserved	GTA	4618	0.981718	GTA,NNN,GNN	4618,85,1	0.9817,0.0181,0.0002	4704	GTA	4618	1.0000	4618	GTA=4618	GTA=1.0000	GTA=100.00%	0.981718	GTA	4618	1	GTA	GTA	V
All	E1	3	1	556	2530	2531	2532	CAA	Q	NA	NA	FALSE	FALSE	FALSE	FALSE	FALSE	NA	NA	NA	NA	NA	NA	NA	NA	FALSE	NOL	4704	conserved	CAA	4617	0.981505	CAA,NNN,CNA	4617,86,1	0.9815,0.0183,0.0002	4704	CAA	4617	1.0000	4617	CAA=4617	CAA=1.0000	CAA=100.00%	0.981505	CAA	4617	1	CAA	CAA	Q
All	E1	3	1	557	2533	2534	2535	CTA	L	NA	NA	FALSE	FALSE	FALSE	FALSE	FALSE	NA	NA	NA	NA	NA	NA	NA	NA	FALSE	NOL	4704	polymorphic	CTA	4604	0.978741	CTA,CTC,NNN,TTA,CTN,CTG	4604,2,86,9,2,1	0.9787,0.0004,0.0183,0.0019,0.0004,0.0002	4704	CTA,CTC,TTA,CTG	4604,2,9,1	0.9974,0.0004,0.0019,0.0002	4616	CTA=4604,CTC=2,TTA=9,CTG=1	CTA=0.9974,CTC=0.0004,TTA=0.0019,CTG=0.0002	CTA=99.74%,CTC=0.04%,TTA=0.19%,CTG=0.02%	0.981293	CTA	4604	0.9974	CTA,CTC,CTG,TTA	(CTA-CTA)(CTA-TTA)(CTA-CTG)(CTA-CTC)(CTC-CTC)(CTC-TTA)(CTC-CTA)(CTG-CTC)(CTG-TTA)(CTG-CTA)(TTA-TTA)(TTA-CTG)(TTA-CTC)(TTA-CTA)	L
All	E1	3	1	558	2536	2537	2538	AAA	K	NA	NA	FALSE	FALSE	FALSE	FALSE	FALSE	NA	NA	NA	NA	NA	NA	NA	NA	FALSE	NOL	4704	conserved	AAA	4618	0.981718	AAA,NNN,ANN	4618,85,1	0.9817,0.0181,0.0002	4704	AAA	4618	1.0000	4618	AAA=4618	AAA=1.0000	AAA=100.00%	0.981718	AAA	4618	1	AAA	AAA	K
All	E1	3	1	559	2539	2540	2541	TGC	C	NA	NA	FALSE	FALSE	FALSE	FALSE	FALSE	TGC,TGT	C,C	1	SYN	0	0	none	none	FALSE	NOL	4704	polymorphic	TGC	4478	0.951956	TGC,NNN,TGN,NNC,TGT	4478,85,5,1,135	0.9520,0.0181,0.0011,0.0002,0.0287	4704	TGC,TGT	4478,135	0.9707,0.0293	4613	TGC=4478,TGT=135	TGC=0.9707,TGT=0.0293	TGC=97.07%,TGT=2.93%	0.980655	TGC	4478	0.970735	TGC,TGT	(TGC-TGT)(TGC-TGC)(TGT-TGC)(TGT-TGT)	C
All	E1	3	1	560	2542	2543	2544	CCT	P	NA	NA	FALSE	FALSE	FALSE	FALSE	FALSE	NA	NA	NA	NA	NA	NA	NA	NA	FALSE	NOL	4704	conserved	CCT	4619	0.98193	CCT,NNN,NCT	4619,84,1	0.9819,0.0179,0.0002	4704	CCT	4619	1.0000	4619	CCT=4619	CCT=1.0000	CCT=100.00%	0.98193	CCT	4619	1	CCT	CCT	P
All	E1	3	1	561	2545	2546	2547	CCA	P	NA	NA	FALSE	FALSE	FALSE	FALSE	FALSE	NA	NA	NA	NA	NA	NA	NA	NA	FALSE	NOL	4704	polymorphic	CCA	4580	0.973639	CCA,NNN,CAA,CTA,NNA,CCG	4580,81,1,1,1,40	0.9736,0.0172,0.0002,0.0002,0.0002,0.0085	4704	CCA,CAA,CTA,CCG	4580,1,1,40	0.9909,0.0002,0.0002,0.0087	4622	CCA=4580,CAA=1,CTA=1,CCG=40	CCA=0.9909,CAA=0.0002,CTA=0.0002,CCG=0.0087	CCA=99.09%,CAA=0.02%,CTA=0.02%,CCG=0.87%	0.982568	CCA	4580	0.990913	CAA,CCA,CCG,CTA	(CAA-CTA)(CAA-CCG)(CAA-CCA)(CTA-CCA)(CTA-CCG)(CCA-CCG)(CCA-CTA)(CCA-CAA)(CCA-CCA)(CCG-CAA)(CCG-CCA)(CCG-CCG)(CCG-CTA)	P
All	E1	3	1	562	2548	2549	2550	TTA	L	NA	NA	FALSE	FALSE	FALSE	FALSE	FALSE	NA	NA	NA	NA	NA	NA	NA	NA	FALSE	NOL	4704	conserved	TTA	4621	0.982355	TTA,NNN,NTA	4621,80,3	0.9824,0.0170,0.0006	4704	TTA	4621	1.0000	4621	TTA=4621	TTA=1.0000	TTA=100.00%	0.982355	TTA	4621	1	TTA	TTA	L
All	E1	3	1	563	2551	2552	2553	TTA	L	NA	NA	FALSE	FALSE	FALSE	FALSE	FALSE	NA	NA	NA	NA	NA	NA	NA	NA	FALSE	NOL	4704	polymorphic	TTA	4622	0.982568	TTA,NNN,TTN,TTG,NTA	4622,79,1,1,1	0.9826,0.0168,0.0002,0.0002,0.0002	4704	TTA,TTG	4622,1	0.9998,0.0002	4623	TTA=4622,TTG=1	TTA=0.9998,TTG=0.0002	TTA=99.98%,TTG=0.02%	0.982781	TTA	4622	0.999784	TTA,TTG	(TTA-TTA)(TTA-TTG)(TTG-TTA)	L
All	E1	3	1	564	2554	2555	2556	ATT	I	NA	NA	FALSE	FALSE	FALSE	FALSE	FALSE	NA	NA	NA	NA	NA	NA	NA	NA	FALSE	NOL	4704	polymorphic	ATT	4623	0.982781	ATT,NNN,ANT,ATC	4623,79,1,1	0.9828,0.0168,0.0002,0.0002	4704	ATT,ATC	4623,1	0.9998,0.0002	4624	ATT=4623,ATC=1	ATT=0.9998,ATC=0.0002	ATT=99.98%,ATC=0.02%	0.982993	ATT	4623	0.999784	ATC,ATT	(ATT-ATC)(ATT-ATT)(ATC-ATT)	I
All	E1	3	1	565	2557	2558	2559	ACA	T	NA	NA	FALSE	FALSE	FALSE	FALSE	FALSE	NA	NA	NA	NA	NA	NA	NA	NA	FALSE	NOL	4704	polymorphic	ACA	4620	0.982143	ACA,NNN,NCA,ACC,ANN	4620,79,1,3,1	0.9821,0.0168,0.0002,0.0006,0.0002	4704	ACA,ACC	4620,3	0.9994,0.0006	4623	ACA=4620,ACC=3	ACA=0.9994,ACC=0.0006	ACA=99.94%,ACC=0.06%	0.982781	ACA	4620	0.999351	ACA,ACC	(ACA-ACC)(ACA-ACA)(ACC-ACA)(ACC-ACC)	T
All	E1	3	1	566	2560	2561	2562	TCT	S	NA	NA	FALSE	FALSE	FALSE	FALSE	FALSE	NA	NA	NA	NA	NA	NA	NA	NA	FALSE	NOL	4704	polymorphic	TCT	4621	0.982355	TCT,NNN,TGT,TCN,TCG	4621,80,1,1,1	0.9824,0.0170,0.0002,0.0002,0.0002	4704	TCT,TGT,TCG	4621,1,1	0.9996,0.0002,0.0002	4623	TCT=4621,TGT=1,TCG=1	TCT=0.9996,TGT=0.0002,TCG=0.0002	TCT=99.96%,TGT=0.02%,TCG=0.02%	0.982781	TCT	4621	0.999567	TCG,TCT,TGT	(TCG-TCT)(TCG-TGT)(TGT-TCT)(TCT-TCG)(TCT-TGT)(TCT-TCT)	S
All	E1	3	1	567	2563	2564	2565	AAC	N	NA	NA	FALSE	FALSE	FALSE	FALSE	FALSE	NA	NA	NA	NA	NA	NA	NA	NA	FALSE	NOL	4704	conserved	AAC	4624	0.982993	AAC,NNN	4624,80	0.9830,0.0170	4704	AAC	4624	1.0000	4624	AAC=4624	AAC=1.0000	AAC=100.00%	0.982993	AAC	4624	1	AAC	AAC	N
All	E1	3	1	568	2566	2567	2568	ATT	I	NA	NA	FALSE	FALSE	FALSE	FALSE	FALSE	NA	NA	NA	NA	NA	NA	NA	NA	FALSE	NOL	4704	polymorphic	ATT	4621	0.982355	ATT,NNN,ATC,NTT	4621,79,3,1	0.9824,0.0168,0.0006,0.0002	4704	ATT,ATC	4621,3	0.9994,0.0006	4624	ATT=4621,ATC=3	ATT=0.9994,ATC=0.0006	ATT=99.94%,ATC=0.06%	0.982993	ATT	4621	0.999351	ATC,ATT	(ATT-ATC)(ATT-ATT)(ATC-ATC)(ATC-ATT)	I
All	E1	3	1	569	2569	2570	2571	AAT	N	NA	NA	FALSE	FALSE	FALSE	FALSE	FALSE	NA	NA	NA	NA	NA	NA	NA	NA	FALSE	NOL	4704	conserved	AAT	4625	0.983206	AAT,NNN	4625,79	0.9832,0.0168	4704	AAT	4625	1.0000	4625	AAT=4625	AAT=1.0000	AAT=100.00%	0.983206	AAT	4625	1	AAT	AAT	N
All	E1	3	1	570	2572	2573	2574	GCT	A	NA	NA	FALSE	FALSE	FALSE	FALSE	TRUE	NA	NA	NA	NA	NA	NA	NA	NA	FALSE	NOL	4704	conserved	GCT	4623	0.982781	GCT,NNN,NCT	4623,79,2	0.9828,0.0168,0.0004	4704	GCT	4623	1.0000	4623	GCT=4623	GCT=1.0000	GCT=100.00%	0.982781	GCT	4623	1	GCT	GCT	A
All	E1	3	1	571	2575	2576	2577	GGT	G	NA	NA	FALSE	FALSE	FALSE	FALSE	TRUE	NA	NA	NA	NA	NA	NA	NA	NA	FALSE	NOL	4704	polymorphic	GGT	4631	0.984481	GGT,GGG,GGN,NNN,NGT	4631,1,1,69,2	0.9845,0.0002,0.0002,0.0147,0.0004	4704	GGT,GGG	4631,1	0.9998,0.0002	4632	GGT=4631,GGG=1	GGT=0.9998,GGG=0.0002	GGT=99.98%,GGG=0.02%	0.984694	GGT	4631	0.999784	GGG,GGT	(GGT-GGG)(GGT-GGT)(GGG-GGT)	G
All	E1	3	1	572	2578	2579	2580	ACA	T	NA	NA	FALSE	FALSE	FALSE	FALSE	TRUE	NA	NA	NA	NA	NA	NA	NA	NA	FALSE	NOL	4704	conserved	ACA	4635	0.985332	ACA,NNN	4635,69	0.9853,0.0147	4704	ACA	4635	1.0000	4635	ACA=4635	ACA=1.0000	ACA=100.00%	0.985332	ACA	4635	1	ACA	ACA	T
All	E1	3	1	573	2581	2582	2583	GAT	D	SA2582	splicing	FALSE	FALSE	FALSE	TRUE	TRUE	NA	NA	NA	NA	NA	NA	NA	NA	FALSE	NOL	4704	conserved	GAT	4635	0.985332	GAT,NNN	4635,69	0.9853,0.0147	4704	GAT	4635	1.0000	4635	GAT=4635	GAT=1.0000	GAT=100.00%	0.985332	GAT	4635	1	GAT	GAT	D
All	E1	3	1	574	2584	2585	2586	TCT	S	NA	NA	TRUE	TRUE	TRUE	TRUE	TRUE	TCT,TCC	S,S	1	SYN	0	0	none	none	FALSE	NOL	4704	polymorphic	TCT	3915	0.83227	TCT,TCC,NNN,CCT,TNN,TTT	3915,715,68,4,1,1	0.8323,0.1520,0.0145,0.0009,0.0002,0.0002	4704	TCT,TCC,CCT,TTT	3915,715,4,1	0.8447,0.1543,0.0009,0.0002	4635	TCT=3915,TCC=715,CCT=4,TTT=1	TCT=0.8447,TCC=0.1543,CCT=0.0009,TTT=0.0002	TCT=84.47%,TCC=15.43%,CCT=0.09%,TTT=0.02%	0.985332	TCT	3915	0.84466	CCT,TCC,TCT,TTT	(TCT-CCT)(TCT-TTT)(TCT-TCC)(TCT-TCT)(CCT-TCC)(CCT-TCT)(CCT-CCT)(CCT-TTT)(TCC-TCC)(TCC-TCT)(TCC-CCT)(TCC-TTT)(TTT-TCC)(TTT-TCT)	S
All	E1	3	1	575	2587	2588	2589	AGG	R	NA	NA	FALSE	FALSE	FALSE	TRUE	TRUE	NA	NA	NA	NA	NA	NA	NA	NA	FALSE	NOL	4704	polymorphic	AGG	4631	0.984481	AGG,NNN,ANG,CGG,ANN	4631,69,2,1,1	0.9845,0.0147,0.0004,0.0002,0.0002	4704	AGG,CGG	4631,1	0.9998,0.0002	4632	AGG=4631,CGG=1	AGG=0.9998,CGG=0.0002	AGG=99.98%,CGG=0.02%	0.984694	AGG	4631	0.999784	AGG,CGG	(AGG-CGG)(AGG-AGG)(CGG-AGG)	R
All	E1	3	1	576	2590	2591	2592	TGG	W	NA	NA	FALSE	FALSE	FALSE	FALSE	TRUE	NA	NA	NA	NA	NA	NA	NA	NA	FALSE	NOL	4704	conserved	TGG	4631	0.984481	TGG,NNN,TGN,TNG,TNN	4631,70,1,1,1	0.9845,0.0149,0.0002,0.0002,0.0002	4704	TGG	4631	1.0000	4631	TGG=4631	TGG=1.0000	TGG=100.00%	0.984481	TGG	4631	1	TGG	TGG	W
All	E1	3	1	577	2593	2594	2595	CCT	P	NA	NA	FALSE	FALSE	FALSE	FALSE	TRUE	NA	NA	NA	NA	NA	NA	NA	NA	FALSE	NOL	4704	polymorphic	CCT	4613	0.980655	CCT,NNN,CCA,TCT,CCG,NCT,CCC	4613,71,2,1,15,1,1	0.9807,0.0151,0.0004,0.0002,0.0032,0.0002,0.0002	4704	CCT,CCA,TCT,CCG,CCC	4613,2,1,15,1	0.9959,0.0004,0.0002,0.0032,0.0002	4632	CCT=4613,CCA=2,TCT=1,CCG=15,CCC=1	CCT=0.9959,CCA=0.0004,TCT=0.0002,CCG=0.0032,CCC=0.0002	CCT=99.59%,CCA=0.04%,TCT=0.02%,CCG=0.32%,CCC=0.02%	0.984694	CCT	4613	0.995898	CCA,CCC,CCG,CCT,TCT	(CCA-CCG)(CCA-CCT)(CCA-CCC)(CCA-TCT)(CCA-CCA)(CCG-CCT)(CCG-CCG)(CCG-CCC)(CCG-CCA)(CCG-TCT)(CCC-TCT)(CCC-CCT)(TCT-CCT)(CCT-CCA)(CCT-TCT)(CCT-CCT)(CCT-CCG)(CCT-CCC)	P
All	E1	3	1	578	2596	2597	2598	TAT	Y	NA	NA	FALSE	FALSE	FALSE	FALSE	TRUE	NA	NA	NA	NA	NA	NA	NA	NA	FALSE	NOL	4704	polymorphic	TAT	4628	0.983844	TAT,NNN,TAN,TAC,NNT,TNN	4628,70,3,1,1,1	0.9838,0.0149,0.0006,0.0002,0.0002,0.0002	4704	TAT,TAC	4628,1	0.9998,0.0002	4629	TAT=4628,TAC=1	TAT=0.9998,TAC=0.0002	TAT=99.98%,TAC=0.02%	0.984056	TAT	4628	0.999784	TAC,TAT	(TAC-TAT)(TAT-TAT)(TAT-TAC)	Y
All	E1	3	1	579	2599	2600	2601	TTA	L	NA	NA	FALSE	FALSE	FALSE	FALSE	TRUE	NA	NA	NA	NA	NA	NA	NA	NA	FALSE	NOL	4704	polymorphic	TTA	4629	0.984056	TTA,NNN,CTA,TTG	4629,72,1,2	0.9841,0.0153,0.0002,0.0004	4704	TTA,CTA,TTG	4629,1,2	0.9994,0.0002,0.0004	4632	TTA=4629,CTA=1,TTG=2	TTA=0.9994,CTA=0.0002,TTG=0.0004	TTA=99.94%,CTA=0.02%,TTG=0.04%	0.984694	TTA	4629	0.999352	CTA,TTA,TTG	(TTA-TTA)(TTA-TTG)(TTA-CTA)(CTA-TTA)(TTG-TTA)(TTG-TTG)(TTG-CTA)	L
All	E1	3	1	580	2602	2603	2604	CAT	H	NA	NA	FALSE	FALSE	FALSE	FALSE	TRUE	NA	NA	NA	NA	NA	NA	NA	NA	FALSE	NOL	4704	conserved	CAT	4631	0.984481	CAT,NNN	4631,73	0.9845,0.0155	4704	CAT	4631	1.0000	4631	CAT=4631	CAT=1.0000	CAT=100.00%	0.984481	CAT	4631	1	CAT	CAT	H
All	E1	3	1	581	2605	2606	2607	AAT	N	NA	NA	FALSE	FALSE	FALSE	TRUE	TRUE	NA	NA	NA	NA	NA	NA	NA	NA	FALSE	NOL	4704	conserved	AAT	4631	0.984481	AAT,NNN	4631,73	0.9845,0.0155	4704	AAT	4631	1.0000	4631	AAT=4631	AAT=1.0000	AAT=100.00%	0.984481	AAT	4631	1	AAT	AAT	N
All	E1	3	1	582	2608	2609	2610	AGA	R	NA	NA	TRUE	TRUE	TRUE	TRUE	TRUE	AGA,CGA	R,R	1	SYN	0	0	none	none	FALSE	NOL	4704	polymorphic	AGA	4068	0.864796	AGA,NNN,CGA	4068,73,563	0.8648,0.0155,0.1197	4704	AGA,CGA	4068,563	0.8784,0.1216	4631	AGA=4068,CGA=563	AGA=0.8784,CGA=0.1216	AGA=87.84%,CGA=12.16%	0.984481	AGA	4068	0.878428	AGA,CGA	(AGA-AGA)(AGA-CGA)(CGA-AGA)(CGA-CGA)	R
All	E1	3	1	583	2611	2612	2613	TTG	L	NA	NA	FALSE	FALSE	FALSE	TRUE	TRUE	NA	NA	NA	NA	NA	NA	NA	NA	FALSE	NOL	4704	conserved	TTG	4630	0.984269	TTG,NTG,NNN	4630,1,73	0.9843,0.0002,0.0155	4704	TTG	4630	1.0000	4630	TTG=4630	TTG=1.0000	TTG=100.00%	0.984269	TTG	4630	1	TTG	TTG	L
All	E1	3	1	584	2614	2615	2616	GTG	V	NA	NA	FALSE	FALSE	FALSE	FALSE	TRUE	NA	NA	NA	NA	NA	NA	NA	NA	FALSE	NOL	4704	polymorphic	GTG	4625	0.983206	GTG,NNN,GTN,GTT	4625,73,1,5	0.9832,0.0155,0.0002,0.0011	4704	GTG,GTT	4625,5	0.9989,0.0011	4630	GTG=4625,GTT=5	GTG=0.9989,GTT=0.0011	GTG=99.89%,GTT=0.11%	0.984269	GTG	4625	0.99892	GTG,GTT	(GTT-GTT)(GTT-GTG)(GTG-GTG)(GTG-GTT)	V
All	E1	3	1	585	2617	2618	2619	GTG	V	NA	NA	FALSE	FALSE	FALSE	FALSE	TRUE	NA	NA	NA	NA	NA	NA	NA	NA	FALSE	NOL	4704	conserved	GTG	4630	0.984269	GTG,NNN,GTN	4630,73,1	0.9843,0.0155,0.0002	4704	GTG	4630	1.0000	4630	GTG=4630	GTG=1.0000	GTG=100.00%	0.984269	GTG	4630	1	GTG	GTG	V
All	E1	3	1	586	2620	2621	2622	TTT	F	NA	NA	FALSE	FALSE	FALSE	FALSE	TRUE	NA	NA	NA	NA	NA	NA	NA	NA	FALSE	NOL	4704	polymorphic	TTT	4628	0.983844	TTT,NNN,NTT,TTC	4628,74,1,1	0.9838,0.0157,0.0002,0.0002	4704	TTT,TTC	4628,1	0.9998,0.0002	4629	TTT=4628,TTC=1	TTT=0.9998,TTC=0.0002	TTT=99.98%,TTC=0.02%	0.984056	TTT	4628	0.999784	TTC,TTT	(TTT-TTT)(TTT-TTC)(TTC-TTT)	F
All	E1	3	1	587	2623	2624	2625	ACA	T	NA	NA	FALSE	FALSE	FALSE	FALSE	TRUE	NA	NA	NA	NA	NA	NA	NA	NA	FALSE	NOL	4704	conserved	ACA	4627	0.983631	ACA,NNN	4627,77	0.9836,0.0164	4704	ACA	4627	1.0000	4627	ACA=4627	ACA=1.0000	ACA=100.00%	0.983631	ACA	4627	1	ACA	ACA	T
All	E1	3	1	588	2626	2627	2628	TTT	F	NA	NA	FALSE	FALSE	FALSE	TRUE	TRUE	NA	NA	NA	NA	NA	NA	NA	NA	FALSE	NOL	4704	conserved	TTT	4620	0.982143	TTT,NNN,NTT,TTN	4620,78,4,2	0.9821,0.0166,0.0009,0.0004	4704	TTT	4620	1.0000	4620	TTT=4620	TTT=1.0000	TTT=100.00%	0.982143	TTT	4620	1	TTT	TTT	F
All	E1	3	1	589	2629	2630	2631	CCT	P	NA	NA	TRUE	TRUE	TRUE	TRUE	TRUE	CCT,CCA	P,P	1	SYN	0	0	none	none	FALSE	NOL	4704	polymorphic	CCT	3912	0.831633	CCT,NNT,NCT,NNN,CCA,CCC,NNA,CCN,CCG	3912,57,3,15,703,5,7,1,1	0.8316,0.0121,0.0006,0.0032,0.1494,0.0011,0.0015,0.0002,0.0002	4704	CCT,CCA,CCC,CCG	3912,703,5,1	0.8466,0.1521,0.0011,0.0002	4621	CCT=3912,CCA=703,CCC=5,CCG=1	CCT=0.8466,CCA=0.1521,CCC=0.0011,CCG=0.0002	CCT=84.66%,CCA=15.21%,CCC=0.11%,CCG=0.02%	0.982355	CCT	3912	0.84657	CCA,CCC,CCG,CCT	(CCT-CCA)(CCT-CCC)(CCT-CCG)(CCT-CCT)(CCA-CCC)(CCA-CCG)(CCA-CCT)(CCA-CCA)(CCG-CCA)(CCG-CCC)(CCG-CCT)(CCC-CCA)(CCC-CCG)(CCC-CCT)(CCC-CCC)	P
All	E1	3	1	590	2632	2633	2634	AAT	N	NA	NA	FALSE	FALSE	FALSE	TRUE	TRUE	NA	NA	NA	NA	NA	NA	NA	NA	FALSE	NOL	4704	polymorphic	AAT	4686	0.996173	AAT,NNN,AAC	4686,15,3	0.9962,0.0032,0.0006	4704	AAT,AAC	4686,3	0.9994,0.0006	4689	AAT=4686,AAC=3	AAT=0.9994,AAC=0.0006	AAT=99.94%,AAC=0.06%	0.996811	AAT	4686	0.99936	AAC,AAT	(AAC-AAC)(AAC-AAT)(AAT-AAT)(AAT-AAC)	N
All	E1	3	1	591	2635	2636	2637	GAG	E	NA	NA	FALSE	FALSE	FALSE	FALSE	TRUE	NA	NA	NA	NA	NA	NA	NA	NA	FALSE	NOL	4704	conserved	GAG	4688	0.996599	GAG,NNN,GAN	4688,15,1	0.9966,0.0032,0.0002	4704	GAG	4688	1.0000	4688	GAG=4688	GAG=1.0000	GAG=100.00%	0.996599	GAG	4688	1	GAG	GAG	E
All	E1	3	1	592	2638	2639	2640	TTT	F	NA	NA	FALSE	FALSE	FALSE	FALSE	TRUE	NA	NA	NA	NA	NA	NA	NA	NA	FALSE	NOL	4704	conserved	TTT	4688	0.996599	TTT,NNN	4688,16	0.9966,0.0034	4704	TTT	4688	1.0000	4688	TTT=4688	TTT=1.0000	TTT=100.00%	0.996599	TTT	4688	1	TTT	TTT	F
All	E1	3	1	593	2641	2642	2643	CCA	P	NA	NA	FALSE	FALSE	FALSE	FALSE	TRUE	NA	NA	NA	NA	NA	NA	NA	NA	FALSE	NOL	4704	conserved	CCA	4688	0.996599	CCA,NNN	4688,16	0.9966,0.0034	4704	CCA	4688	1.0000	4688	CCA=4688	CCA=1.0000	CCA=100.00%	0.996599	CCA	4688	1	CCA	CCA	P
All	E1	3	1	594	2644	2645	2646	TTT	F	NA	NA	FALSE	FALSE	FALSE	FALSE	TRUE	NA	NA	NA	NA	NA	NA	NA	NA	FALSE	NOL	4704	polymorphic	TTT	4687	0.996386	TTT,NNN,TTC	4687,16,1	0.9964,0.0034,0.0002	4704	TTT,TTC	4687,1	0.9998,0.0002	4688	TTT=4687,TTC=1	TTT=0.9998,TTC=0.0002	TTT=99.98%,TTC=0.02%	0.996599	TTT	4687	0.999787	TTC,TTT	(TTC-TTT)(TTT-TTC)(TTT-TTT)	F
All	E1	3	1	595	2647	2648	2649	GAC	D	NA	NA	FALSE	FALSE	FALSE	TRUE	TRUE	NA	NA	NA	NA	NA	NA	NA	NA	FALSE	NOL	4704	conserved	GAC	4603	0.978529	GAC,NAC,NNN,NNC	4603,2,98,1	0.9785,0.0004,0.0208,0.0002	4704	GAC	4603	1.0000	4603	GAC=4603	GAC=1.0000	GAC=100.00%	0.978529	GAC	4603	1	GAC	GAC	D
All	E1	3	1	596	2650	2651	2652	GAA	E	NA	NA	FALSE	TRUE	TRUE	TRUE	TRUE	GAA,AAA	E,K	2	NSYN	1.14	1.14	conservative	conservative	FALSE	NOL	4704	polymorphic	GAA	4266	0.906888	GAA,NNA,NNN,AAA,GNA,NAA	4266,2,97,334,3,2	0.9069,0.0004,0.0206,0.0710,0.0006,0.0004	4704	GAA,AAA	4266,334	0.9274,0.0726	4600	GAA=4266,AAA=334	GAA=0.9274,AAA=0.0726	GAA=92.74%,AAA=7.26%	0.977891	GAA	4266	0.927391	AAA,GAA	(AAA-AAA)(AAA-GAA)(GAA-GAA)(GAA-AAA)	E
All	E1	3	1	597	2653	2654	2655	AAC	N	NA	NA	FALSE	FALSE	FALSE	TRUE	TRUE	NA	NA	NA	NA	NA	NA	NA	NA	FALSE	NOL	4704	polymorphic	AAC	4606	0.979167	AAC,NNN,CAC	4606,96,2	0.9792,0.0204,0.0004	4704	AAC,CAC	4606,2	0.9996,0.0004	4608	AAC=4606,CAC=2	AAC=0.9996,CAC=0.0004	AAC=99.96%,CAC=0.04%	0.979592	AAC	4606	0.999566	AAC,CAC	(AAC-CAC)(AAC-AAC)(CAC-CAC)(CAC-AAC)	N
All	E1	3	1	598	2656	2657	2658	GGA	G	NA	NA	FALSE	FALSE	FALSE	FALSE	TRUE	NA	NA	NA	NA	NA	NA	NA	NA	FALSE	NOL	4704	conserved	GGA	4605	0.978954	GGA,NGA,NNN,GGN	4605,2,95,2	0.9790,0.0004,0.0202,0.0004	4704	GGA	4605	1.0000	4605	GGA=4605	GGA=1.0000	GGA=100.00%	0.978954	GGA	4605	1	GGA	GGA	G
All	E1	3	1	599	2659	2660	2661	AAT	N	NA	NA	FALSE	FALSE	FALSE	FALSE	TRUE	NA	NA	NA	NA	NA	NA	NA	NA	FALSE	NOL	4704	conserved	AAT	4610	0.980017	AAT,NNN,NAT	4610,92,2	0.9800,0.0196,0.0004	4704	AAT	4610	1.0000	4610	AAT=4610	AAT=1.0000	AAT=100.00%	0.980017	AAT	4610	1	AAT	AAT	N
All	E1	3	1	600	2662	2663	2664	CCA	P	NA	NA	FALSE	FALSE	FALSE	FALSE	TRUE	NA	NA	NA	NA	NA	NA	NA	NA	FALSE	NOL	4704	conserved	CCA	4612	0.980442	CCA,NNN,NNA	4612,91,1	0.9804,0.0193,0.0002	4704	CCA	4612	1.0000	4612	CCA=4612	CCA=1.0000	CCA=100.00%	0.980442	CCA	4612	1	CCA	CCA	P
All	E1	3	1	601	2665	2666	2667	GTG	V	NA	NA	FALSE	FALSE	FALSE	FALSE	FALSE	NA	NA	NA	NA	NA	NA	NA	NA	FALSE	NOL	4704	conserved	GTG	4614	0.980867	GTG,NNN	4614,90	0.9809,0.0191	4704	GTG	4614	1.0000	4614	GTG=4614	GTG=1.0000	GTG=100.00%	0.980867	GTG	4614	1	GTG	GTG	V
All	E1	3	1	602	2668	2669	2670	TAT	Y	NA	NA	FALSE	FALSE	FALSE	FALSE	FALSE	NA	NA	NA	NA	NA	NA	NA	NA	FALSE	NOL	4704	conserved	TAT	4614	0.980867	TAT,NNN,NAT,NNT,NAN	4614,87,1,1,1	0.9809,0.0185,0.0002,0.0002,0.0002	4704	TAT	4614	1.0000	4614	TAT=4614	TAT=1.0000	TAT=100.00%	0.980867	TAT	4614	1	TAT	TAT	Y
All	E1	3	1	603	2671	2672	2673	GAG	E	NA	NA	FALSE	FALSE	FALSE	FALSE	FALSE	NA	NA	NA	NA	NA	NA	NA	NA	FALSE	NOL	4704	polymorphic	GAG	4617	0.981505	GAG,NNN,GAA	4617,86,1	0.9815,0.0183,0.0002	4704	GAG,GAA	4617,1	0.9998,0.0002	4618	GAG=4617,GAA=1	GAG=0.9998,GAA=0.0002	GAG=99.98%,GAA=0.02%	0.981718	GAG	4617	0.999783	GAA,GAG	(GAA-GAG)(GAG-GAA)(GAG-GAG)	E
All	E1	3	1	604	2674	2675	2676	CTT	L	NA	NA	FALSE	FALSE	FALSE	FALSE	FALSE	NA	NA	NA	NA	NA	NA	NA	NA	FALSE	NOL	4704	conserved	CTT	4618	0.981718	CTT,NNN,CTN,NTT	4618,84,1,1	0.9817,0.0179,0.0002,0.0002	4704	CTT	4618	1.0000	4618	CTT=4618	CTT=1.0000	CTT=100.00%	0.981718	CTT	4618	1	CTT	CTT	L
All	E1	3	1	605	2677	2678	2679	AAT	N	NA	NA	FALSE	FALSE	FALSE	FALSE	FALSE	NA	NA	NA	NA	NA	NA	NA	NA	FALSE	NOL	4704	conserved	AAT	4619	0.98193	AAT,NNN,NAT	4619,84,1	0.9819,0.0179,0.0002	4704	AAT	4619	1.0000	4619	AAT=4619	AAT=1.0000	AAT=100.00%	0.98193	AAT	4619	1	AAT	AAT	N
All	E1	3	1	606	2680	2681	2682	GAT	D	NA	NA	FALSE	FALSE	FALSE	FALSE	FALSE	NA	NA	NA	NA	NA	NA	NA	NA	FALSE	NOL	4704	conserved	GAT	4619	0.98193	GAT,NNN,GNN	4619,84,1	0.9819,0.0179,0.0002	4704	GAT	4619	1.0000	4619	GAT=4619	GAT=1.0000	GAT=100.00%	0.98193	GAT	4619	1	GAT	GAT	D
All	E1	3	1	607	2683	2684	2685	AAG	K	NA	NA	FALSE	FALSE	FALSE	FALSE	FALSE	NA	NA	NA	NA	NA	NA	NA	NA	FALSE	NOL	4704	polymorphic	AAG	4618	0.981718	AAG,NNN,AAA	4618,85,1	0.9817,0.0181,0.0002	4704	AAG,AAA	4618,1	0.9998,0.0002	4619	AAG=4618,AAA=1	AAG=0.9998,AAA=0.0002	AAG=99.98%,AAA=0.02%	0.98193	AAG	4618	0.999784	AAA,AAG	(AAA-AAG)(AAG-AAG)(AAG-AAA)	K
All	E1	3	1	608	2686	2687	2688	AAC	N	NA	NA	FALSE	FALSE	FALSE	FALSE	FALSE	NA	NA	NA	NA	NA	NA	NA	NA	FALSE	NOL	4704	conserved	AAC	4618	0.981718	AAC,NAC,NNN	4618,2,84	0.9817,0.0004,0.0179	4704	AAC	4618	1.0000	4618	AAC=4618	AAC=1.0000	AAC=100.00%	0.981718	AAC	4618	1	AAC	AAC	N
All	E1	3	1	609	2689	2690	2691	TGG	W	NA	NA	FALSE	FALSE	FALSE	FALSE	FALSE	NA	NA	NA	NA	NA	NA	NA	NA	FALSE	NOL	4704	conserved	TGG	4618	0.981718	TGG,NNN,TNG	4618,85,1	0.9817,0.0181,0.0002	4704	TGG	4618	1.0000	4618	TGG=4618	TGG=1.0000	TGG=100.00%	0.981718	TGG	4618	1	TGG	TGG	W
All	E1	3	1	610	2692	2693	2694	AAA	K	NA	NA	FALSE	FALSE	FALSE	FALSE	FALSE	NA	NA	NA	NA	NA	NA	NA	NA	FALSE	NOL	4704	conserved	AAA	4619	0.98193	AAA,NNN,NNA,NAA	4619,83,1,1	0.9819,0.0176,0.0002,0.0002	4704	AAA	4619	1.0000	4619	AAA=4619	AAA=1.0000	AAA=100.00%	0.98193	AAA	4619	1	AAA	AAA	K
All	E1	3	1	611	2695	2696	2697	TCC	S	NA	NA	FALSE	FALSE	FALSE	FALSE	FALSE	NA	NA	NA	NA	NA	NA	NA	NA	FALSE	NOL	4704	polymorphic	TCC	4616	0.981293	TCC,TNC,NNN,TCN,NCC,NNC,TCG	4616,1,81,1,2,1,2	0.9813,0.0002,0.0172,0.0002,0.0004,0.0002,0.0004	4704	TCC,TCG	4616,2	0.9996,0.0004	4618	TCC=4616,TCG=2	TCC=0.9996,TCG=0.0004	TCC=99.96%,TCG=0.04%	0.981718	TCC	4616	0.999567	TCC,TCG	(TCG-TCG)(TCG-TCC)(TCC-TCC)(TCC-TCG)	S
All	E1	3	1	612	2698	2699	2700	TTT	F	NA	NA	FALSE	FALSE	FALSE	FALSE	FALSE	NA	NA	NA	NA	NA	NA	NA	NA	FALSE	NOL	4704	conserved	TTT	4609	0.979804	TTT,NTT,NNN,NNT	4609,15,79,1	0.9798,0.0032,0.0168,0.0002	4704	TTT	4609	1.0000	4609	TTT=4609	TTT=1.0000	TTT=100.00%	0.979804	TTT	4609	1	TTT	TTT	F
All	E1	3	1	613	2701	2702	2703	TTC	F	NA	NA	FALSE	FALSE	FALSE	FALSE	FALSE	NA	NA	NA	NA	NA	NA	NA	NA	FALSE	NOL	4704	conserved	TTC	4625	0.983206	TTC,NNN,NTC	4625,78,1	0.9832,0.0166,0.0002	4704	TTC	4625	1.0000	4625	TTC=4625	TTC=1.0000	TTC=100.00%	0.983206	TTC	4625	1	TTC	TTC	F
All	E1	3	1	614	2704	2705	2706	TCA	S	NA	NA	FALSE	FALSE	FALSE	FALSE	FALSE	NA	NA	NA	NA	NA	NA	NA	NA	FALSE	NOL	4704	polymorphic	TCA	4624	0.982993	TCA,NNN,TNA,NCA,TTA	4624,76,1,1,2	0.9830,0.0162,0.0002,0.0002,0.0004	4704	TCA,TTA	4624,2	0.9996,0.0004	4626	TCA=4624,TTA=2	TCA=0.9996,TTA=0.0004	TCA=99.96%,TTA=0.04%	0.983418	TCA	4624	0.999568	TCA,TTA	(TCA-TTA)(TCA-TCA)(TTA-TTA)(TTA-TCA)	S
All	E1	3	1	615	2707	2708	2709	AGG	R	SA2709	splicing	FALSE	FALSE	FALSE	FALSE	FALSE	NA	NA	NA	NA	NA	NA	NA	NA	FALSE	NOL	4704	conserved	AGG	4628	0.983844	AGG,NNN	4628,76	0.9838,0.0162	4704	AGG	4628	1.0000	4628	AGG=4628	AGG=1.0000	AGG=100.00%	0.983844	AGG	4628	1	AGG	AGG	R
All	E1	3	1	616	2710	2711	2712	ACG	T	NA	NA	FALSE	FALSE	FALSE	FALSE	FALSE	NA	NA	NA	NA	NA	NA	NA	NA	FALSE	NOL	4704	conserved	ACG	4629	0.984056	ACG,NNN	4629,75	0.9841,0.0159	4704	ACG	4629	1.0000	4629	ACG=4629	ACG=1.0000	ACG=100.00%	0.984056	ACG	4629	1	ACG	ACG	T
All	E1	3	1	617	2713	2714	2715	TGG	W	NA	NA	FALSE	FALSE	FALSE	FALSE	FALSE	NA	NA	NA	NA	NA	NA	NA	NA	FALSE	NOL	4704	conserved	TGG	4626	0.983418	TGG,TNG,NNN,NNG,NGG	4626,3,72,1,2	0.9834,0.0006,0.0153,0.0002,0.0004	4704	TGG	4626	1.0000	4626	TGG=4626	TGG=1.0000	TGG=100.00%	0.983418	TGG	4626	1	TGG	TGG	W
All	E1	3	1	618	2716	2717	2718	TCC	S	NA	NA	FALSE	FALSE	FALSE	FALSE	FALSE	NA	NA	NA	NA	NA	NA	NA	NA	FALSE	NOL	4704	polymorphic	TCC	4623	0.982781	TCC,NCC,NNN,TNC,GCC,TCT,TCN,TGC	4623,2,72,2,1,1,1,2	0.9828,0.0004,0.0153,0.0004,0.0002,0.0002,0.0002,0.0004	4704	TCC,GCC,TCT,TGC	4623,1,1,2	0.9991,0.0002,0.0002,0.0004	4627	TCC=4623,GCC=1,TCT=1,TGC=2	TCC=0.9991,GCC=0.0002,TCT=0.0002,TGC=0.0004	TCC=99.91%,GCC=0.02%,TCT=0.02%,TGC=0.04%	0.983631	TCC	4623	0.999136	GCC,TCC,TCT,TGC	(TCC-TCT)(TCC-GCC)(TCC-TGC)(TCC-TCC)(GCC-TCC)(GCC-TGC)(GCC-TCT)(TGC-TGC)(TGC-TCC)(TGC-GCC)(TGC-TCT)(TCT-TCC)	S
All	E1	3	1	619	2719	2720	2721	AGA	R	NA	NA	FALSE	FALSE	FALSE	FALSE	FALSE	NA	NA	NA	NA	NA	NA	NA	NA	FALSE	NOL	4704	polymorphic	AGA	4630	0.984269	AGA,NNN,AAA,NNA,CGA	4630,71,1,1,1	0.9843,0.0151,0.0002,0.0002,0.0002	4704	AGA,AAA,CGA	4630,1,1	0.9996,0.0002,0.0002	4632	AGA=4630,AAA=1,CGA=1	AGA=0.9996,AAA=0.0002,CGA=0.0002	AGA=99.96%,AAA=0.02%,CGA=0.02%	0.984694	AGA	4630	0.999568	AAA,AGA,CGA	(AGA-CGA)(AGA-AAA)(AGA-AGA)(AAA-AGA)(CGA-AGA)(CGA-AAA)	R
All	E1	3	1	620	2722	2723	2724	TTA	L	NA	NA	FALSE	FALSE	FALSE	FALSE	FALSE	NA	NA	NA	NA	NA	NA	NA	NA	FALSE	NOL	4704	conserved	TTA	4630	0.984269	TTA,NTA,NNN,TTN,NNA	4630,3,69,1,1	0.9843,0.0006,0.0147,0.0002,0.0002	4704	TTA	4630	1.0000	4630	TTA=4630	TTA=1.0000	TTA=100.00%	0.984269	TTA	4630	1	TTA	TTA	L
All	E1	3	1	621	2725	2726	2727	AGT	S	NA	NA	FALSE	FALSE	FALSE	FALSE	FALSE	NA	NA	NA	NA	NA	NA	NA	NA	FALSE	NOL	4704	polymorphic	AGT	4635	0.985332	AGT,NNN,AGC	4635,68,1	0.9853,0.0145,0.0002	4704	AGT,AGC	4635,1	0.9998,0.0002	4636	AGT=4635,AGC=1	AGT=0.9998,AGC=0.0002	AGT=99.98%,AGC=0.02%	0.985544	AGT	4635	0.999784	AGC,AGT	(AGC-AGT)(AGT-AGT)(AGT-AGC)	S
All	E1	3	1	622	2728	2729	2730	TTG	L	NA	NA	FALSE	FALSE	FALSE	FALSE	FALSE	NA	NA	NA	NA	NA	NA	NA	NA	FALSE	NOL	4704	conserved	TTG	4636	0.985544	TTG,NNN	4636,68	0.9855,0.0145	4704	TTG	4636	1.0000	4636	TTG=4636	TTG=1.0000	TTG=100.00%	0.985544	TTG	4636	1	TTG	TTG	L
All	E1	3	1	623	2731	2732	2733	CAC	H	NA	NA	FALSE	FALSE	FALSE	FALSE	FALSE	NA	NA	NA	NA	NA	NA	NA	NA	FALSE	NOL	4704	polymorphic	CAC	4635	0.985332	CAC,NNN,AAC	4635,68,1	0.9853,0.0145,0.0002	4704	CAC,AAC	4635,1	0.9998,0.0002	4636	CAC=4635,AAC=1	CAC=0.9998,AAC=0.0002	CAC=99.98%,AAC=0.02%	0.985544	CAC	4635	0.999784	AAC,CAC	(CAC-AAC)(CAC-CAC)(AAC-CAC)	H
All	E1	3	1	624	2734	2735	2736	GAG	E	NA	NA	FALSE	FALSE	FALSE	FALSE	FALSE	NA	NA	NA	NA	NA	NA	NA	NA	FALSE	NOL	4704	conserved	GAG	4635	0.985332	GAG,NNN,GAN	4635,68,1	0.9853,0.0145,0.0002	4704	GAG	4635	1.0000	4635	GAG=4635	GAG=1.0000	GAG=100.00%	0.985332	GAG	4635	1	GAG	GAG	E
All	E1	3	1	625	2737	2738	2739	GAC	D	NA	NA	FALSE	FALSE	FALSE	FALSE	FALSE	NA	NA	NA	NA	NA	NA	NA	NA	FALSE	NOL	4704	conserved	GAC	4633	0.984906	GAC,GNN,NNN,NAC,NNC,GAN	4633,1,66,1,1,2	0.9849,0.0002,0.0140,0.0002,0.0002,0.0004	4704	GAC	4633	1.0000	4633	GAC=4633	GAC=1.0000	GAC=100.00%	0.984906	GAC	4633	1	GAC	GAC	D
All	E1	3	1	626	2740	2741	2742	GAG	E	NA	NA	FALSE	FALSE	FALSE	FALSE	FALSE	NA	NA	NA	NA	NA	NA	NA	NA	FALSE	NOL	4704	polymorphic	GAG	4628	0.983844	GAG,NNN,GAN,GCG,GGG	4628,67,6,1,2	0.9838,0.0142,0.0013,0.0002,0.0004	4704	GAG,GCG,GGG	4628,1,2	0.9994,0.0002,0.0004	4631	GAG=4628,GCG=1,GGG=2	GAG=0.9994,GCG=0.0002,GGG=0.0004	GAG=99.94%,GCG=0.02%,GGG=0.04%	0.984481	GAG	4628	0.999352	GAG,GCG,GGG	(GCG-GAG)(GCG-GGG)(GAG-GCG)(GAG-GAG)(GAG-GGG)(GGG-GGG)(GGG-GAG)(GGG-GCG)	E
All	E1	3	1	627	2743	2744	2745	GAC	D	NA	NA	FALSE	FALSE	FALSE	FALSE	FALSE	NA	NA	NA	NA	NA	NA	NA	NA	FALSE	NOL	4704	conserved	GAC	4637	0.985757	GAC,NNN,NNC	4637,66,1	0.9858,0.0140,0.0002	4704	GAC	4637	1.0000	4637	GAC=4637	GAC=1.0000	GAC=100.00%	0.985757	GAC	4637	1	GAC	GAC	D
All	E1	3	1	628	2746	2747	2748	AAG	K	NA	NA	FALSE	FALSE	FALSE	FALSE	FALSE	NA	NA	NA	NA	NA	NA	NA	NA	FALSE	NOL	4704	polymorphic	AAG	4633	0.984906	AAG,NAG,NNN,AAA	4633,3,66,2	0.9849,0.0006,0.0140,0.0004	4704	AAG,AAA	4633,2	0.9996,0.0004	4635	AAG=4633,AAA=2	AAG=0.9996,AAA=0.0004	AAG=99.96%,AAA=0.04%	0.985332	AAG	4633	0.999569	AAA,AAG	(AAG-AAG)(AAG-AAA)(AAA-AAG)(AAA-AAA)	K
All	E1	3	1	629	2749	2750	2751	GAA	E	NA	NA	FALSE	FALSE	FALSE	FALSE	FALSE	NA	NA	NA	NA	NA	NA	NA	NA	FALSE	NOL	4704	polymorphic	GAA	4627	0.983631	GAA,NNA,GNA,NNN,GAG	4627,2,9,65,1	0.9836,0.0004,0.0019,0.0138,0.0002	4704	GAA,GAG	4627,1	0.9998,0.0002	4628	GAA=4627,GAG=1	GAA=0.9998,GAG=0.0002	GAA=99.98%,GAG=0.02%	0.983844	GAA	4627	0.999784	GAA,GAG	(GAG-GAA)(GAA-GAA)(GAA-GAG)	E
All	E1	3	1	630	2752	2753	2754	AAC	N	NA	NA	FALSE	FALSE	FALSE	FALSE	FALSE	NA	NA	NA	NA	NA	NA	NA	NA	FALSE	NOL	4704	conserved	AAC	4640	0.986395	AAC,NNN	4640,64	0.9864,0.0136	4704	AAC	4640	1.0000	4640	AAC=4640	AAC=1.0000	AAC=100.00%	0.986395	AAC	4640	1	AAC	AAC	N
All	E1	3	1	631	2755	2756	2757	GAT	D	NA	NA	FALSE	FALSE	FALSE	FALSE	FALSE	NA	NA	NA	NA	NA	NA	NA	NA	FALSE	OL	4704	polymorphic	GAT	4637	0.985757	GAT,AAT,NNN,NAT,NNT	4637,2,63,1,1	0.9858,0.0004,0.0134,0.0002,0.0002	4704	GAT,AAT	4637,2	0.9996,0.0004	4639	GAT=4637,AAT=2	GAT=0.9996,AAT=0.0004	GAT=99.96%,AAT=0.04%	0.986182	GAT	4637	0.999569	AAT,GAT	(GAT-GAT)(GAT-AAT)(AAT-GAT)(AAT-AAT)	D
All	E1	3	1	632	2758	2759	2760	GGA	G	NA	NA	FALSE	FALSE	FALSE	FALSE	FALSE	NA	NA	NA	NA	NA	NA	NA	NA	FALSE	OL	4704	polymorphic	GGA	4662	0.991071	GGA,NNN,GAA,GNN	4662,40,1,1	0.9911,0.0085,0.0002,0.0002	4704	GGA,GAA	4662,1	0.9998,0.0002	4663	GGA=4662,GAA=1	GGA=0.9998,GAA=0.0002	GGA=99.98%,GAA=0.02%	0.991284	GGA	4662	0.999786	GAA,GGA	(GAA-GGA)(GGA-GGA)(GGA-GAA)	G
All	E1	3	1	633	2761	2762	2763	GAC	D	NA	NA	FALSE	FALSE	FALSE	FALSE	FALSE	NA	NA	NA	NA	NA	NA	NA	NA	FALSE	OL	4704	conserved	GAC	4663	0.991284	GAC,NNN	4663,41	0.9913,0.0087	4704	GAC	4663	1.0000	4663	GAC=4663	GAC=1.0000	GAC=100.00%	0.991284	GAC	4663	1	GAC	GAC	D
All	E1	3	1	634	2764	2765	2766	TCT	S	NA	NA	FALSE	FALSE	FALSE	FALSE	FALSE	NA	NA	NA	NA	NA	NA	NA	NA	FALSE	OL	4704	polymorphic	TCT	4656	0.989796	TCT,NNN,TGT,TAT,TTT,NCT	4656,39,5,2,1,1	0.9898,0.0083,0.0011,0.0004,0.0002,0.0002	4704	TCT,TGT,TAT,TTT	4656,5,2,1	0.9983,0.0011,0.0004,0.0002	4664	TCT=4656,TGT=5,TAT=2,TTT=1	TCT=0.9983,TGT=0.0011,TAT=0.0004,TTT=0.0002	TCT=99.83%,TGT=0.11%,TAT=0.04%,TTT=0.02%	0.991497	TCT	4656	0.998285	TAT,TCT,TGT,TTT	(TCT-TTT)(TCT-TAT)(TCT-TGT)(TCT-TCT)(TTT-TCT)(TTT-TAT)(TTT-TGT)(TAT-TCT)(TAT-TAT)(TAT-TGT)(TGT-TAT)(TGT-TGT)(TGT-TCT)	S
All	E1	3	1	635	2767	2768	2769	TTG	L	NA	NA	FALSE	FALSE	FALSE	FALSE	FALSE	NA	NA	NA	NA	NA	NA	NA	NA	FALSE	OL	4704	polymorphic	TTG	4665	0.991709	TTG,NNN,NNG,NTG,GTG	4665,23,12,3,1	0.9917,0.0049,0.0026,0.0006,0.0002	4704	TTG,GTG	4665,1	0.9998,0.0002	4666	TTG=4665,GTG=1	TTG=0.9998,GTG=0.0002	TTG=99.98%,GTG=0.02%	0.991922	TTG	4665	0.999786	GTG,TTG	(GTG-TTG)(TTG-GTG)(TTG-TTG)	L
All	E1	3	1	636	2770	2771	2772	CCA	P	NA	NA	FALSE	FALSE	FALSE	FALSE	FALSE	NA	NA	NA	NA	NA	NA	NA	NA	FALSE	OL	4704	conserved	CCA	4681	0.995111	CCA,NCA,NNN	4681,17,6	0.9951,0.0036,0.0013	4704	CCA	4681	1.0000	4681	CCA=4681	CCA=1.0000	CCA=100.00%	0.995111	CCA	4681	1	CCA	CCA	P
All	E1	3	1	637	2773	2774	2775	ACG	T	NA	NA	FALSE	FALSE	FALSE	FALSE	FALSE	NA	NA	NA	NA	NA	NA	NA	NA	FALSE	OL	4704	conserved	ACG	4698	0.998724	ACG,NNN	4698,6	0.9987,0.0013	4704	ACG	4698	1.0000	4698	ACG=4698	ACG=1.0000	ACG=100.00%	0.998724	ACG	4698	1	ACG	ACG	T
All	E1	3	1	638	2776	2777	2778	TTT	F	NA	NA	FALSE	FALSE	FALSE	FALSE	FALSE	NA	NA	NA	NA	NA	NA	NA	NA	FALSE	OL	4704	conserved	TTT	4698	0.998724	TTT,NNN	4698,6	0.9987,0.0013	4704	TTT	4698	1.0000	4698	TTT=4698	TTT=1.0000	TTT=100.00%	0.998724	TTT	4698	1	TTT	TTT	F
All	E1	3	1	639	2779	2780	2781	AAA	K	NA	NA	FALSE	FALSE	FALSE	FALSE	FALSE	NA	NA	NA	NA	NA	NA	NA	NA	FALSE	OL	4704	conserved	AAA	4698	0.998724	AAA,NNN	4698,6	0.9987,0.0013	4704	AAA	4698	1.0000	4698	AAA=4698	AAA=1.0000	AAA=100.00%	0.998724	AAA	4698	1	AAA	AAA	K
All	E1	3	1	640	2782	2783	2784	TGT	C	NA	NA	FALSE	FALSE	FALSE	FALSE	FALSE	NA	NA	NA	NA	NA	NA	NA	NA	FALSE	OL	4704	conserved	TGT	4698	0.998724	TGT,NNN	4698,6	0.9987,0.0013	4704	TGT	4698	1.0000	4698	TGT=4698	TGT=1.0000	TGT=100.00%	0.998724	TGT	4698	1	TGT	TGT	C
All	E1	3	1	641	2785	2786	2787	GTG	V	NA	NA	FALSE	FALSE	FALSE	FALSE	FALSE	NA	NA	NA	NA	NA	NA	NA	NA	FALSE	OL	4704	polymorphic	GTG	4697	0.998512	GTG,NNN,GTA	4697,6,1	0.9985,0.0013,0.0002	4704	GTG,GTA	4697,1	0.9998,0.0002	4698	GTG=4697,GTA=1	GTG=0.9998,GTA=0.0002	GTG=99.98%,GTA=0.02%	0.998724	GTG	4697	0.999787	GTA,GTG	(GTG-GTG)(GTG-GTA)(GTA-GTG)	V
All	E1	3	1	642	2788	2789	2790	TCA	S	NA	NA	FALSE	FALSE	FALSE	FALSE	FALSE	NA	NA	NA	NA	NA	NA	NA	NA	FALSE	OL	4704	conserved	TCA	4698	0.998724	TCA,NNN	4698,6	0.9987,0.0013	4704	TCA	4698	1.0000	4698	TCA=4698	TCA=1.0000	TCA=100.00%	0.998724	TCA	4698	1	TCA	TCA	S
All	E1	3	1	643	2791	2792	2793	GGA	G	NA	NA	FALSE	FALSE	FALSE	FALSE	FALSE	NA	NA	NA	NA	NA	NA	NA	NA	FALSE	OL	4704	conserved	GGA	4698	0.998724	GGA,NNN	4698,6	0.9987,0.0013	4704	GGA	4698	1.0000	4698	GGA=4698	GGA=1.0000	GGA=100.00%	0.998724	GGA	4698	1	GGA	GGA	G
All	E1	3	1	644	2794	2795	2796	CAA	Q	NA	NA	FALSE	FALSE	FALSE	FALSE	FALSE	NA	NA	NA	NA	NA	NA	NA	NA	FALSE	OL	4704	conserved	CAA	4697	0.998512	CAA,CNA,NNN	4697,1,6	0.9985,0.0002,0.0013	4704	CAA	4697	1.0000	4697	CAA=4697	CAA=1.0000	CAA=100.00%	0.998512	CAA	4697	1	CAA	CAA	Q
All	E1	3	1	645	2797	2798	2799	AAT	N	NA	NA	FALSE	FALSE	FALSE	FALSE	FALSE	NA	NA	NA	NA	NA	NA	NA	NA	FALSE	OL	4704	conserved	AAT	4698	0.998724	AAT,NNN	4698,6	0.9987,0.0013	4704	AAT	4698	1.0000	4698	AAT=4698	AAT=1.0000	AAT=100.00%	0.998724	AAT	4698	1	AAT	AAT	N
All	E1	3	1	646	2800	2801	2802	ACT	T	NA	NA	FALSE	FALSE	FALSE	FALSE	FALSE	NA	NA	NA	NA	NA	NA	NA	NA	FALSE	OL	4704	polymorphic	ACT	4697	0.998512	ACT,TCT,NNN	4697,1,6	0.9985,0.0002,0.0013	4704	ACT,TCT	4697,1	0.9998,0.0002	4698	ACT=4697,TCT=1	ACT=0.9998,TCT=0.0002	ACT=99.98%,TCT=0.02%	0.998724	ACT	4697	0.999787	ACT,TCT	(ACT-TCT)(ACT-ACT)(TCT-ACT)	T
All	E1	3	1	647	2803	2804	2805	AAC	N	NA	NA	FALSE	FALSE	FALSE	FALSE	FALSE	NA	NA	NA	NA	NA	NA	NA	NA	FALSE	OL	4704	polymorphic	AAC	4697	0.998512	AAC,AAT,NNN	4697,1,6	0.9985,0.0002,0.0013	4704	AAC,AAT	4697,1	0.9998,0.0002	4698	AAC=4697,AAT=1	AAC=0.9998,AAT=0.0002	AAC=99.98%,AAT=0.02%	0.998724	AAC	4697	0.999787	AAC,AAT	(AAT-AAC)(AAC-AAC)(AAC-AAT)	N
All	E1	3	1	648	2806	2807	2808	ACA	T	NA	NA	FALSE	FALSE	FALSE	FALSE	FALSE	NA	NA	NA	NA	NA	NA	NA	NA	FALSE	OL	4704	conserved	ACA	4698	0.998724	ACA,NNN	4698,6	0.9987,0.0013	4704	ACA	4698	1.0000	4698	ACA=4698	ACA=1.0000	ACA=100.00%	0.998724	ACA	4698	1	ACA	ACA	T
All	E1	3	1	649	2809	2810	2811	TTA	L	NA	NA	FALSE	FALSE	FALSE	FALSE	FALSE	NA	NA	NA	NA	NA	NA	NA	NA	FALSE	OL	4704	conserved	TTA	4698	0.998724	TTA,NNN	4698,6	0.9987,0.0013	4704	TTA	4698	1.0000	4698	TTA=4698	TTA=1.0000	TTA=100.00%	0.998724	TTA	4698	1	TTA	TTA	L
All	E1	3	1	650	2812	2813	2814	TGA	*	NA	NA	FALSE	FALSE	FALSE	FALSE	FALSE	NA	NA	NA	NA	NA	NA	NA	NA	FALSE	OL	4704	conserved	TGA	4694	0.997874	TGA,TGN,NNN	4694,4,6	0.9979,0.0009,0.0013	4704	TGA	4694	1.0000	4694	TGA=4694	TGA=1.0000	TGA=100.00%	0.997874	TGA	4694	1	TGA	TGA	*
All	E1	3	1	151	1315	1316	1317	CAT	H	NA	NA	FALSE	FALSE	FALSE	FALSE	FALSE	NA	NA	NA	NA	NA	NA	NA	NA	FALSE	NOL	4704	polymorphic	CAT	4578	0.973214	CAT,CAN,NNN,TAT,NAT,CNT	4578,1,120,1,3,1	0.9732,0.0002,0.0255,0.0002,0.0006,0.0002	4704	CAT,TAT	4578,1	0.9998,0.0002	4579	CAT=4578,TAT=1	CAT=0.9998,TAT=0.0002	CAT=99.98%,TAT=0.02%	0.973427	CAT	4578	0.999782	CAT,TAT	(TAT-CAT)(CAT-CAT)(CAT-TAT)	H
All	E1	3	1	152	1318	1319	1320	GAG	E	NA	NA	FALSE	FALSE	FALSE	FALSE	FALSE	NA	NA	NA	NA	NA	NA	NA	NA	FALSE	NOL	4704	polymorphic	GAG	4579	0.973427	GAG,NNN,GAC,GGG,AAG	4579,120,1,3,1	0.9734,0.0255,0.0002,0.0006,0.0002	4704	GAG,GAC,GGG,AAG	4579,1,3,1	0.9989,0.0002,0.0007,0.0002	4584	GAG=4579,GAC=1,GGG=3,AAG=1	GAG=0.9989,GAC=0.0002,GGG=0.0007,AAG=0.0002	GAG=99.89%,GAC=0.02%,GGG=0.07%,AAG=0.02%	0.97449	GAG	4579	0.998909	AAG,GAC,GAG,GGG	(GGG-GAG)(GGG-GGG)(GGG-GAC)(GAG-AAG)(GAG-GAC)(GAG-GGG)(GAG-GAG)(GAC-GAG)(AAG-GAC)(AAG-GGG)(AAG-GAG)	E
All	E1	3	1	153	1321	1322	1323	ACT	T	NA	NA	FALSE	FALSE	FALSE	FALSE	FALSE	NA	NA	NA	NA	NA	NA	NA	NA	FALSE	NOL	4704	polymorphic	ACT	4568	0.971088	ACT,NNN,ACG,ACC,NCT,ANT	4568,119,13,2,1,1	0.9711,0.0253,0.0028,0.0004,0.0002,0.0002	4704	ACT,ACG,ACC	4568,13,2	0.9967,0.0028,0.0004	4583	ACT=4568,ACG=13,ACC=2	ACT=0.9967,ACG=0.0028,ACC=0.0004	ACT=99.67%,ACG=0.28%,ACC=0.04%	0.974277	ACT	4568	0.996727	ACC,ACG,ACT	(ACT-ACC)(ACT-ACG)(ACT-ACT)(ACC-ACC)(ACC-ACT)(ACC-ACG)(ACG-ACC)(ACG-ACT)(ACG-ACG)	T
All	E1	3	1	154	1324	1325	1326	GAA	E	NA	NA	FALSE	FALSE	FALSE	FALSE	FALSE	NA	NA	NA	NA	NA	NA	NA	NA	FALSE	NOL	4704	polymorphic	GAA	4578	0.973214	GAA,NNN,AAA,GNA,NNA,GCA,GNN	4578,119,2,2,1,1,1	0.9732,0.0253,0.0004,0.0004,0.0002,0.0002,0.0002	4704	GAA,AAA,GCA	4578,2,1	0.9993,0.0004,0.0002	4581	GAA=4578,AAA=2,GCA=1	GAA=0.9993,AAA=0.0004,GCA=0.0002	GAA=99.93%,AAA=0.04%,GCA=0.02%	0.973852	GAA	4578	0.999345	AAA,GAA,GCA	(AAA-GCA)(AAA-GAA)(AAA-AAA)(GCA-GAA)(GAA-AAA)(GAA-GCA)(GAA-GAA)	E
All	E1	3	1	155	1327	1328	1329	ACA	T	NA	NA	FALSE	FALSE	FALSE	FALSE	FALSE	NA	NA	NA	NA	NA	NA	NA	NA	FALSE	NOL	4704	conserved	ACA	4582	0.974065	ACA,NNN,ACN,NCA,NNA	4582,119,1,1,1	0.9741,0.0253,0.0002,0.0002,0.0002	4704	ACA	4582	1.0000	4582	ACA=4582	ACA=1.0000	ACA=100.00%	0.974065	ACA	4582	1	ACA	ACA	T
All	E1	3	1	156	1330	1331	1332	CCA	P	NA	NA	FALSE	FALSE	FALSE	FALSE	FALSE	NA	NA	NA	NA	NA	NA	NA	NA	FALSE	NOL	4704	polymorphic	CCA	4577	0.973002	CCA,NNN,CCN,NCA,CNA,CTA	4577,120,1,1,3,2	0.9730,0.0255,0.0002,0.0002,0.0006,0.0004	4704	CCA,CTA	4577,2	0.9996,0.0004	4579	CCA=4577,CTA=2	CCA=0.9996,CTA=0.0004	CCA=99.96%,CTA=0.04%	0.973427	CCA	4577	0.999563	CCA,CTA	(CCA-CTA)(CCA-CCA)(CTA-CTA)(CTA-CCA)	P
All	E1	3	1	157	1333	1334	1335	TGT	C	NA	NA	FALSE	FALSE	FALSE	FALSE	FALSE	NA	NA	NA	NA	NA	NA	NA	NA	FALSE	NOL	4704	polymorphic	TGT	4580	0.973639	TGT,NNN,TAT,TNN,NNT,TNT,NGN	4580,119,1,1,1,1,1	0.9736,0.0253,0.0002,0.0002,0.0002,0.0002,0.0002	4704	TGT,TAT	4580,1	0.9998,0.0002	4581	TGT=4580,TAT=1	TGT=0.9998,TAT=0.0002	TGT=99.98%,TAT=0.02%	0.973852	TGT	4580	0.999782	TAT,TGT	(TGT-TGT)(TGT-TAT)(TAT-TGT)	C
All	E1	3	1	158	1336	1337	1338	AGT	S	NA	NA	FALSE	FALSE	FALSE	FALSE	FALSE	NA	NA	NA	NA	NA	NA	NA	NA	FALSE	NOL	4704	polymorphic	AGT	4575	0.972577	AGT,NNN,AGC	4575,121,8	0.9726,0.0257,0.0017	4704	AGT,AGC	4575,8	0.9983,0.0017	4583	AGT=4575,AGC=8	AGT=0.9983,AGC=0.0017	AGT=99.83%,AGC=0.17%	0.974277	AGT	4575	0.998254	AGC,AGT	(AGC-AGT)(AGC-AGC)(AGT-AGC)(AGT-AGT)	S
All	E1	3	1	159	1339	1340	1341	CAG	Q	NA	NA	FALSE	FALSE	FALSE	FALSE	FALSE	NA	NA	NA	NA	NA	NA	NA	NA	FALSE	NOL	4704	polymorphic	CAG	4581	0.973852	CAG,NNN,CAC	4581,121,2	0.9739,0.0257,0.0004	4704	CAG,CAC	4581,2	0.9996,0.0004	4583	CAG=4581,CAC=2	CAG=0.9996,CAC=0.0004	CAG=99.96%,CAC=0.04%	0.974277	CAG	4581	0.999564	CAC,CAG	(CAC-CAG)(CAC-CAC)(CAG-CAG)(CAG-CAC)	Q
All	E1	3	1	160	1342	1343	1344	TAT	Y	NA	NA	FALSE	FALSE	FALSE	FALSE	FALSE	NA	NA	NA	NA	NA	NA	NA	NA	FALSE	NOL	4704	conserved	TAT	4580	0.973639	TAT,NNN,NAT,TNN	4580,121,2,1	0.9736,0.0257,0.0004,0.0002	4704	TAT	4580	1.0000	4580	TAT=4580	TAT=1.0000	TAT=100.00%	0.973639	TAT	4580	1	TAT	TAT	Y
All	E1	3	1	161	1345	1346	1347	AGT	S	NA	NA	FALSE	FALSE	FALSE	FALSE	FALSE	NA	NA	NA	NA	NA	NA	NA	NA	FALSE	NOL	4704	conserved	AGT	4582	0.974065	AGT,NNN,ANT	4582,121,1	0.9741,0.0257,0.0002	4704	AGT	4582	1.0000	4582	AGT=4582	AGT=1.0000	AGT=100.00%	0.974065	AGT	4582	1	AGT	AGT	S
All	E1	3	1	162	1348	1349	1350	GGT	G	NA	NA	FALSE	FALSE	FALSE	FALSE	FALSE	NA	NA	NA	NA	NA	NA	NA	NA	FALSE	NOL	4704	polymorphic	GGT	4579	0.973427	GGT,AGT,NNN,GGC,GGN,NGT	4579,1,121,1,1,1	0.9734,0.0002,0.0257,0.0002,0.0002,0.0002	4704	GGT,AGT,GGC	4579,1,1	0.9996,0.0002,0.0002	4581	GGT=4579,AGT=1,GGC=1	GGT=0.9996,AGT=0.0002,GGC=0.0002	GGT=99.96%,AGT=0.02%,GGC=0.02%	0.973852	GGT	4579	0.999563	AGT,GGC,GGT	(GGT-GGT)(GGT-AGT)(GGT-GGC)(AGT-GGT)(GGC-GGT)(GGC-AGT)	G
All	E2	5	2	1	2756	2757	2758	ATG	M	NA	NA	FALSE	FALSE	FALSE	FALSE	FALSE	NA	NA	NA	NA	NA	NA	NA	NA	FALSE	OL	4704	conserved	ATG	4640	0.986395	ATG,NNG,NNN,NTG	4640,23,40,1	0.9864,0.0049,0.0085,0.0002	4704	ATG	4640	1.0000	4640	ATG=4640	ATG=1.0000	ATG=100.00%	0.986395	ATG	4640	1	ATG	ATG	M
All	E2	5	2	2	2759	2760	2761	GAG	E	NA	NA	FALSE	FALSE	FALSE	FALSE	FALSE	NA	NA	NA	NA	NA	NA	NA	NA	FALSE	OL	4704	polymorphic	GAG	4662	0.991071	GAG,NNN,AAG	4662,41,1	0.9911,0.0087,0.0002	4704	GAG,AAG	4662,1	0.9998,0.0002	4663	GAG=4662,AAG=1	GAG=0.9998,AAG=0.0002	GAG=99.98%,AAG=0.02%	0.991284	GAG	4662	0.999786	AAG,GAG	(AAG-GAG)(GAG-AAG)(GAG-GAG)	E
All	E2	5	2	3	2762	2763	2764	ACT	T	NA	NA	FALSE	FALSE	FALSE	FALSE	FALSE	NA	NA	NA	NA	NA	NA	NA	NA	FALSE	OL	4704	conserved	ACT	4663	0.991284	ACT,NNN,NNT	4663,40,1	0.9913,0.0085,0.0002	4704	ACT	4663	1.0000	4663	ACT=4663	ACT=1.0000	ACT=100.00%	0.991284	ACT	4663	1	ACT	ACT	T
All	E2	5	2	4	2765	2766	2767	CTT	L	NA	NA	FALSE	FALSE	FALSE	FALSE	FALSE	NA	NA	NA	NA	NA	NA	NA	NA	FALSE	OL	4704	polymorphic	CTT	4656	0.989796	CTT,NNN,GTT,ATT,TTT,CTG,NNT	4656,38,5,2,1,1,1	0.9898,0.0081,0.0011,0.0004,0.0002,0.0002,0.0002	4704	CTT,GTT,ATT,TTT,CTG	4656,5,2,1,1	0.9981,0.0011,0.0004,0.0002,0.0002	4665	CTT=4656,GTT=5,ATT=2,TTT=1,CTG=1	CTT=0.9981,GTT=0.0011,ATT=0.0004,TTT=0.0002,CTG=0.0002	CTT=99.81%,GTT=0.11%,ATT=0.04%,TTT=0.02%,CTG=0.02%	0.991709	CTT	4656	0.998071	ATT,CTG,CTT,GTT,TTT	(TTT-GTT)(TTT-CTG)(TTT-CTT)(GTT-GTT)(GTT-ATT)(GTT-TTT)(GTT-CTT)(GTT-CTG)(CTT-TTT)(CTT-ATT)(CTT-GTT)(CTT-CTG)(CTT-CTT)(ATT-CTG)(ATT-CTT)(ATT-TTT)(ATT-ATT)(ATT-GTT)(CTG-CTT)	L
All	E2	5	2	5	2768	2769	2770	TGC	C	NA	NA	FALSE	FALSE	FALSE	FALSE	FALSE	NA	NA	NA	NA	NA	NA	NA	NA	FALSE	OL	4704	conserved	TGC	4669	0.99256	TGC,NNN,NGC	4669,23,12	0.9926,0.0049,0.0026	4704	TGC	4669	1.0000	4669	TGC=4669	TGC=1.0000	TGC=100.00%	0.99256	TGC	4669	1	TGC	TGC	C
All	E2	5	2	6	2771	2772	2773	CAA	Q	NA	NA	FALSE	FALSE	FALSE	FALSE	FALSE	NA	NA	NA	NA	NA	NA	NA	NA	FALSE	OL	4704	conserved	CAA	4698	0.998724	CAA,NNN	4698,6	0.9987,0.0013	4704	CAA	4698	1.0000	4698	CAA=4698	CAA=1.0000	CAA=100.00%	0.998724	CAA	4698	1	CAA	CAA	Q
All	E2	5	2	7	2774	2775	2776	CGT	R	NA	NA	FALSE	FALSE	FALSE	FALSE	FALSE	NA	NA	NA	NA	NA	NA	NA	NA	FALSE	OL	4704	conserved	CGT	4698	0.998724	CGT,NNN	4698,6	0.9987,0.0013	4704	CGT	4698	1.0000	4698	CGT=4698	CGT=1.0000	CGT=100.00%	0.998724	CGT	4698	1	CGT	CGT	R
All	E2	5	2	8	2777	2778	2779	TTA	L	NA	NA	FALSE	FALSE	FALSE	FALSE	FALSE	NA	NA	NA	NA	NA	NA	NA	NA	FALSE	OL	4704	conserved	TTA	4698	0.998724	TTA,NNN	4698,6	0.9987,0.0013	4704	TTA	4698	1.0000	4698	TTA=4698	TTA=1.0000	TTA=100.00%	0.998724	TTA	4698	1	TTA	TTA	L
All	E2	5	2	9	2780	2781	2782	AAT	N	NA	NA	FALSE	FALSE	FALSE	FALSE	FALSE	NA	NA	NA	NA	NA	NA	NA	NA	FALSE	OL	4704	conserved	AAT	4698	0.998724	AAT,NNN	4698,6	0.9987,0.0013	4704	AAT	4698	1.0000	4698	AAT=4698	AAT=1.0000	AAT=100.00%	0.998724	AAT	4698	1	AAT	AAT	N
All	E2	5	2	10	2783	2784	2785	GTG	V	NA	NA	FALSE	FALSE	FALSE	FALSE	FALSE	NA	NA	NA	NA	NA	NA	NA	NA	FALSE	OL	4704	conserved	GTG	4698	0.998724	GTG,NNN	4698,6	0.9987,0.0013	4704	GTG	4698	1.0000	4698	GTG=4698	GTG=1.0000	GTG=100.00%	0.998724	GTG	4698	1	GTG	GTG	V
All	E2	5	2	11	2786	2787	2788	TGT	C	NA	NA	FALSE	FALSE	FALSE	FALSE	FALSE	NA	NA	NA	NA	NA	NA	NA	NA	FALSE	OL	4704	polymorphic	TGT	4697	0.998512	TGT,NNN,TAT	4697,6,1	0.9985,0.0013,0.0002	4704	TGT,TAT	4697,1	0.9998,0.0002	4698	TGT=4697,TAT=1	TGT=0.9998,TAT=0.0002	TGT=99.98%,TAT=0.02%	0.998724	TGT	4697	0.999787	TAT,TGT	(TGT-TAT)(TGT-TGT)(TAT-TGT)	C
All	E2	5	2	12	2789	2790	2791	CAG	Q	NA	NA	FALSE	FALSE	FALSE	FALSE	FALSE	NA	NA	NA	NA	NA	NA	NA	NA	FALSE	OL	4704	conserved	CAG	4698	0.998724	CAG,NNN	4698,6	0.9987,0.0013	4704	CAG	4698	1.0000	4698	CAG=4698	CAG=1.0000	CAG=100.00%	0.998724	CAG	4698	1	CAG	CAG	Q
All	E2	5	2	13	2792	2793	2794	GAC	D	NA	NA	FALSE	FALSE	FALSE	FALSE	FALSE	NA	NA	NA	NA	NA	NA	NA	NA	FALSE	OL	4704	conserved	GAC	4698	0.998724	GAC,NNN	4698,6	0.9987,0.0013	4704	GAC	4698	1.0000	4698	GAC=4698	GAC=1.0000	GAC=100.00%	0.998724	GAC	4698	1	GAC	GAC	D
All	E2	5	2	14	2795	2796	2797	AAA	K	NA	NA	FALSE	FALSE	FALSE	FALSE	FALSE	NA	NA	NA	NA	NA	NA	NA	NA	FALSE	OL	4704	conserved	AAA	4697	0.998512	AAA,NAA,NNN	4697,1,6	0.9985,0.0002,0.0013	4704	AAA	4697	1.0000	4697	AAA=4697	AAA=1.0000	AAA=100.00%	0.998512	AAA	4697	1	AAA	AAA	K
All	E2	5	2	15	2798	2799	2800	ATA	I	NA	NA	FALSE	FALSE	FALSE	FALSE	FALSE	NA	NA	NA	NA	NA	NA	NA	NA	FALSE	OL	4704	polymorphic	ATA	4697	0.998512	ATA,ATT,NNN	4697,1,6	0.9985,0.0002,0.0013	4704	ATA,ATT	4697,1	0.9998,0.0002	4698	ATA=4697,ATT=1	ATA=0.9998,ATT=0.0002	ATA=99.98%,ATT=0.02%	0.998724	ATA	4697	0.999787	ATA,ATT	(ATT-ATA)(ATA-ATT)(ATA-ATA)	I
All	E2	5	2	16	2801	2802	2803	CTA	L	NA	NA	FALSE	FALSE	FALSE	FALSE	FALSE	NA	NA	NA	NA	NA	NA	NA	NA	FALSE	OL	4704	conserved	CTA	4698	0.998724	CTA,NNN	4698,6	0.9987,0.0013	4704	CTA	4698	1.0000	4698	CTA=4698	CTA=1.0000	CTA=100.00%	0.998724	CTA	4698	1	CTA	CTA	L
All	E2	5	2	17	2804	2805	2806	ACA	T	NA	NA	FALSE	FALSE	FALSE	FALSE	FALSE	NA	NA	NA	NA	NA	NA	NA	NA	FALSE	OL	4704	polymorphic	ACA	4697	0.998512	ACA,ATA,NNN	4697,1,6	0.9985,0.0002,0.0013	4704	ACA,ATA	4697,1	0.9998,0.0002	4698	ACA=4697,ATA=1	ACA=0.9998,ATA=0.0002	ACA=99.98%,ATA=0.02%	0.998724	ACA	4697	0.999787	ACA,ATA	(ATA-ACA)(ACA-ATA)(ACA-ACA)	T
All	E2	5	2	18	2807	2808	2809	CAT	H	NA	NA	FALSE	FALSE	FALSE	FALSE	FALSE	NA	NA	NA	NA	NA	NA	NA	NA	FALSE	OL	4704	conserved	CAT	4698	0.998724	CAT,NNN	4698,6	0.9987,0.0013	4704	CAT	4698	1.0000	4698	CAT=4698	CAT=1.0000	CAT=100.00%	0.998724	CAT	4698	1	CAT	CAT	H
All	E2	5	2	19	2810	2811	2812	TAT	Y	NA	NA	FALSE	FALSE	FALSE	FALSE	FALSE	NA	NA	NA	NA	NA	NA	NA	NA	FALSE	OL	4704	conserved	TAT	4698	0.998724	TAT,NNN	4698,6	0.9987,0.0013	4704	TAT	4698	1.0000	4698	TAT=4698	TAT=1.0000	TAT=100.00%	0.998724	TAT	4698	1	TAT	TAT	Y
All	E2	5	2	20	2813	2814	2815	GAA	E	NA	NA	FALSE	FALSE	FALSE	FALSE	FALSE	NA	NA	NA	NA	NA	NA	NA	NA	FALSE	OL	4704	conserved	GAA	4694	0.997874	GAA,GNA,NNN	4694,4,6	0.9979,0.0009,0.0013	4704	GAA	4694	1.0000	4694	GAA=4694	GAA=1.0000	GAA=100.00%	0.997874	GAA	4694	1	GAA	GAA	E
All	E2	5	2	21	2816	2817	2818	AAT	N	NA	NA	FALSE	FALSE	FALSE	FALSE	TRUE	NA	NA	NA	NA	NA	NA	NA	NA	FALSE	NOL	4704	polymorphic	AAT	4696	0.998299	AAT,AAG,NNN	4696,2,6	0.9983,0.0004,0.0013	4704	AAT,AAG	4696,2	0.9996,0.0004	4698	AAT=4696,AAG=2	AAT=0.9996,AAG=0.0004	AAT=99.96%,AAG=0.04%	0.998724	AAT	4696	0.999574	AAG,AAT	(AAT-AAT)(AAT-AAG)(AAG-AAG)(AAG-AAT)	N
All	E2	5	2	22	2819	2820	2821	GAT	D	NA	NA	FALSE	FALSE	FALSE	FALSE	TRUE	NA	NA	NA	NA	NA	NA	NA	NA	FALSE	NOL	4704	conserved	GAT	4698	0.998724	GAT,NNN	4698,6	0.9987,0.0013	4704	GAT	4698	1.0000	4698	GAT=4698	GAT=1.0000	GAT=100.00%	0.998724	GAT	4698	1	GAT	GAT	D
All	E2	5	2	23	2822	2823	2824	AGT	S	NA	NA	FALSE	FALSE	FALSE	FALSE	TRUE	NA	NA	NA	NA	NA	NA	NA	NA	FALSE	NOL	4704	conserved	AGT	4698	0.998724	AGT,NNN	4698,6	0.9987,0.0013	4704	AGT	4698	1.0000	4698	AGT=4698	AGT=1.0000	AGT=100.00%	0.998724	AGT	4698	1	AGT	AGT	S
All	E2	5	2	24	2825	2826	2827	ACA	T	NA	NA	FALSE	FALSE	FALSE	TRUE	TRUE	NA	NA	NA	NA	NA	NA	NA	NA	FALSE	NOL	4704	polymorphic	ACA	4695	0.998087	ACA,AGA,NNN	4695,3,6	0.9981,0.0006,0.0013	4704	ACA,AGA	4695,3	0.9994,0.0006	4698	ACA=4695,AGA=3	ACA=0.9994,AGA=0.0006	ACA=99.94%,AGA=0.06%	0.998724	ACA	4695	0.999361	ACA,AGA	(AGA-AGA)(AGA-ACA)(ACA-AGA)(ACA-ACA)	T
All	E2	5	2	25	2828	2829	2830	GAC	D	NA	NA	FALSE	TRUE	TRUE	TRUE	TRUE	GAC,AAC	D,N	2	NSYN	0.65	0.65	conservative	conservative	FALSE	NOL	4704	polymorphic	GAC	4473	0.950893	GAC,AAC,GAT,NNN,TAC	4473,222,2,6,1	0.9509,0.0472,0.0004,0.0013,0.0002	4704	GAC,AAC,GAT,TAC	4473,222,2,1	0.9521,0.0473,0.0004,0.0002	4698	GAC=4473,AAC=222,GAT=2,TAC=1	GAC=0.9521,AAC=0.0473,GAT=0.0004,TAC=0.0002	GAC=95.21%,AAC=4.73%,GAT=0.04%,TAC=0.02%	0.998724	GAC	4473	0.952107	AAC,GAC,GAT,TAC	(GAT-GAC)(GAT-GAT)(GAT-TAC)(GAT-AAC)(AAC-GAT)(AAC-TAC)(AAC-AAC)(AAC-GAC)(GAC-GAT)(GAC-TAC)(GAC-AAC)(GAC-GAC)(TAC-GAC)(TAC-AAC)(TAC-GAT)	D
All	E2	5	2	26	2831	2832	2833	CTA	L	NA	NA	FALSE	FALSE	FALSE	TRUE	TRUE	NA	NA	NA	NA	NA	NA	NA	NA	FALSE	NOL	4704	conserved	CTA	4698	0.998724	CTA,NNN	4698,6	0.9987,0.0013	4704	CTA	4698	1.0000	4698	CTA=4698	CTA=1.0000	CTA=100.00%	0.998724	CTA	4698	1	CTA	CTA	L
All	E2	5	2	27	2834	2835	2836	CGT	R	NA	NA	FALSE	FALSE	FALSE	FALSE	TRUE	NA	NA	NA	NA	NA	NA	NA	NA	FALSE	NOL	4704	conserved	CGT	4698	0.998724	CGT,NNN	4698,6	0.9987,0.0013	4704	CGT	4698	1.0000	4698	CGT=4698	CGT=1.0000	CGT=100.00%	0.998724	CGT	4698	1	CGT	CGT	R
All	E2	5	2	28	2837	2838	2839	GAC	D	NA	NA	FALSE	FALSE	FALSE	FALSE	TRUE	NA	NA	NA	NA	NA	NA	NA	NA	FALSE	NOL	4704	polymorphic	GAC	4697	0.998512	GAC,NNN,AAC	4697,6,1	0.9985,0.0013,0.0002	4704	GAC,AAC	4697,1	0.9998,0.0002	4698	GAC=4697,AAC=1	GAC=0.9998,AAC=0.0002	GAC=99.98%,AAC=0.02%	0.998724	GAC	4697	0.999787	AAC,GAC	(AAC-GAC)(GAC-GAC)(GAC-AAC)	D
All	E2	5	2	29	2840	2841	2842	CAT	H	NA	NA	FALSE	FALSE	FALSE	FALSE	TRUE	NA	NA	NA	NA	NA	NA	NA	NA	FALSE	NOL	4704	conserved	CAT	4698	0.998724	CAT,NNN	4698,6	0.9987,0.0013	4704	CAT	4698	1.0000	4698	CAT=4698	CAT=1.0000	CAT=100.00%	0.998724	CAT	4698	1	CAT	CAT	H
All	E2	5	2	30	2843	2844	2845	ATA	I	NA	NA	FALSE	FALSE	FALSE	FALSE	FALSE	NA	NA	NA	NA	NA	NA	NA	NA	FALSE	NOL	4704	conserved	ATA	4698	0.998724	ATA,NNN	4698,6	0.9987,0.0013	4704	ATA	4698	1.0000	4698	ATA=4698	ATA=1.0000	ATA=100.00%	0.998724	ATA	4698	1	ATA	ATA	I
All	E2	5	2	31	2846	2847	2848	GAC	D	NA	NA	FALSE	FALSE	FALSE	FALSE	TRUE	NA	NA	NA	NA	NA	NA	NA	NA	FALSE	NOL	4704	conserved	GAC	4698	0.998724	GAC,NNN	4698,6	0.9987,0.0013	4704	GAC	4698	1.0000	4698	GAC=4698	GAC=1.0000	GAC=100.00%	0.998724	GAC	4698	1	GAC	GAC	D
All	E2	5	2	32	2849	2850	2851	TAT	Y	NA	NA	FALSE	FALSE	FALSE	FALSE	TRUE	NA	NA	NA	NA	NA	NA	NA	NA	FALSE	NOL	4704	conserved	TAT	4698	0.998724	TAT,NNN	4698,6	0.9987,0.0013	4704	TAT	4698	1.0000	4698	TAT=4698	TAT=1.0000	TAT=100.00%	0.998724	TAT	4698	1	TAT	TAT	Y
All	E2	5	2	33	2852	2853	2854	TGG	W	NA	NA	FALSE	FALSE	FALSE	FALSE	TRUE	NA	NA	NA	NA	NA	NA	NA	NA	FALSE	NOL	4704	conserved	TGG	4698	0.998724	TGG,NNN	4698,6	0.9987,0.0013	4704	TGG	4698	1.0000	4698	TGG=4698	TGG=1.0000	TGG=100.00%	0.998724	TGG	4698	1	TGG	TGG	W
All	E2	5	2	34	2855	2856	2857	AAA	K	NA	NA	FALSE	FALSE	FALSE	TRUE	TRUE	NA	NA	NA	NA	NA	NA	NA	NA	FALSE	NOL	4704	conserved	AAA	4689	0.996811	AAA,NNN,NAA,ANN	4689,13,1,1	0.9968,0.0028,0.0002,0.0002	4704	AAA	4689	1.0000	4689	AAA=4689	AAA=1.0000	AAA=100.00%	0.996811	AAA	4689	1	AAA	AAA	K
All	E2	5	2	35	2858	2859	2860	CAC	H	NA	NA	TRUE	TRUE	TRUE	TRUE	TRUE	CAC,CAA	H,Q	2	NSYN	0.32	0.32	conservative	conservative	FALSE	NOL	4704	polymorphic	CAC	3968	0.843537	CAC,CAA,NNN,CAT,TAC	3968,709,14,1,12	0.8435,0.1507,0.0030,0.0002,0.0026	4704	CAC,CAA,CAT,TAC	3968,709,1,12	0.8461,0.1512,0.0002,0.0026	4690	CAC=3968,CAA=709,CAT=1,TAC=12	CAC=0.8461,CAA=0.1512,CAT=0.0002,TAC=0.0026	CAC=84.61%,CAA=15.12%,CAT=0.02%,TAC=0.26%	0.997024	CAC	3968	0.846055	CAA,CAC,CAT,TAC	(CAT-CAC)(CAT-TAC)(CAT-CAA)(TAC-CAC)(TAC-CAT)(TAC-CAA)(TAC-TAC)(CAA-CAT)(CAA-CAC)(CAA-TAC)(CAA-CAA)(CAC-TAC)(CAC-CAA)(CAC-CAT)(CAC-CAC)	H
All	E2	5	2	36	2861	2862	2863	ATG	M	NA	NA	FALSE	FALSE	FALSE	TRUE	TRUE	NA	NA	NA	NA	NA	NA	NA	NA	FALSE	NOL	4704	conserved	ATG	4691	0.997236	ATG,NNN	4691,13	0.9972,0.0028	4704	ATG	4691	1.0000	4691	ATG=4691	ATG=1.0000	ATG=100.00%	0.997236	ATG	4691	1	ATG	ATG	M
All	E2	5	2	37	2864	2865	2866	CGC	R	NA	NA	FALSE	FALSE	FALSE	FALSE	TRUE	NA	NA	NA	NA	NA	NA	NA	NA	FALSE	NOL	4704	conserved	CGC	4689	0.996811	CGC,NNN,CGN	4689,13,2	0.9968,0.0028,0.0004	4704	CGC	4689	1.0000	4689	CGC=4689	CGC=1.0000	CGC=100.00%	0.996811	CGC	4689	1	CGC	CGC	R
All	E2	5	2	38	2867	2868	2869	CTA	L	NA	NA	FALSE	FALSE	FALSE	FALSE	TRUE	NA	NA	NA	NA	NA	NA	NA	NA	FALSE	NOL	4704	polymorphic	CTA	4665	0.991709	CTA,NNN,CTN,CGA	4665,14,24,1	0.9917,0.0030,0.0051,0.0002	4704	CTA,CGA	4665,1	0.9998,0.0002	4666	CTA=4665,CGA=1	CTA=0.9998,CGA=0.0002	CTA=99.98%,CGA=0.02%	0.991922	CTA	4665	0.999786	CGA,CTA	(CGA-CTA)(CTA-CGA)(CTA-CTA)	L
All	E2	5	2	39	2870	2871	2872	GAA	E	NA	NA	FALSE	FALSE	FALSE	FALSE	TRUE	NA	NA	NA	NA	NA	NA	NA	NA	FALSE	NOL	4704	conserved	GAA	4633	0.984906	NNN,GAA,GAN,GNN	54,4633,16,1	0.0115,0.9849,0.0034,0.0002	4704	GAA	4633	1.0000	4633	GAA=4633	GAA=1.0000	GAA=100.00%	0.984906	GAA	4633	1	GAA	GAA	E
All	E2	5	2	40	2873	2874	2875	TGT	C	NA	NA	FALSE	FALSE	FALSE	FALSE	FALSE	NA	NA	NA	NA	NA	NA	NA	NA	FALSE	NOL	4704	conserved	TGT	4633	0.984906	NNN,TGT	71,4633	0.0151,0.9849	4704	TGT	4633	1.0000	4633	TGT=4633	TGT=1.0000	TGT=100.00%	0.984906	TGT	4633	1	TGT	TGT	C
All	E2	5	2	41	2876	2877	2878	GCT	A	NA	NA	FALSE	FALSE	FALSE	FALSE	FALSE	NA	NA	NA	NA	NA	NA	NA	NA	FALSE	NOL	4704	polymorphic	GCT	4628	0.983844	NNN,GCT,GCN,GCC,GTT	71,4628,1,3,1	0.0151,0.9838,0.0002,0.0006,0.0002	4704	GCT,GCC,GTT	4628,3,1	0.9991,0.0006,0.0002	4632	GCT=4628,GCC=3,GTT=1	GCT=0.9991,GCC=0.0006,GTT=0.0002	GCT=99.91%,GCC=0.06%,GTT=0.02%	0.984694	GCT	4628	0.999136	GCC,GCT,GTT	(GCC-GTT)(GCC-GCT)(GCC-GCC)(GTT-GCT)(GTT-GCC)(GCT-GCT)(GCT-GCC)(GCT-GTT)	A
All	E2	5	2	42	2879	2880	2881	ATT	I	NA	NA	FALSE	FALSE	FALSE	FALSE	FALSE	NA	NA	NA	NA	NA	NA	NA	NA	FALSE	NOL	4704	polymorphic	ATT	4626	0.983418	NNN,ATT,ATG,ANT	72,4626,3,3	0.0153,0.9834,0.0006,0.0006	4704	ATT,ATG	4626,3	0.9994,0.0006	4629	ATT=4626,ATG=3	ATT=0.9994,ATG=0.0006	ATT=99.94%,ATG=0.06%	0.984056	ATT	4626	0.999352	ATG,ATT	(ATG-ATT)(ATG-ATG)(ATT-ATT)(ATT-ATG)	I
All	E2	5	2	43	2882	2883	2884	TAT	Y	NA	NA	FALSE	FALSE	FALSE	FALSE	FALSE	NA	NA	NA	NA	NA	NA	NA	NA	FALSE	NOL	4704	polymorphic	TAT	4630	0.984269	NNN,TAT,CAT,TAN	72,4630,1,1	0.0153,0.9843,0.0002,0.0002	4704	TAT,CAT	4630,1	0.9998,0.0002	4631	TAT=4630,CAT=1	TAT=0.9998,CAT=0.0002	TAT=99.98%,CAT=0.02%	0.984481	TAT	4630	0.999784	CAT,TAT	(CAT-TAT)(TAT-CAT)(TAT-TAT)	Y
All	E2	5	2	44	2885	2886	2887	TAC	Y	NA	NA	FALSE	FALSE	FALSE	FALSE	FALSE	NA	NA	NA	NA	NA	NA	NA	NA	FALSE	NOL	4704	conserved	TAC	4632	0.984694	NNN,TAC	72,4632	0.0153,0.9847	4704	TAC	4632	1.0000	4632	TAC=4632	TAC=1.0000	TAC=100.00%	0.984694	TAC	4632	1	TAC	TAC	Y
All	E2	5	2	45	2888	2889	2890	AAG	K	NA	NA	FALSE	FALSE	FALSE	FALSE	FALSE	NA	NA	NA	NA	NA	NA	NA	NA	FALSE	NOL	4704	polymorphic	AAG	4627	0.983631	NNN,AAG,NAN,AAA	72,4627,1,4	0.0153,0.9836,0.0002,0.0009	4704	AAG,AAA	4627,4	0.9991,0.0009	4631	AAG=4627,AAA=4	AAG=0.9991,AAA=0.0009	AAG=99.91%,AAA=0.09%	0.984481	AAG	4627	0.999136	AAA,AAG	(AAA-AAA)(AAA-AAG)(AAG-AAG)(AAG-AAA)	K
All	E2	5	2	46	2891	2892	2893	GCC	A	NA	NA	FALSE	FALSE	FALSE	FALSE	FALSE	NA	NA	NA	NA	NA	NA	NA	NA	FALSE	NOL	4704	polymorphic	GCC	4631	0.984481	NNN,GCC,GTC	72,4631,1	0.0153,0.9845,0.0002	4704	GCC,GTC	4631,1	0.9998,0.0002	4632	GCC=4631,GTC=1	GCC=0.9998,GTC=0.0002	GCC=99.98%,GTC=0.02%	0.984694	GCC	4631	0.999784	GCC,GTC	(GTC-GCC)(GCC-GCC)(GCC-GTC)	A
All	E2	5	2	47	2894	2895	2896	AGA	R	NA	NA	FALSE	FALSE	FALSE	FALSE	FALSE	NA	NA	NA	NA	NA	NA	NA	NA	FALSE	NOL	4704	conserved	AGA	4632	0.984694	NNN,AGA	72,4632	0.0153,0.9847	4704	AGA	4632	1.0000	4632	AGA=4632	AGA=1.0000	AGA=100.00%	0.984694	AGA	4632	1	AGA	AGA	R
All	E2	5	2	48	2897	2898	2899	GAA	E	NA	NA	FALSE	FALSE	FALSE	FALSE	FALSE	NA	NA	NA	NA	NA	NA	NA	NA	FALSE	NOL	4704	conserved	GAA	4625	0.983206	NNN,GAA,GNA,NNA	74,4625,4,1	0.0157,0.9832,0.0009,0.0002	4704	GAA	4625	1.0000	4625	GAA=4625	GAA=1.0000	GAA=100.00%	0.983206	GAA	4625	1	GAA	GAA	E
All	E2	5	2	49	2900	2901	2902	ATG	M	NA	NA	FALSE	FALSE	FALSE	FALSE	FALSE	NA	NA	NA	NA	NA	NA	NA	NA	FALSE	NOL	4704	polymorphic	ATG	4625	0.983206	NNN,ATG,CTG	75,4625,4	0.0159,0.9832,0.0009	4704	ATG,CTG	4625,4	0.9991,0.0009	4629	ATG=4625,CTG=4	ATG=0.9991,CTG=0.0009	ATG=99.91%,CTG=0.09%	0.984056	ATG	4625	0.999136	ATG,CTG	(CTG-ATG)(CTG-CTG)(ATG-ATG)(ATG-CTG)	M
All	E2	5	2	50	2903	2904	2905	GGA	G	NA	NA	FALSE	FALSE	FALSE	FALSE	FALSE	NA	NA	NA	NA	NA	NA	NA	NA	FALSE	NOL	4704	polymorphic	GGA	4629	0.984056	NNN,GGA,NGA,NNA,GTG,GNN	71,4629,1,1,1,1	0.0151,0.9841,0.0002,0.0002,0.0002,0.0002	4704	GGA,GTG	4629,1	0.9998,0.0002	4630	GGA=4629,GTG=1	GGA=0.9998,GTG=0.0002	GGA=99.98%,GTG=0.02%	0.984269	GGA	4629	0.999784	GGA,GTG	(GGA-GGA)(GGA-GTG)(GTG-GGA)	G
All	E2	5	2	51	2906	2907	2908	TTT	F	NA	NA	FALSE	FALSE	FALSE	FALSE	FALSE	NA	NA	NA	NA	NA	NA	NA	NA	FALSE	NOL	4704	polymorphic	TTT	4624	0.982993	NNN,TTT,ATT,GTT,TAT,TGT,NTT,GAC,TTG	72,4624,1,1,1,2,1,1,1	0.0153,0.9830,0.0002,0.0002,0.0002,0.0004,0.0002,0.0002,0.0002	4704	TTT,ATT,GTT,TAT,TGT,GAC,TTG	4624,1,1,1,2,1,1	0.9985,0.0002,0.0002,0.0002,0.0004,0.0002,0.0002	4631	TTT=4624,ATT=1,GTT=1,TAT=1,TGT=2,GAC=1,TTG=1	TTT=0.9985,ATT=0.0002,GTT=0.0002,TAT=0.0002,TGT=0.0004,GAC=0.0002,TTG=0.0002	TTT=99.85%,ATT=0.02%,GTT=0.02%,TAT=0.02%,TGT=0.04%,GAC=0.02%,TTG=0.02%	0.984481	TTT	4624	0.998488	ATT,GAC,GTT,TAT,TGT,TTG,TTT	(GAC-TTT)(TTG-ATT)(TTG-TTT)(TTG-TAT)(TTG-GAC)(TTG-TGT)(ATT-GAC)(ATT-TGT)(ATT-TAT)(ATT-TTT)(TGT-TGT)(TGT-GAC)(TGT-TAT)(TGT-ATT)(TGT-TTT)(TAT-TTT)(TAT-GAC)(TTT-TGT)(TTT-TAT)(TTT-GTT)(TTT-TTT)(TTT-GAC)(TTT-TTG)(TTT-ATT)(GTT-GAC)(GTT-TTG)(GTT-ATT)(GTT-TAT)(GTT-TGT)(GTT-TTT)	F
All	E2	5	2	52	2909	2910	2911	AAA	K	NA	NA	FALSE	FALSE	FALSE	FALSE	FALSE	NA	NA	NA	NA	NA	NA	NA	NA	FALSE	NOL	4704	conserved	AAA	4629	0.984056	NNN,AAA,AAN,NAA	72,4629,1,2	0.0153,0.9841,0.0002,0.0004	4704	AAA	4629	1.0000	4629	AAA=4629	AAA=1.0000	AAA=100.00%	0.984056	AAA	4629	1	AAA	AAA	K
All	E2	5	2	53	2912	2913	2914	CAT	H	NA	NA	FALSE	FALSE	FALSE	FALSE	FALSE	NA	NA	NA	NA	NA	NA	NA	NA	FALSE	NOL	4704	polymorphic	CAT	4622	0.982568	NNN,CAT,AAT	73,4622,9	0.0155,0.9826,0.0019	4704	CAT,AAT	4622,9	0.9981,0.0019	4631	CAT=4622,AAT=9	CAT=0.9981,AAT=0.0019	CAT=99.81%,AAT=0.19%	0.984481	CAT	4622	0.998057	AAT,CAT	(CAT-AAT)(CAT-CAT)(AAT-CAT)(AAT-AAT)	H
All	E2	5	2	54	2915	2916	2917	ATT	I	NA	NA	FALSE	FALSE	FALSE	FALSE	FALSE	NA	NA	NA	NA	NA	NA	NA	NA	FALSE	NOL	4704	polymorphic	ATT	4627	0.983631	NNN,ATT,ATG,ATN,ANN	73,4627,2,1,1	0.0155,0.9836,0.0004,0.0002,0.0002	4704	ATT,ATG	4627,2	0.9996,0.0004	4629	ATT=4627,ATG=2	ATT=0.9996,ATG=0.0004	ATT=99.96%,ATG=0.04%	0.984056	ATT	4627	0.999568	ATG,ATT	(ATT-ATG)(ATT-ATT)(ATG-ATG)(ATG-ATT)	I
All	E2	5	2	55	2918	2919	2920	AAC	N	NA	NA	FALSE	FALSE	FALSE	FALSE	FALSE	NA	NA	NA	NA	NA	NA	NA	NA	FALSE	NOL	4704	polymorphic	AAC	4624	0.982993	NNN,AAC,CAC,AAN	76,4624,1,3	0.0162,0.9830,0.0002,0.0006	4704	AAC,CAC	4624,1	0.9998,0.0002	4625	AAC=4624,CAC=1	AAC=0.9998,CAC=0.0002	AAC=99.98%,CAC=0.02%	0.983206	AAC	4624	0.999784	AAC,CAC	(CAC-AAC)(AAC-AAC)(AAC-CAC)	N
All	E2	5	2	56	2921	2922	2923	CAC	H	NA	NA	FALSE	FALSE	FALSE	FALSE	FALSE	NA	NA	NA	NA	NA	NA	NA	NA	FALSE	NOL	4704	polymorphic	CAC	4625	0.983206	NNN,CAC,TAC	78,4625,1	0.0166,0.9832,0.0002	4704	CAC,TAC	4625,1	0.9998,0.0002	4626	CAC=4625,TAC=1	CAC=0.9998,TAC=0.0002	CAC=99.98%,TAC=0.02%	0.983418	CAC	4625	0.999784	CAC,TAC	(TAC-CAC)(CAC-CAC)(CAC-TAC)	H
All	E2	5	2	57	2924	2925	2926	CAG	Q	NA	NA	FALSE	FALSE	FALSE	FALSE	FALSE	NA	NA	NA	NA	NA	NA	NA	NA	FALSE	NOL	4704	polymorphic	CAG	4625	0.983206	NNN,CAG,CTG	78,4625,1	0.0166,0.9832,0.0002	4704	CAG,CTG	4625,1	0.9998,0.0002	4626	CAG=4625,CTG=1	CAG=0.9998,CTG=0.0002	CAG=99.98%,CTG=0.02%	0.983418	CAG	4625	0.999784	CAG,CTG	(CTG-CAG)(CAG-CTG)(CAG-CAG)	Q
All	E2	5	2	58	2927	2928	2929	GTG	V	NA	NA	FALSE	FALSE	FALSE	FALSE	FALSE	NA	NA	NA	NA	NA	NA	NA	NA	FALSE	NOL	4704	polymorphic	GTG	4620	0.982143	NNN,GTG,GTT,GTN	80,4620,2,2	0.0170,0.9821,0.0004,0.0004	4704	GTG,GTT	4620,2	0.9996,0.0004	4622	GTG=4620,GTT=2	GTG=0.9996,GTT=0.0004	GTG=99.96%,GTT=0.04%	0.982568	GTG	4620	0.999567	GTG,GTT	(GTT-GTT)(GTT-GTG)(GTG-GTT)(GTG-GTG)	V
All	E2	5	2	59	2930	2931	2932	GTG	V	NA	NA	FALSE	FALSE	FALSE	FALSE	FALSE	NA	NA	NA	NA	NA	NA	NA	NA	FALSE	NOL	4704	polymorphic	GTG	4623	0.982781	NNN,GTG,GTA	80,4623,1	0.0170,0.9828,0.0002	4704	GTG,GTA	4623,1	0.9998,0.0002	4624	GTG=4623,GTA=1	GTG=0.9998,GTA=0.0002	GTG=99.98%,GTA=0.02%	0.982993	GTG	4623	0.999784	GTA,GTG	(GTA-GTG)(GTG-GTA)(GTG-GTG)	V
All	E2	5	2	60	2933	2934	2935	CCA	P	NA	NA	FALSE	FALSE	FALSE	FALSE	FALSE	NA	NA	NA	NA	NA	NA	NA	NA	FALSE	NOL	4704	conserved	CCA	4623	0.982781	NNN,CCA,CCN	80,4623,1	0.0170,0.9828,0.0002	4704	CCA	4623	1.0000	4623	CCA=4623	CCA=1.0000	CCA=100.00%	0.982781	CCA	4623	1	CCA	CCA	P
All	E2	5	2	61	2936	2937	2938	ACA	T	NA	NA	FALSE	FALSE	FALSE	FALSE	FALSE	NA	NA	NA	NA	NA	NA	NA	NA	FALSE	NOL	4704	polymorphic	ACA	4175	0.887543	NNN,ACA,ACG	81,4175,448	0.0172,0.8875,0.0952	4704	ACA,ACG	4175,448	0.9031,0.0969	4623	ACA=4175,ACG=448	ACA=0.9031,ACG=0.0969	ACA=90.31%,ACG=9.69%	0.982781	ACA	4175	0.903093	ACA,ACG	(ACA-ACG)(ACA-ACA)(ACG-ACG)(ACG-ACA)	T
All	E2	5	2	62	2939	2940	2941	CTG	L	NA	NA	FALSE	FALSE	FALSE	FALSE	FALSE	NA	NA	NA	NA	NA	NA	NA	NA	FALSE	NOL	4704	polymorphic	CTG	4622	0.982568	NNN,CTG,NNG,TTG	79,4622,2,1	0.0168,0.9826,0.0004,0.0002	4704	CTG,TTG	4622,1	0.9998,0.0002	4623	CTG=4622,TTG=1	CTG=0.9998,TTG=0.0002	CTG=99.98%,TTG=0.02%	0.982781	CTG	4622	0.999784	CTG,TTG	(TTG-CTG)(CTG-TTG)(CTG-CTG)	L
All	E2	5	2	63	2942	2943	2944	GCT	A	NA	NA	FALSE	FALSE	FALSE	FALSE	FALSE	NA	NA	NA	NA	NA	NA	NA	NA	FALSE	NOL	4704	polymorphic	GCT	4622	0.982568	NNN,GCT,CCT,GCG,GNN	79,4622,1,1,1	0.0168,0.9826,0.0002,0.0002,0.0002	4704	GCT,CCT,GCG	4622,1,1	0.9996,0.0002,0.0002	4624	GCT=4622,CCT=1,GCG=1	GCT=0.9996,CCT=0.0002,GCG=0.0002	GCT=99.96%,CCT=0.02%,GCG=0.02%	0.982993	GCT	4622	0.999567	CCT,GCG,GCT	(CCT-GCT)(GCT-CCT)(GCT-GCG)(GCT-GCT)(GCG-CCT)(GCG-GCT)	A
All	E2	5	2	64	2945	2946	2947	GTA	V	NA	NA	FALSE	FALSE	FALSE	FALSE	FALSE	NA	NA	NA	NA	NA	NA	NA	NA	FALSE	NOL	4704	polymorphic	GTA	4577	0.973002	NNN,GTA,GTN,ATA	80,4577,1,46	0.0170,0.9730,0.0002,0.0098	4704	GTA,ATA	4577,46	0.9900,0.0100	4623	GTA=4577,ATA=46	GTA=0.9900,ATA=0.0100	GTA=99.00%,ATA=1.00%	0.982781	GTA	4577	0.99005	ATA,GTA	(GTA-ATA)(GTA-GTA)(ATA-ATA)(ATA-GTA)	V
All	E2	5	2	65	2948	2949	2950	TCA	S	NA	NA	FALSE	FALSE	FALSE	FALSE	FALSE	NA	NA	NA	NA	NA	NA	NA	NA	TRUE	NOL	4704	conserved	TNA	4624	0.982993	NNA,TNA,NNN	76,4624,4	0.0162,0.9830,0.0009	4704	NA	NA	NA	0	NA=NA	NA=NA	NA=NA	0	NA	0	0	NA	NA	X
All	E2	5	2	66	2951	2952	2953	AAG	K	NA	NA	FALSE	FALSE	FALSE	FALSE	FALSE	NA	NA	NA	NA	NA	NA	NA	NA	FALSE	NOL	4704	polymorphic	AAG	4700	0.99915	AAG,NNN,AAA	4700,3,1	0.9991,0.0006,0.0002	4704	AAG,AAA	4700,1	0.9998,0.0002	4701	AAG=4700,AAA=1	AAG=0.9998,AAA=0.0002	AAG=99.98%,AAA=0.02%	0.999362	AAG	4700	0.999787	AAA,AAG	(AAG-AAG)(AAG-AAA)(AAA-AAG)	K
All	E2	5	2	67	2954	2955	2956	AAT	N	NA	NA	FALSE	FALSE	FALSE	FALSE	FALSE	NA	NA	NA	NA	NA	NA	NA	NA	FALSE	NOL	4704	conserved	AAT	4701	0.999362	AAT,NNN	4701,3	0.9994,0.0006	4704	AAT	4701	1.0000	4701	AAT=4701	AAT=1.0000	AAT=100.00%	0.999362	AAT	4701	1	AAT	AAT	N
All	E2	5	2	68	2957	2958	2959	AAA	K	NA	NA	FALSE	FALSE	FALSE	FALSE	FALSE	NA	NA	NA	NA	NA	NA	NA	NA	FALSE	NOL	4704	conserved	AAA	4701	0.999362	AAA,NNN	4701,3	0.9994,0.0006	4704	AAA	4701	1.0000	4701	AAA=4701	AAA=1.0000	AAA=100.00%	0.999362	AAA	4701	1	AAA	AAA	K
All	E2	5	2	69	2960	2961	2962	GCA	A	NA	NA	FALSE	FALSE	FALSE	FALSE	FALSE	NA	NA	NA	NA	NA	NA	NA	NA	FALSE	NOL	4704	conserved	GCA	4700	0.99915	GCA,NCA,NNN	4700,1,3	0.9991,0.0002,0.0006	4704	GCA	4700	1.0000	4700	GCA=4700	GCA=1.0000	GCA=100.00%	0.99915	GCA	4700	1	GCA	GCA	A
All	E2	5	2	70	2963	2964	2965	TTA	L	NA	NA	FALSE	FALSE	FALSE	FALSE	FALSE	NA	NA	NA	NA	NA	NA	NA	NA	FALSE	NOL	4704	conserved	TTA	4675	0.993835	TTA,TTN,NNN	4675,26,3	0.9938,0.0055,0.0006	4704	TTA	4675	1.0000	4675	TTA=4675	TTA=1.0000	TTA=100.00%	0.993835	TTA	4675	1	TTA	TTA	L
All	E2	5	2	71	2966	2967	2968	CAA	Q	NA	NA	FALSE	FALSE	FALSE	FALSE	FALSE	NA	NA	NA	NA	NA	NA	NA	NA	FALSE	NOL	4704	conserved	CAA	4675	0.993835	CAA,NNN,CNA	4675,28,1	0.9938,0.0060,0.0002	4704	CAA	4675	1.0000	4675	CAA=4675	CAA=1.0000	CAA=100.00%	0.993835	CAA	4675	1	CAA	CAA	Q
All	E2	5	2	72	2969	2970	2971	GCA	A	NA	NA	FALSE	FALSE	FALSE	FALSE	FALSE	NA	NA	NA	NA	NA	NA	NA	NA	FALSE	NOL	4704	polymorphic	GCA	4663	0.991284	GCC,GCA,NNN,GTA,GNA	11,4663,28,1,1	0.0023,0.9913,0.0060,0.0002,0.0002	4704	GCC,GCA,GTA	11,4663,1	0.0024,0.9974,0.0002	4675	GCC=11,GCA=4663,GTA=1	GCC=0.0024,GCA=0.9974,GTA=0.0002	GCC=0.24%,GCA=99.74%,GTA=0.02%	0.993835	GCA	4663	0.997433	GCA,GCC,GTA	(GTA-GCC)(GTA-GCA)(GCC-GCA)(GCC-GTA)(GCC-GCC)(GCA-GCA)(GCA-GTA)(GCA-GCC)	A
All	E2	5	2	73	2972	2973	2974	ATT	I	NA	NA	FALSE	FALSE	FALSE	FALSE	FALSE	NA	NA	NA	NA	NA	NA	NA	NA	FALSE	NOL	4704	conserved	ATT	4676	0.994048	ATT,NNN	4676,28	0.9940,0.0060	4704	ATT	4676	1.0000	4676	ATT=4676	ATT=1.0000	ATT=100.00%	0.994048	ATT	4676	1	ATT	ATT	I
All	E2	5	2	74	2975	2976	2977	GAA	E	NA	NA	FALSE	FALSE	FALSE	FALSE	FALSE	NA	NA	NA	NA	NA	NA	NA	NA	FALSE	NOL	4704	polymorphic	GAA	4674	0.993622	GAA,CAA,NNN,GNA	4674,1,28,1	0.9936,0.0002,0.0060,0.0002	4704	GAA,CAA	4674,1	0.9998,0.0002	4675	GAA=4674,CAA=1	GAA=0.9998,CAA=0.0002	GAA=99.98%,CAA=0.02%	0.993835	GAA	4674	0.999786	CAA,GAA	(GAA-CAA)(GAA-GAA)(CAA-GAA)	E
All	E2	5	2	75	2978	2979	2980	CTG	L	NA	NA	FALSE	FALSE	FALSE	FALSE	FALSE	NA	NA	NA	NA	NA	NA	NA	NA	FALSE	NOL	4704	conserved	CTG	4676	0.994048	CTG,NNN	4676,28	0.9940,0.0060	4704	CTG	4676	1.0000	4676	CTG=4676	CTG=1.0000	CTG=100.00%	0.994048	CTG	4676	1	CTG	CTG	L
All	E2	5	2	76	2981	2982	2983	CAA	Q	NA	NA	FALSE	FALSE	FALSE	FALSE	FALSE	NA	NA	NA	NA	NA	NA	NA	NA	FALSE	NOL	4704	conserved	CAA	4676	0.994048	CAA,NNN	4676,28	0.9940,0.0060	4704	CAA	4676	1.0000	4676	CAA=4676	CAA=1.0000	CAA=100.00%	0.994048	CAA	4676	1	CAA	CAA	Q
All	E2	5	2	77	2984	2985	2986	CTA	L	NA	NA	FALSE	FALSE	FALSE	FALSE	FALSE	NA	NA	NA	NA	NA	NA	NA	NA	FALSE	NOL	4704	conserved	CTA	4675	0.993835	CTA,NNN,NTA	4675,28,1	0.9938,0.0060,0.0002	4704	CTA	4675	1.0000	4675	CTA=4675	CTA=1.0000	CTA=100.00%	0.993835	CTA	4675	1	CTA	CTA	L
All	E2	5	2	78	2987	2988	2989	ACG	T	NA	NA	FALSE	FALSE	FALSE	FALSE	FALSE	NA	NA	NA	NA	NA	NA	NA	NA	FALSE	NOL	4704	polymorphic	ACG	4656	0.989796	ACG,ATG,ACA,NNN,ACT,ANG	4656,18,1,27,1,1	0.9898,0.0038,0.0002,0.0057,0.0002,0.0002	4704	ACG,ATG,ACA,ACT	4656,18,1,1	0.9957,0.0038,0.0002,0.0002	4676	ACG=4656,ATG=18,ACA=1,ACT=1	ACG=0.9957,ATG=0.0038,ACA=0.0002,ACT=0.0002	ACG=99.57%,ATG=0.38%,ACA=0.02%,ACT=0.02%	0.994048	ACG	4656	0.995723	ACA,ACG,ACT,ATG	(ACG-ACG)(ACG-ACT)(ACG-ATG)(ACG-ACA)(ACA-ATG)(ACA-ACG)(ACA-ACT)(ACT-ATG)(ACT-ACG)(ATG-ACA)(ATG-ATG)(ATG-ACT)(ATG-ACG)	T
All	E2	5	2	79	2990	2991	2992	TTA	L	NA	NA	FALSE	FALSE	FALSE	FALSE	FALSE	NA	NA	NA	NA	NA	NA	NA	NA	FALSE	NOL	4704	polymorphic	TTA	4674	0.993622	TTA,NTA,NNN,TTG	4674,2,27,1	0.9936,0.0004,0.0057,0.0002	4704	TTA,TTG	4674,1	0.9998,0.0002	4675	TTA=4674,TTG=1	TTA=0.9998,TTG=0.0002	TTA=99.98%,TTG=0.02%	0.993835	TTA	4674	0.999786	TTA,TTG	(TTG-TTA)(TTA-TTA)(TTA-TTG)	L
All	E2	5	2	80	2993	2994	2995	GAA	E	NA	NA	FALSE	FALSE	FALSE	FALSE	FALSE	NA	NA	NA	NA	NA	NA	NA	NA	FALSE	NOL	4704	polymorphic	GAA	4671	0.992985	GAA,AAA,NNN,CAA,GNA	4671,4,26,2,1	0.9930,0.0009,0.0055,0.0004,0.0002	4704	GAA,AAA,CAA	4671,4,2	0.9987,0.0009,0.0004	4677	GAA=4671,AAA=4,CAA=2	GAA=0.9987,AAA=0.0009,CAA=0.0004	GAA=99.87%,AAA=0.09%,CAA=0.04%	0.99426	GAA	4671	0.998717	AAA,CAA,GAA	(GAA-CAA)(GAA-GAA)(GAA-AAA)(CAA-AAA)(CAA-GAA)(CAA-CAA)(AAA-CAA)(AAA-AAA)(AAA-GAA)	E
All	E2	5	2	81	2996	2997	2998	ACA	T	NA	NA	FALSE	FALSE	FALSE	FALSE	FALSE	NA	NA	NA	NA	NA	NA	NA	NA	FALSE	NOL	4704	polymorphic	ACA	4675	0.993835	ACA,ACN,NNN,AAA	4675,2,26,1	0.9938,0.0004,0.0055,0.0002	4704	ACA,AAA	4675,1	0.9998,0.0002	4676	ACA=4675,AAA=1	ACA=0.9998,AAA=0.0002	ACA=99.98%,AAA=0.02%	0.994048	ACA	4675	0.999786	AAA,ACA	(AAA-ACA)(ACA-ACA)(ACA-AAA)	T
All	E2	5	2	82	2999	3000	3001	ATA	I	NA	NA	FALSE	FALSE	FALSE	FALSE	FALSE	NA	NA	NA	NA	NA	NA	NA	NA	FALSE	NOL	4704	conserved	ATA	4678	0.994473	ATA,NNN	4678,26	0.9945,0.0055	4704	ATA	4678	1.0000	4678	ATA=4678	ATA=1.0000	ATA=100.00%	0.994473	ATA	4678	1	ATA	ATA	I
All	E2	5	2	83	3002	3003	3004	TAT	Y	NA	NA	FALSE	FALSE	FALSE	FALSE	FALSE	NA	NA	NA	NA	NA	NA	NA	NA	FALSE	NOL	4704	conserved	TAT	4678	0.994473	TAT,NNN	4678,26	0.9945,0.0055	4704	TAT	4678	1.0000	4678	TAT=4678	TAT=1.0000	TAT=100.00%	0.994473	TAT	4678	1	TAT	TAT	Y
All	E2	5	2	84	3005	3006	3007	AAC	N	NA	NA	FALSE	FALSE	FALSE	FALSE	FALSE	NA	NA	NA	NA	NA	NA	NA	NA	FALSE	NOL	4704	polymorphic	AAC	4676	0.994048	AAC,NNN,AAA,ANN	4676,26,1,1	0.9940,0.0055,0.0002,0.0002	4704	AAC,AAA	4676,1	0.9998,0.0002	4677	AAC=4676,AAA=1	AAC=0.9998,AAA=0.0002	AAC=99.98%,AAA=0.02%	0.99426	AAC	4676	0.999786	AAA,AAC	(AAA-AAC)(AAC-AAA)(AAC-AAC)	N
All	E2	5	2	85	3008	3009	3010	TCA	S	NA	NA	FALSE	FALSE	FALSE	FALSE	FALSE	NA	NA	NA	NA	NA	NA	NA	NA	FALSE	NOL	4704	conserved	TCA	4678	0.994473	TCA,NNN	4678,26	0.9945,0.0055	4704	TCA	4678	1.0000	4678	TCA=4678	TCA=1.0000	TCA=100.00%	0.994473	TCA	4678	1	TCA	TCA	S
All	E2	5	2	86	3011	3012	3013	CAA	Q	NA	NA	FALSE	FALSE	FALSE	FALSE	FALSE	NA	NA	NA	NA	NA	NA	NA	NA	FALSE	NOL	4704	conserved	CAA	4677	0.99426	CAA,CNA,NNN	4677,1,26	0.9943,0.0002,0.0055	4704	CAA	4677	1.0000	4677	CAA=4677	CAA=1.0000	CAA=100.00%	0.99426	CAA	4677	1	CAA	CAA	Q
All	E2	5	2	87	3014	3015	3016	TAT	Y	NA	NA	FALSE	FALSE	FALSE	FALSE	FALSE	NA	NA	NA	NA	NA	NA	NA	NA	FALSE	NOL	4704	conserved	TAT	4678	0.994473	TAT,NNN	4678,26	0.9945,0.0055	4704	TAT	4678	1.0000	4678	TAT=4678	TAT=1.0000	TAT=100.00%	0.994473	TAT	4678	1	TAT	TAT	Y
All	E2	5	2	88	3017	3018	3019	AGT	S	NA	NA	FALSE	FALSE	FALSE	FALSE	FALSE	NA	NA	NA	NA	NA	NA	NA	NA	FALSE	NOL	4704	conserved	AGT	4678	0.994473	AGT,NNN	4678,26	0.9945,0.0055	4704	AGT	4678	1.0000	4678	AGT=4678	AGT=1.0000	AGT=100.00%	0.994473	AGT	4678	1	AGT	AGT	S
All	E2	5	2	89	3020	3021	3022	AAT	N	NA	NA	FALSE	FALSE	FALSE	FALSE	FALSE	NA	NA	NA	NA	NA	NA	NA	NA	FALSE	NOL	4704	polymorphic	AAT	4675	0.993835	AAT,NNN,ATT,NAT,ACT	4675,26,1,1,1	0.9938,0.0055,0.0002,0.0002,0.0002	4704	AAT,ATT,ACT	4675,1,1	0.9996,0.0002,0.0002	4677	AAT=4675,ATT=1,ACT=1	AAT=0.9996,ATT=0.0002,ACT=0.0002	AAT=99.96%,ATT=0.02%,ACT=0.02%	0.99426	AAT	4675	0.999572	AAT,ACT,ATT	(ACT-ATT)(ACT-AAT)(AAT-ACT)(AAT-AAT)(AAT-ATT)(ATT-AAT)	N
All	E2	5	2	90	3023	3024	3025	GAA	E	NA	NA	FALSE	FALSE	FALSE	FALSE	FALSE	NA	NA	NA	NA	NA	NA	NA	NA	FALSE	NOL	4704	polymorphic	GAA	4672	0.993197	GAA,NNN,GAC,GNA,AAA	4672,26,4,1,1	0.9932,0.0055,0.0009,0.0002,0.0002	4704	GAA,GAC,AAA	4672,4,1	0.9989,0.0009,0.0002	4677	GAA=4672,GAC=4,AAA=1	GAA=0.9989,GAC=0.0009,AAA=0.0002	GAA=99.89%,GAC=0.09%,AAA=0.02%	0.99426	GAA	4672	0.998931	AAA,GAA,GAC	(GAA-AAA)(GAA-GAA)(GAA-GAC)(GAC-AAA)(GAC-GAA)(GAC-GAC)(AAA-GAA)	E
All	E2	5	2	91	3026	3027	3028	AAG	K	NA	NA	FALSE	FALSE	FALSE	FALSE	FALSE	NA	NA	NA	NA	NA	NA	NA	NA	FALSE	NOL	4704	polymorphic	AAG	4677	0.99426	AAG,NNN,ATG	4677,26,1	0.9943,0.0055,0.0002	4704	AAG,ATG	4677,1	0.9998,0.0002	4678	AAG=4677,ATG=1	AAG=0.9998,ATG=0.0002	AAG=99.98%,ATG=0.02%	0.994473	AAG	4677	0.999786	AAG,ATG	(ATG-AAG)(AAG-AAG)(AAG-ATG)	K
All	E2	5	2	92	3029	3030	3031	TGG	W	NA	NA	FALSE	FALSE	FALSE	FALSE	TRUE	NA	NA	NA	NA	NA	NA	NA	NA	FALSE	NOL	4704	conserved	TGG	4678	0.994473	TGG,NNN	4678,26	0.9945,0.0055	4704	TGG	4678	1.0000	4678	TGG=4678	TGG=1.0000	TGG=100.00%	0.994473	TGG	4678	1	TGG	TGG	W
All	E2	5	2	93	3032	3033	3034	ACA	T	NA	NA	FALSE	FALSE	FALSE	FALSE	TRUE	NA	NA	NA	NA	NA	NA	NA	NA	FALSE	NOL	4704	conserved	ACA	4677	0.99426	ACA,NNN,NCA	4677,26,1	0.9943,0.0055,0.0002	4704	ACA	4677	1.0000	4677	ACA=4677	ACA=1.0000	ACA=100.00%	0.99426	ACA	4677	1	ACA	ACA	T
All	E2	5	2	94	3035	3036	3037	TTA	L	NA	NA	FALSE	FALSE	FALSE	FALSE	TRUE	NA	NA	NA	NA	NA	NA	NA	NA	FALSE	NOL	4704	conserved	TTA	4678	0.994473	TTA,NNN	4678,26	0.9945,0.0055	4704	TTA	4678	1.0000	4678	TTA=4678	TTA=1.0000	TTA=100.00%	0.994473	TTA	4678	1	TTA	TTA	L
All	E2	5	2	95	3038	3039	3040	CAA	Q	NA	NA	FALSE	FALSE	FALSE	TRUE	TRUE	NA	NA	NA	NA	NA	NA	NA	NA	FALSE	NOL	4704	polymorphic	CAA	4677	0.99426	CAA,NNN,GAA	4677,26,1	0.9943,0.0055,0.0002	4704	CAA,GAA	4677,1	0.9998,0.0002	4678	CAA=4677,GAA=1	CAA=0.9998,GAA=0.0002	CAA=99.98%,GAA=0.02%	0.994473	CAA	4677	0.999786	CAA,GAA	(CAA-GAA)(CAA-CAA)(GAA-CAA)	Q
All	E2	5	2	96	3041	3042	3043	GAC	D	NA	NA	TRUE	TRUE	TRUE	TRUE	TRUE	GAC,GAT	D,D	1	SYN	0	0	none	none	FALSE	NOL	4704	polymorphic	GAC	4477	0.951743	GAC,NNN,AAC,GAT	4477,27,1,199	0.9517,0.0057,0.0002,0.0423	4704	GAC,AAC,GAT	4477,1,199	0.9572,0.0002,0.0425	4677	GAC=4477,AAC=1,GAT=199	GAC=0.9572,AAC=0.0002,GAT=0.0425	GAC=95.72%,AAC=0.02%,GAT=4.25%	0.99426	GAC	4477	0.957238	AAC,GAC,GAT	(GAC-GAT)(GAC-AAC)(GAC-GAC)(AAC-GAT)(AAC-GAC)(GAT-GAC)(GAT-AAC)(GAT-GAT)	D
All	E2	5	2	97	3044	3045	3046	GTT	V	NA	NA	FALSE	FALSE	FALSE	TRUE	TRUE	NA	NA	NA	NA	NA	NA	NA	NA	FALSE	NOL	4704	polymorphic	GTT	4674	0.993622	GTT,NNN,GCT,GNN	4674,27,2,1	0.9936,0.0057,0.0004,0.0002	4704	GTT,GCT	4674,2	0.9996,0.0004	4676	GTT=4674,GCT=2	GTT=0.9996,GCT=0.0004	GTT=99.96%,GCT=0.04%	0.994048	GTT	4674	0.999572	GCT,GTT	(GTT-GTT)(GTT-GCT)(GCT-GCT)(GCT-GTT)	V
All	E2	5	2	98	3047	3048	3049	AGC	S	NA	NA	FALSE	FALSE	FALSE	FALSE	TRUE	NA	NA	NA	NA	NA	NA	NA	NA	FALSE	NOL	4704	polymorphic	AGC	4675	0.993835	AGC,NNN,AGT	4675,28,1	0.9938,0.0060,0.0002	4704	AGC,AGT	4675,1	0.9998,0.0002	4676	AGC=4675,AGT=1	AGC=0.9998,AGT=0.0002	AGC=99.98%,AGT=0.02%	0.994048	AGC	4675	0.999786	AGC,AGT	(AGC-AGC)(AGC-AGT)(AGT-AGC)	S
All	E2	5	2	99	3050	3051	3052	CTT	L	NA	NA	FALSE	FALSE	FALSE	FALSE	TRUE	NA	NA	NA	NA	NA	NA	NA	NA	FALSE	NOL	4704	conserved	CTT	4676	0.994048	CTT,NNN	4676,28	0.9940,0.0060	4704	CTT	4676	1.0000	4676	CTT=4676	CTT=1.0000	CTT=100.00%	0.994048	CTT	4676	1	CTT	CTT	L
All	E2	5	2	100	3053	3054	3055	GAA	E	NA	NA	FALSE	FALSE	FALSE	FALSE	TRUE	NA	NA	NA	NA	NA	NA	NA	NA	FALSE	NOL	4704	conserved	GAA	4677	0.99426	GAA,NNN,NAA	4677,26,1	0.9943,0.0055,0.0002	4704	GAA	4677	1.0000	4677	GAA=4677	GAA=1.0000	GAA=100.00%	0.99426	GAA	4677	1	GAA	GAA	E
All	E2	5	2	101	3056	3057	3058	GTG	V	NA	NA	FALSE	FALSE	FALSE	FALSE	FALSE	NA	NA	NA	NA	NA	NA	NA	NA	FALSE	NOL	4704	polymorphic	GTG	4661	0.990859	GTG,GTA,NNN	4661,17,26	0.9909,0.0036,0.0055	4704	GTG,GTA	4661,17	0.9964,0.0036	4678	GTG=4661,GTA=17	GTG=0.9964,GTA=0.0036	GTG=99.64%,GTA=0.36%	0.994473	GTG	4661	0.996366	GTA,GTG	(GTA-GTG)(GTA-GTA)(GTG-GTA)(GTG-GTG)	V
All	E2	5	2	102	3059	3060	3061	TAT	Y	NA	NA	FALSE	FALSE	FALSE	FALSE	FALSE	NA	NA	NA	NA	NA	NA	NA	NA	FALSE	NOL	4704	conserved	TAT	4678	0.994473	TAT,NNN	4678,26	0.9945,0.0055	4704	TAT	4678	1.0000	4678	TAT=4678	TAT=1.0000	TAT=100.00%	0.994473	TAT	4678	1	TAT	TAT	Y
All	E2	5	2	103	3062	3063	3064	TTA	L	NA	NA	FALSE	FALSE	FALSE	FALSE	FALSE	NA	NA	NA	NA	NA	NA	NA	NA	FALSE	NOL	4704	polymorphic	TTA	4676	0.994048	TTA,NNN,GTA	4676,26,2	0.9940,0.0055,0.0004	4704	TTA,GTA	4676,2	0.9996,0.0004	4678	TTA=4676,GTA=2	TTA=0.9996,GTA=0.0004	TTA=99.96%,GTA=0.04%	0.994473	TTA	4676	0.999572	GTA,TTA	(TTA-GTA)(TTA-TTA)(GTA-TTA)(GTA-GTA)	L
All	E2	5	2	104	3065	3066	3067	ACT	T	NA	NA	FALSE	FALSE	FALSE	FALSE	FALSE	NA	NA	NA	NA	NA	NA	NA	NA	FALSE	NOL	4704	polymorphic	ACT	4676	0.994048	ACT,NNN,ACG	4676,26,2	0.9940,0.0055,0.0004	4704	ACT,ACG	4676,2	0.9996,0.0004	4678	ACT=4676,ACG=2	ACT=0.9996,ACG=0.0004	ACT=99.96%,ACG=0.04%	0.994473	ACT	4676	0.999572	ACG,ACT	(ACG-ACG)(ACG-ACT)(ACT-ACT)(ACT-ACG)	T
All	E2	5	2	105	3068	3069	3070	GCA	A	NA	NA	FALSE	FALSE	FALSE	FALSE	FALSE	NA	NA	NA	NA	NA	NA	NA	NA	FALSE	NOL	4704	polymorphic	GCA	4674	0.993622	GCA,NNN,ACA	4674,26,4	0.9936,0.0055,0.0009	4704	GCA,ACA	4674,4	0.9991,0.0009	4678	GCA=4674,ACA=4	GCA=0.9991,ACA=0.0009	GCA=99.91%,ACA=0.09%	0.994473	GCA	4674	0.999145	ACA,GCA	(ACA-GCA)(ACA-ACA)(GCA-GCA)(GCA-ACA)	A
All	E2	5	2	106	3071	3072	3073	CCA	P	NA	NA	FALSE	FALSE	FALSE	FALSE	FALSE	NA	NA	NA	NA	NA	NA	NA	NA	FALSE	NOL	4704	conserved	CCA	4678	0.994473	CCA,NNN	4678,26	0.9945,0.0055	4704	CCA	4678	1.0000	4678	CCA=4678	CCA=1.0000	CCA=100.00%	0.994473	CCA	4678	1	CCA	CCA	P
All	E2	5	2	107	3074	3075	3076	ACA	T	NA	NA	FALSE	FALSE	FALSE	FALSE	FALSE	NA	NA	NA	NA	NA	NA	NA	NA	FALSE	NOL	4704	polymorphic	ACA	4669	0.99256	ACA,ACT,NNN,CCA	4669,7,26,2	0.9926,0.0015,0.0055,0.0004	4704	ACA,ACT,CCA	4669,7,2	0.9981,0.0015,0.0004	4678	ACA=4669,ACT=7,CCA=2	ACA=0.9981,ACT=0.0015,CCA=0.0004	ACA=99.81%,ACT=0.15%,CCA=0.04%	0.994473	ACA	4669	0.998076	ACA,ACT,CCA	(ACA-ACA)(ACA-ACT)(ACA-CCA)(CCA-ACT)(CCA-CCA)(CCA-ACA)(ACT-ACA)(ACT-ACT)(ACT-CCA)	T
All	E2	5	2	108	3077	3078	3079	GGA	G	NA	NA	FALSE	FALSE	FALSE	FALSE	FALSE	NA	NA	NA	NA	NA	NA	NA	NA	FALSE	NOL	4704	polymorphic	GGA	4671	0.992985	GGA,AAA,NNN,AGA,GCA,GAA	4671,2,26,3,1,1	0.9930,0.0004,0.0055,0.0006,0.0002,0.0002	4704	GGA,AAA,AGA,GCA,GAA	4671,2,3,1,1	0.9985,0.0004,0.0006,0.0002,0.0002	4678	GGA=4671,AAA=2,AGA=3,GCA=1,GAA=1	GGA=0.9985,AAA=0.0004,AGA=0.0006,GCA=0.0002,GAA=0.0002	GGA=99.85%,AAA=0.04%,AGA=0.06%,GCA=0.02%,GAA=0.02%	0.994473	GGA	4671	0.998504	AAA,AGA,GAA,GCA,GGA	(GAA-AGA)(GAA-AAA)(GAA-GCA)(GAA-GGA)(GGA-GGA)(GGA-GAA)(GGA-GCA)(GGA-AGA)(GGA-AAA)(AGA-AGA)(AGA-AAA)(AGA-GAA)(AGA-GGA)(AGA-GCA)(AAA-AGA)(AAA-AAA)(AAA-GCA)(AAA-GAA)(AAA-GGA)(GCA-AAA)(GCA-AGA)(GCA-GGA)	G
All	E2	5	2	109	3080	3081	3082	TGT	C	NA	NA	FALSE	FALSE	FALSE	FALSE	FALSE	NA	NA	NA	NA	NA	NA	NA	NA	FALSE	NOL	4704	polymorphic	TGT	4677	0.99426	TGT,NNN,TAT	4677,26,1	0.9943,0.0055,0.0002	4704	TGT,TAT	4677,1	0.9998,0.0002	4678	TGT=4677,TAT=1	TGT=0.9998,TAT=0.0002	TGT=99.98%,TAT=0.02%	0.994473	TGT	4677	0.999786	TAT,TGT	(TAT-TGT)(TGT-TGT)(TGT-TAT)	C
All	E2	5	2	110	3083	3084	3085	ATA	I	NA	NA	FALSE	FALSE	FALSE	FALSE	FALSE	NA	NA	NA	NA	NA	NA	NA	NA	FALSE	NOL	4704	conserved	ATA	4675	0.993835	ATA,NNN,ATN	4675,26,3	0.9938,0.0055,0.0006	4704	ATA	4675	1.0000	4675	ATA=4675	ATA=1.0000	ATA=100.00%	0.993835	ATA	4675	1	ATA	ATA	I
All	E2	5	2	111	3086	3087	3088	AAA	K	NA	NA	FALSE	FALSE	FALSE	FALSE	FALSE	NA	NA	NA	NA	NA	NA	NA	NA	FALSE	NOL	4704	conserved	AAA	4678	0.994473	AAA,NNN	4678,26	0.9945,0.0055	4704	AAA	4678	1.0000	4678	AAA=4678	AAA=1.0000	AAA=100.00%	0.994473	AAA	4678	1	AAA	AAA	K
All	E2	5	2	112	3089	3090	3091	AAA	K	NA	NA	FALSE	FALSE	FALSE	FALSE	FALSE	NA	NA	NA	NA	NA	NA	NA	NA	FALSE	NOL	4704	conserved	AAA	4676	0.994048	AAA,NNN,AAN	4676,26,2	0.9940,0.0055,0.0004	4704	AAA	4676	1.0000	4676	AAA=4676	AAA=1.0000	AAA=100.00%	0.994048	AAA	4676	1	AAA	AAA	K
All	E2	5	2	113	3092	3093	3094	CAT	H	NA	NA	FALSE	FALSE	FALSE	FALSE	FALSE	NA	NA	NA	NA	NA	NA	NA	NA	FALSE	NOL	4704	polymorphic	CAT	4677	0.99426	CAT,NNN,CAC	4677,26,1	0.9943,0.0055,0.0002	4704	CAT,CAC	4677,1	0.9998,0.0002	4678	CAT=4677,CAC=1	CAT=0.9998,CAC=0.0002	CAT=99.98%,CAC=0.02%	0.994473	CAT	4677	0.999786	CAC,CAT	(CAC-CAT)(CAT-CAT)(CAT-CAC)	H
All	E2	5	2	114	3095	3096	3097	GGA	G	NA	NA	FALSE	FALSE	FALSE	FALSE	FALSE	NA	NA	NA	NA	NA	NA	NA	NA	FALSE	NOL	4704	conserved	GGA	4677	0.99426	GGA,NNN,GGN	4677,26,1	0.9943,0.0055,0.0002	4704	GGA	4677	1.0000	4677	GGA=4677	GGA=1.0000	GGA=100.00%	0.99426	GGA	4677	1	GGA	GGA	G
All	E2	5	2	115	3098	3099	3100	TAT	Y	NA	NA	FALSE	FALSE	FALSE	FALSE	FALSE	NA	NA	NA	NA	NA	NA	NA	NA	FALSE	NOL	4704	polymorphic	TAT	4677	0.99426	TAT,NNN,CAT	4677,26,1	0.9943,0.0055,0.0002	4704	TAT,CAT	4677,1	0.9998,0.0002	4678	TAT=4677,CAT=1	TAT=0.9998,CAT=0.0002	TAT=99.98%,CAT=0.02%	0.994473	TAT	4677	0.999786	CAT,TAT	(TAT-TAT)(TAT-CAT)(CAT-TAT)	Y
All	E2	5	2	116	3101	3102	3103	ACA	T	NA	NA	FALSE	FALSE	FALSE	FALSE	FALSE	NA	NA	NA	NA	NA	NA	NA	NA	FALSE	NOL	4704	polymorphic	ACA	4677	0.99426	ACA,NNN,ACG	4677,26,1	0.9943,0.0055,0.0002	4704	ACA,ACG	4677,1	0.9998,0.0002	4678	ACA=4677,ACG=1	ACA=0.9998,ACG=0.0002	ACA=99.98%,ACG=0.02%	0.994473	ACA	4677	0.999786	ACA,ACG	(ACA-ACA)(ACA-ACG)(ACG-ACA)	T
All	E2	5	2	117	3104	3105	3106	GTG	V	NA	NA	FALSE	FALSE	FALSE	FALSE	FALSE	NA	NA	NA	NA	NA	NA	NA	NA	FALSE	NOL	4704	polymorphic	GTG	4677	0.99426	GTG,NNN,GTT	4677,26,1	0.9943,0.0055,0.0002	4704	GTG,GTT	4677,1	0.9998,0.0002	4678	GTG=4677,GTT=1	GTG=0.9998,GTT=0.0002	GTG=99.98%,GTT=0.02%	0.994473	GTG	4677	0.999786	GTG,GTT	(GTG-GTG)(GTG-GTT)(GTT-GTG)	V
All	E2	5	2	118	3107	3108	3109	GAA	E	NA	NA	FALSE	FALSE	FALSE	FALSE	FALSE	NA	NA	NA	NA	NA	NA	NA	NA	FALSE	NOL	4704	conserved	GAA	4678	0.994473	GAA,NNN	4678,26	0.9945,0.0055	4704	GAA	4678	1.0000	4678	GAA=4678	GAA=1.0000	GAA=100.00%	0.994473	GAA	4678	1	GAA	GAA	E
[truncated: 15,979 more rows]
[truncated: 325 more columns]
