# Supplementary material for: HPV16 genetic variation provides evidence of positive natural selection driven by HLA class I
Source: Nat Commun. 2026 Jun 2;17:7064. doi: 10.1038/s41467-026-73531-0 (PMC13392105; doi:10.1038/s41467-026-73531-0)
Supplement: Supplementary file 4 — Data 2 [file 41467_2026_73531_MOESM4_ESM.xlsx]

## Sheet: Sublineage-defining-sites
site	A1A2	A3	A4	B	C	D2D3
24	C	C	T	C	C	C
31	C	C	C	T	T	C
83	A	A	A	C	A	A
109	T	T	T	T	C	T
132	G	G	G	C	T	G
143	C	C	C	G	G	C
145	G	G	G	T	T	T
178	T	T	G	T	T	T
286	T	T	T	A	A	A
289	A	A	A	G	G	G
335	C	C	C	T	T	T
350	T	T	T	T	T	G
403	A	A	A	A	G	A
532	A	A	A	A	A	G
647	A	A	G	A	G	A
732	T	T	T	T	T	C
789	T	T	T	C	C	C
795	T	T	T	G	G	G
846	T	T	C	T	T	T
1041	A	A	A	A	A	G
1096	C	C	C	G	G	G
1163	G	G	G	G	A	A
1200	T	T	T	T	C	C
1366	T	T	T	A	A	A
1377	C	C	C	T	T	T
1416	C	C	C	C	T	C
1426	C	C	C	C	G	G
1486	T	T	T	C	C	C
1515	G	G	A	G	G	G
1522	T	T	T	T	T	A
1599	C	C	C	T	C	C
1624	C	C	C	T	T	T
1668	A	A	A	A	A	G
1744	C	C	C	C	A	A
1842	A	A	G	G	G	G
2041	C	C	C	T	T	T
2220	G	G	G	C	C	C
2237	C	C	C	C	G	G
2249	G	G	G	G	A	A
2254	T	T	T	T	C	C
2262	C	C	C	C	T	T
2287	C	C	C	C	T	T
2334	A	A	A	G	A	A
2337	G	G	A	G	G	G
2343	T	T	T	T	T	C
2344	C	C	C	T	T	T
2355	T	T	T	T	C	T
2586	T	T	T	C	C	C
2608	A	A	A	A	C	C
2631	T	T	T	A	A	A
2650	G	G	G	G	G	A
2828	G	G	A	G	G	G
2860	C	C	C	A	A	A
3043	C	C	C	C	T	C
3159	C	C	A	A	A	A
3161	C	C	C	T	T	C
3182	G	G	G	A	A	A
3224	T	T	T	T	T	A
3235	T	T	T	C	T	T
3249	G	G	A	A	A	A
3362	A	A	A	G	G	G
3377	C	C	C	G	G	G
3384	T	T	C	T	T	T
3431	G	G	G	G	A	G
3449	G	G	A	A	A	A
3516	C	C	C	A	A	A
3517	T	T	T	T	C	C
3524	T	T	C	T	T	T
3538	A	A	A	A	C	C
3566	T	T	T	G	G	G
3694	T	T	T	A	A	A
3706	T	T	T	T	C	C
3778	G	G	G	T	T	T
3784	T	T	T	G	T	T
3787	C	C	A	A	A	A
3805	T	T	T	T	G	G
3858	T	T	T	C	C	C
3868	G	G	G	A	G	G
3991	C	C	C	T	G	G
4017	G	G	G	G	G	A
4042	G	G	G	T	G	G
4077	A	A	T	A	A	A
4089	T	T	T	C	C	C
4281	T	T	T	C	C	C
4308	G	G	G	A	G	G
4428	G	G	G	A	T	T
4452	T	T	T	T	T	C
4461	G	G	G	A	G	A
4518	A	A	A	A	G	A
4545	T	T	T	T	G	T
4600	T	T	T	C	C	C
4644	T	T	T	A	A	A
4725	C	C	T	T	T	T
4854	C	C	C	C	T	C
4887	A	A	A	A	G	G
4911	A	A	A	T	A	A
4944	A	A	A	A	A	G
4950	A	A	A	A	A	G
4969	A	A	A	A	A	G
5034	A	A	A	A	A	T
5142	G	G	G	A	A	A
5236	G	G	G	A	A	A
5259	A	A	A	A	G	A
5286	T	T	T	T	T	A
5290	A	A	A	G	C	A
5310	T	T	T	C	C	A
5368	T	T	T	T	T	G
5369	C	C	T	C	T	T
5379	G	G	G	A	A	A
5386	T	T	T	T	T	G
5389	G	G	G	A	A	A
5403	T	T	T	C	C	C
5487	C	C	C	C	T	T
5495	T	T	T	C	C	C
5506	G	G	G	A	A	A
5518	A	A	C	A	A	A
5564	C	C	C	G	G	G
5659	T	T	T	C	T	T
5698	G	G	G	A	A	A
5864	C	C	C	T	T	T
5911	T	T	T	C	C	C
6165	C	C	C	A	A	A
6247	T	T	T	C	C	C
6316	A	A	A	G	G	A
6482	T	T	T	T	C	T
6559	C	C	C	T	T	T
6568	T	T	T	A	T	T
6695	A	A	A	A	C	C
6721	G	G	G	A	A	A
6854	C	C	C	T	T	T
6865	C	C	C	C	T	T
6970	C	C	C	T	T	T
6994	G	G	G	A	A	A
7060	G	A	A	T	T	T
7175	A	A	C	A	A	A
7177	T	T	C	T	T	T
7201	T	T	C	T	T	T
7232	A	A	A	G	A	A
7233	A	A	A	A	C	C
7270	C	C	T	C	C	C
7287	A	A	C	A	A	A
7339	A	A	A	A	A	T
7394	C	C	C	C	C	T
7435	G	G	G	G	A	G
7485	A	A	A	A	C	C
7489	G	G	G	A	A	A
7669	C	C	C	C	T	T
7689	C	C	C	A	A	A
7729	A	A	A	A	A	C
7730	A	A	C	A	A	A
7764	C	C	C	T	T	T
7786	C	C	C	T	T	T
7826	G	G	G	G	A	G
7834	G	G	G	T	T	G
7837	A	A	A	A	C	A
7839	A	A	A	A	G	A
7842	G	G	A	G	G	G
7886	C	C	C	C	C	G
