# Supplementary material for: HPV16 genetic variation provides evidence of positive natural selection driven by HLA class I
Source: Nat Commun. 2026 Jun 2;17:7064. doi: 10.1038/s41467-026-73531-0 (PMC13392105; doi:10.1038/s41467-026-73531-0)
Supplement: Supplementary file 5 — Data 3 [file 41467_2026_73531_MOESM5_ESM.xlsx]

## Sheet: Convergence
site	num_alleles	A_homoplasy	C_homoplasy	G_homoplasy	T_homoplasy	num_homoplasies_wMajor	num_homoplasies	homoplasy	sub_lineage_defining
1	2	TRUE	NA	FALSE	NA	1	0	FALSE	FALSE
2	2	NA	TRUE	NA	FALSE	1	0	FALSE	FALSE
3	3	NA	FALSE	FALSE	TRUE	1	0	FALSE	FALSE
4	2	TRUE	FALSE	NA	NA	1	0	FALSE	FALSE
5	3	FALSE	TRUE	NA	FALSE	1	0	FALSE	FALSE
6	1	FALSE	NA	NA	NA	0	0	FALSE	FALSE
7	1	FALSE	NA	NA	NA	0	0	FALSE	FALSE
8	1	NA	NA	NA	FALSE	0	0	FALSE	FALSE
9	3	TRUE	TRUE	NA	FALSE	2	1	TRUE	FALSE
10	4	TRUE	FALSE	FALSE	FALSE	1	0	FALSE	FALSE
11	3	NA	TRUE	TRUE	TRUE	3	2	TRUE	FALSE
12	3	NA	TRUE	TRUE	TRUE	3	2	TRUE	FALSE
13	4	TRUE	TRUE	TRUE	TRUE	4	3	TRUE	FALSE
14	1	FALSE	NA	NA	NA	0	0	FALSE	FALSE
15	1	NA	NA	NA	FALSE	0	0	FALSE	FALSE
16	1	NA	NA	FALSE	NA	0	0	FALSE	FALSE
17	1	NA	NA	NA	FALSE	0	0	FALSE	FALSE
18	2	TRUE	NA	FALSE	NA	1	0	FALSE	FALSE
19	1	NA	NA	NA	FALSE	0	0	FALSE	FALSE
20	1	FALSE	NA	NA	NA	0	0	FALSE	FALSE
21	2	TRUE	FALSE	NA	NA	1	0	FALSE	FALSE
22	1	FALSE	NA	NA	NA	0	0	FALSE	FALSE
23	2	TRUE	TRUE	NA	NA	2	1	TRUE	FALSE
24	3	NA	TRUE	TRUE	TRUE	3	2	TRUE	FALSE
25	3	FALSE	TRUE	NA	TRUE	2	1	TRUE	FALSE
26	2	TRUE	NA	TRUE	NA	2	1	TRUE	FALSE
27	2	TRUE	FALSE	NA	NA	1	0	FALSE	FALSE
28	2	FALSE	NA	TRUE	NA	1	0	FALSE	FALSE
29	1	NA	NA	FALSE	NA	0	0	FALSE	FALSE
30	2	FALSE	NA	TRUE	NA	1	0	FALSE	FALSE
31	3	FALSE	TRUE	NA	TRUE	2	1	TRUE	TRUE
32	3	FALSE	NA	TRUE	FALSE	1	0	FALSE	FALSE
33	4	FALSE	FALSE	FALSE	TRUE	1	0	FALSE	FALSE
34	2	TRUE	NA	FALSE	NA	1	0	FALSE	FALSE
35	1	FALSE	NA	NA	NA	0	0	FALSE	FALSE
36	2	NA	TRUE	TRUE	NA	2	1	TRUE	FALSE
37	1	NA	FALSE	NA	NA	0	0	FALSE	FALSE
38	3	FALSE	TRUE	TRUE	NA	2	1	TRUE	FALSE
39	3	TRUE	FALSE	NA	FALSE	1	0	FALSE	FALSE
40	3	TRUE	FALSE	NA	FALSE	1	0	FALSE	FALSE
41	3	TRUE	NA	FALSE	TRUE	2	1	TRUE	FALSE
42	3	FALSE	NA	FALSE	TRUE	1	0	FALSE	FALSE
43	3	NA	TRUE	FALSE	TRUE	2	1	TRUE	FALSE
44	2	NA	NA	TRUE	TRUE	2	1	TRUE	FALSE
45	3	NA	FALSE	TRUE	FALSE	1	0	FALSE	FALSE
46	3	NA	FALSE	FALSE	TRUE	1	0	FALSE	FALSE
47	1	NA	NA	NA	FALSE	0	0	FALSE	FALSE
48	3	TRUE	NA	TRUE	FALSE	2	1	TRUE	FALSE
49	3	TRUE	TRUE	TRUE	NA	3	2	TRUE	FALSE
50	2	TRUE	NA	NA	TRUE	2	1	TRUE	FALSE
51	3	FALSE	TRUE	NA	FALSE	1	0	FALSE	FALSE
52	1	NA	FALSE	NA	NA	0	0	FALSE	FALSE
53	3	TRUE	NA	TRUE	FALSE	2	1	TRUE	FALSE
54	3	TRUE	FALSE	TRUE	NA	2	1	TRUE	FALSE
55	3	TRUE	TRUE	NA	TRUE	3	2	TRUE	FALSE
56	4	TRUE	TRUE	FALSE	FALSE	2	1	TRUE	FALSE
57	3	NA	TRUE	FALSE	TRUE	2	1	TRUE	FALSE
58	4	FALSE	TRUE	FALSE	FALSE	1	0	FALSE	FALSE
59	3	NA	FALSE	TRUE	FALSE	1	0	FALSE	FALSE
60	2	TRUE	NA	TRUE	NA	2	1	TRUE	FALSE
61	2	NA	FALSE	NA	TRUE	1	0	FALSE	FALSE
62	3	NA	FALSE	TRUE	TRUE	2	1	TRUE	FALSE
63	3	TRUE	NA	FALSE	TRUE	2	1	TRUE	FALSE
64	3	NA	TRUE	TRUE	FALSE	2	1	TRUE	FALSE
65	1	NA	NA	NA	FALSE	0	0	FALSE	FALSE
66	1	FALSE	NA	NA	NA	0	0	FALSE	FALSE
67	1	NA	NA	NA	FALSE	0	0	FALSE	FALSE
68	2	TRUE	FALSE	NA	NA	1	0	FALSE	FALSE
69	3	TRUE	NA	FALSE	FALSE	1	0	FALSE	FALSE
70	2	TRUE	NA	FALSE	NA	1	0	FALSE	FALSE
71	2	TRUE	NA	NA	FALSE	1	0	FALSE	FALSE
72	1	NA	NA	FALSE	NA	0	0	FALSE	FALSE
73	2	NA	TRUE	NA	TRUE	2	1	TRUE	FALSE
74	1	FALSE	NA	NA	NA	0	0	FALSE	FALSE
75	3	TRUE	FALSE	TRUE	NA	2	1	TRUE	FALSE
76	1	FALSE	NA	NA	NA	0	0	FALSE	FALSE
77	3	FALSE	TRUE	NA	FALSE	1	0	FALSE	FALSE
78	1	FALSE	NA	NA	NA	0	0	FALSE	FALSE
79	2	NA	NA	TRUE	TRUE	2	1	TRUE	FALSE
80	2	NA	NA	TRUE	TRUE	2	1	TRUE	FALSE
81	2	NA	NA	TRUE	TRUE	2	1	TRUE	FALSE
82	3	NA	TRUE	TRUE	TRUE	3	2	TRUE	FALSE
83	2	TRUE	TRUE	NA	NA	2	1	TRUE	TRUE
84	1	NA	NA	NA	FALSE	0	0	FALSE	FALSE
85	1	NA	NA	FALSE	NA	0	0	FALSE	FALSE
86	1	NA	FALSE	NA	NA	0	0	FALSE	FALSE
87	1	FALSE	NA	NA	NA	0	0	FALSE	FALSE
88	1	NA	FALSE	NA	NA	0	0	FALSE	FALSE
89	2	NA	TRUE	NA	FALSE	1	0	FALSE	FALSE
90	2	TRUE	FALSE	NA	NA	1	0	FALSE	FALSE
91	1	FALSE	NA	NA	NA	0	0	FALSE	FALSE
92	2	TRUE	NA	FALSE	NA	1	0	FALSE	FALSE
93	1	FALSE	NA	NA	NA	0	0	FALSE	FALSE
94	3	TRUE	TRUE	TRUE	NA	3	2	TRUE	FALSE
95	2	TRUE	NA	FALSE	NA	1	0	FALSE	FALSE
96	2	FALSE	NA	TRUE	NA	1	0	FALSE	FALSE
97	2	TRUE	NA	TRUE	NA	2	1	TRUE	FALSE
98	2	TRUE	FALSE	NA	NA	1	0	FALSE	FALSE
99	2	NA	TRUE	NA	FALSE	1	0	FALSE	FALSE
100	2	NA	NA	FALSE	TRUE	1	0	FALSE	FALSE
101	1	NA	NA	FALSE	NA	0	0	FALSE	FALSE
102	2	NA	TRUE	NA	FALSE	1	0	FALSE	FALSE
103	2	TRUE	NA	FALSE	NA	1	0	FALSE	FALSE
104	1	FALSE	NA	NA	NA	0	0	FALSE	FALSE
105	1	NA	NA	NA	FALSE	0	0	FALSE	FALSE
106	1	NA	NA	FALSE	NA	0	0	FALSE	FALSE
107	1	NA	NA	NA	FALSE	0	0	FALSE	FALSE
108	2	FALSE	NA	NA	TRUE	1	0	FALSE	FALSE
109	2	NA	TRUE	NA	TRUE	2	1	TRUE	TRUE
110	2	NA	TRUE	TRUE	NA	2	1	TRUE	FALSE
111	2	TRUE	NA	NA	FALSE	1	0	FALSE	FALSE
112	2	NA	FALSE	TRUE	NA	1	0	FALSE	FALSE
113	2	TRUE	NA	TRUE	NA	2	1	TRUE	FALSE
114	1	FALSE	NA	NA	NA	0	0	FALSE	FALSE
115	2	NA	TRUE	NA	FALSE	1	0	FALSE	FALSE
116	1	NA	FALSE	NA	NA	0	0	FALSE	FALSE
117	1	NA	FALSE	NA	NA	0	0	FALSE	FALSE
118	2	TRUE	NA	FALSE	NA	1	0	FALSE	FALSE
119	1	NA	FALSE	NA	NA	0	0	FALSE	FALSE
120	1	FALSE	NA	NA	NA	0	0	FALSE	FALSE
121	1	NA	NA	FALSE	NA	0	0	FALSE	FALSE
122	1	NA	NA	FALSE	NA	0	0	FALSE	FALSE
123	2	TRUE	NA	TRUE	NA	2	1	TRUE	FALSE
124	2	NA	TRUE	TRUE	NA	2	1	TRUE	FALSE
125	2	TRUE	TRUE	NA	NA	2	1	TRUE	FALSE
126	2	FALSE	NA	TRUE	NA	1	0	FALSE	FALSE
127	1	FALSE	NA	NA	NA	0	0	FALSE	FALSE
128	1	NA	FALSE	NA	NA	0	0	FALSE	FALSE
129	2	TRUE	TRUE	NA	NA	2	1	TRUE	FALSE
130	1	NA	FALSE	NA	NA	0	0	FALSE	FALSE
131	3	TRUE	FALSE	TRUE	NA	2	1	TRUE	FALSE
132	3	NA	TRUE	TRUE	TRUE	3	2	TRUE	TRUE
133	2	TRUE	NA	TRUE	NA	2	1	TRUE	FALSE
134	2	TRUE	TRUE	NA	NA	2	1	TRUE	FALSE
135	3	TRUE	TRUE	TRUE	NA	3	2	TRUE	FALSE
136	1	NA	NA	FALSE	NA	0	0	FALSE	FALSE
137	3	FALSE	NA	FALSE	TRUE	1	0	FALSE	FALSE
138	1	NA	NA	NA	FALSE	0	0	FALSE	FALSE
139	2	TRUE	NA	FALSE	NA	1	0	FALSE	FALSE
140	1	NA	FALSE	NA	NA	0	0	FALSE	FALSE
141	1	NA	FALSE	NA	NA	0	0	FALSE	FALSE
142	1	FALSE	NA	NA	NA	0	0	FALSE	FALSE
143	2	NA	TRUE	TRUE	NA	2	1	TRUE	TRUE
144	1	FALSE	NA	NA	NA	0	0	FALSE	FALSE
145	2	NA	NA	TRUE	TRUE	2	1	TRUE	TRUE
146	1	NA	NA	NA	FALSE	0	0	FALSE	FALSE
147	1	NA	NA	NA	FALSE	0	0	FALSE	FALSE
148	1	FALSE	NA	NA	NA	0	0	FALSE	FALSE
149	1	NA	NA	NA	FALSE	0	0	FALSE	FALSE
150	1	NA	NA	FALSE	NA	0	0	FALSE	FALSE
151	1	NA	FALSE	NA	NA	0	0	FALSE	FALSE
152	1	FALSE	NA	NA	NA	0	0	FALSE	FALSE
153	1	NA	FALSE	NA	NA	0	0	FALSE	FALSE
154	2	TRUE	NA	TRUE	NA	2	1	TRUE	FALSE
155	1	NA	NA	FALSE	NA	0	0	FALSE	FALSE
156	2	TRUE	NA	FALSE	NA	1	0	FALSE	FALSE
157	2	NA	FALSE	TRUE	NA	1	0	FALSE	FALSE
158	2	NA	TRUE	FALSE	NA	1	0	FALSE	FALSE
159	2	NA	FALSE	NA	TRUE	1	0	FALSE	FALSE
160	2	FALSE	NA	TRUE	NA	1	0	FALSE	FALSE
161	2	NA	TRUE	NA	FALSE	1	0	FALSE	FALSE
162	3	TRUE	NA	TRUE	FALSE	2	1	TRUE	FALSE
163	3	TRUE	FALSE	NA	FALSE	1	0	FALSE	FALSE
164	3	TRUE	FALSE	NA	FALSE	1	0	FALSE	FALSE
165	2	FALSE	TRUE	NA	NA	1	0	FALSE	FALSE
166	1	FALSE	NA	NA	NA	0	0	FALSE	FALSE
167	1	FALSE	NA	NA	NA	0	0	FALSE	FALSE
168	2	NA	TRUE	NA	FALSE	1	0	FALSE	FALSE
169	1	NA	NA	NA	FALSE	0	0	FALSE	FALSE
170	1	FALSE	NA	NA	NA	0	0	FALSE	FALSE
171	1	NA	NA	NA	FALSE	0	0	FALSE	FALSE
172	1	FALSE	NA	NA	NA	0	0	FALSE	FALSE
173	3	TRUE	TRUE	NA	TRUE	3	2	TRUE	FALSE
174	1	FALSE	NA	NA	NA	0	0	FALSE	FALSE
175	1	NA	NA	NA	FALSE	0	0	FALSE	FALSE
176	4	TRUE	TRUE	TRUE	TRUE	4	3	TRUE	FALSE
177	1	FALSE	NA	NA	NA	0	0	FALSE	FALSE
178	4	TRUE	FALSE	TRUE	TRUE	3	2	TRUE	FALSE
179	1	FALSE	NA	NA	NA	0	0	FALSE	FALSE
180	1	NA	NA	NA	FALSE	0	0	FALSE	FALSE
181	1	FALSE	NA	NA	NA	0	0	FALSE	FALSE
182	3	TRUE	TRUE	NA	FALSE	2	1	TRUE	FALSE
183	3	FALSE	NA	TRUE	TRUE	2	1	TRUE	FALSE
184	2	TRUE	TRUE	NA	NA	2	1	TRUE	FALSE
185	2	NA	NA	TRUE	TRUE	2	1	TRUE	FALSE
186	1	NA	NA	NA	FALSE	0	0	FALSE	FALSE
187	2	TRUE	NA	TRUE	NA	2	1	TRUE	FALSE
188	3	TRUE	TRUE	TRUE	NA	3	2	TRUE	FALSE
189	2	TRUE	NA	TRUE	NA	2	1	TRUE	FALSE
190	1	FALSE	NA	NA	NA	0	0	FALSE	FALSE
191	1	NA	NA	NA	FALSE	0	0	FALSE	FALSE
192	1	NA	NA	FALSE	NA	0	0	FALSE	FALSE
193	2	NA	TRUE	NA	TRUE	2	1	TRUE	FALSE
194	1	NA	NA	FALSE	NA	0	0	FALSE	FALSE
195	1	NA	NA	NA	FALSE	0	0	FALSE	FALSE
196	1	NA	NA	FALSE	NA	0	0	FALSE	FALSE
197	1	NA	NA	NA	FALSE	0	0	FALSE	FALSE
198	1	FALSE	NA	NA	NA	0	0	FALSE	FALSE
199	1	NA	FALSE	NA	NA	0	0	FALSE	FALSE
200	1	NA	NA	NA	FALSE	0	0	FALSE	FALSE
201	1	NA	NA	FALSE	NA	0	0	FALSE	FALSE
202	1	NA	FALSE	NA	NA	0	0	FALSE	FALSE
203	1	FALSE	NA	NA	NA	0	0	FALSE	FALSE
204	1	FALSE	NA	NA	NA	0	0	FALSE	FALSE
205	2	FALSE	NA	TRUE	NA	1	0	FALSE	FALSE
206	1	NA	FALSE	NA	NA	0	0	FALSE	FALSE
207	1	FALSE	NA	NA	NA	0	0	FALSE	FALSE
208	1	FALSE	NA	NA	NA	0	0	FALSE	FALSE
209	2	NA	TRUE	FALSE	NA	1	0	FALSE	FALSE
210	1	FALSE	NA	NA	NA	0	0	FALSE	FALSE
211	1	NA	NA	FALSE	NA	0	0	FALSE	FALSE
212	2	NA	TRUE	NA	TRUE	2	1	TRUE	FALSE
213	1	NA	NA	NA	FALSE	0	0	FALSE	FALSE
214	2	TRUE	NA	FALSE	NA	1	0	FALSE	FALSE
215	1	NA	FALSE	NA	NA	0	0	FALSE	FALSE
216	2	NA	NA	FALSE	TRUE	1	0	FALSE	FALSE
217	2	FALSE	NA	TRUE	NA	1	0	FALSE	FALSE
218	1	NA	FALSE	NA	NA	0	0	FALSE	FALSE
219	1	NA	NA	FALSE	NA	0	0	FALSE	FALSE
220	1	FALSE	NA	NA	NA	0	0	FALSE	FALSE
221	1	NA	FALSE	NA	NA	0	0	FALSE	FALSE
222	1	NA	NA	FALSE	NA	0	0	FALSE	FALSE
223	1	NA	NA	NA	FALSE	0	0	FALSE	FALSE
224	1	NA	NA	FALSE	NA	0	0	FALSE	FALSE
225	1	FALSE	NA	NA	NA	0	0	FALSE	FALSE
226	1	NA	NA	FALSE	NA	0	0	FALSE	FALSE
227	1	NA	NA	FALSE	NA	0	0	FALSE	FALSE
228	1	NA	NA	NA	FALSE	0	0	FALSE	FALSE
229	1	FALSE	NA	NA	NA	0	0	FALSE	FALSE
230	1	NA	NA	NA	FALSE	0	0	FALSE	FALSE
231	1	FALSE	NA	NA	NA	0	0	FALSE	FALSE
232	1	NA	NA	NA	FALSE	0	0	FALSE	FALSE
233	2	TRUE	NA	TRUE	NA	2	1	TRUE	FALSE
234	1	FALSE	NA	NA	NA	0	0	FALSE	FALSE
235	2	NA	TRUE	NA	FALSE	1	0	FALSE	FALSE
236	1	NA	NA	NA	FALSE	0	0	FALSE	FALSE
237	1	NA	NA	NA	FALSE	0	0	FALSE	FALSE
238	1	NA	NA	NA	FALSE	0	0	FALSE	FALSE
239	2	FALSE	NA	TRUE	NA	1	0	FALSE	FALSE
240	2	NA	TRUE	NA	FALSE	1	0	FALSE	FALSE
241	2	NA	NA	TRUE	TRUE	2	1	TRUE	FALSE
242	1	NA	NA	NA	FALSE	0	0	FALSE	FALSE
243	1	NA	NA	NA	FALSE	0	0	FALSE	FALSE
244	1	NA	NA	NA	FALSE	0	0	FALSE	FALSE
245	2	NA	TRUE	NA	TRUE	2	1	TRUE	FALSE
246	2	TRUE	NA	TRUE	NA	2	1	TRUE	FALSE
247	1	NA	NA	FALSE	NA	0	0	FALSE	FALSE
248	2	FALSE	NA	TRUE	NA	1	0	FALSE	FALSE
249	1	FALSE	NA	NA	NA	0	0	FALSE	FALSE
250	1	NA	NA	NA	FALSE	0	0	FALSE	FALSE
251	1	NA	NA	NA	FALSE	0	0	FALSE	FALSE
252	1	NA	NA	NA	FALSE	0	0	FALSE	FALSE
253	2	TRUE	NA	FALSE	NA	1	0	FALSE	FALSE
254	1	NA	NA	NA	FALSE	0	0	FALSE	FALSE
255	2	NA	NA	TRUE	FALSE	1	0	FALSE	FALSE
256	0	NA	NA	NA	NA	0	0	FALSE	FALSE
257	0	NA	NA	NA	NA	0	0	FALSE	FALSE
258	1	NA	NA	NA	FALSE	0	0	FALSE	FALSE
259	1	FALSE	NA	NA	NA	0	0	FALSE	FALSE
260	1	NA	NA	FALSE	NA	0	0	FALSE	FALSE
261	1	NA	NA	NA	FALSE	0	0	FALSE	FALSE
262	1	FALSE	NA	NA	NA	0	0	FALSE	FALSE
263	1	NA	NA	NA	FALSE	0	0	FALSE	FALSE
264	1	FALSE	NA	NA	NA	0	0	FALSE	FALSE
265	1	NA	NA	NA	FALSE	0	0	FALSE	FALSE
266	1	FALSE	NA	NA	NA	0	0	FALSE	FALSE
267	2	TRUE	NA	TRUE	NA	2	1	TRUE	FALSE
268	2	TRUE	NA	FALSE	NA	1	0	FALSE	FALSE
269	3	TRUE	FALSE	TRUE	NA	2	1	TRUE	FALSE
270	1	FALSE	NA	NA	NA	0	0	FALSE	FALSE
271	2	NA	FALSE	NA	TRUE	1	0	FALSE	FALSE
272	1	NA	NA	FALSE	NA	0	0	FALSE	FALSE
273	1	NA	NA	FALSE	NA	0	0	FALSE	FALSE
274	2	NA	NA	TRUE	TRUE	2	1	TRUE	FALSE
275	2	TRUE	NA	NA	FALSE	1	0	FALSE	FALSE
276	2	TRUE	NA	FALSE	NA	1	0	FALSE	FALSE
277	1	NA	NA	NA	FALSE	0	0	FALSE	FALSE
278	2	NA	TRUE	TRUE	NA	2	1	TRUE	FALSE
279	1	NA	FALSE	NA	NA	0	0	FALSE	FALSE
280	2	TRUE	NA	FALSE	NA	1	0	FALSE	FALSE
281	1	NA	NA	NA	FALSE	0	0	FALSE	FALSE
282	2	TRUE	NA	NA	FALSE	1	0	FALSE	FALSE
283	1	NA	NA	NA	FALSE	0	0	FALSE	FALSE
284	1	NA	NA	FALSE	NA	0	0	FALSE	FALSE
285	2	NA	TRUE	FALSE	NA	1	0	FALSE	FALSE
286	3	TRUE	NA	FALSE	TRUE	2	1	TRUE	TRUE
287	1	NA	NA	FALSE	NA	0	0	FALSE	FALSE
288	1	NA	NA	NA	FALSE	0	0	FALSE	FALSE
289	2	TRUE	NA	TRUE	NA	2	1	TRUE	TRUE
290	1	NA	NA	NA	FALSE	0	0	FALSE	FALSE
291	1	NA	NA	FALSE	NA	0	0	FALSE	FALSE
292	1	NA	NA	NA	FALSE	0	0	FALSE	FALSE
293	2	TRUE	NA	TRUE	NA	2	1	TRUE	FALSE
294	1	FALSE	NA	NA	NA	0	0	FALSE	FALSE
295	2	NA	NA	TRUE	TRUE	2	1	TRUE	FALSE
296	1	FALSE	NA	NA	NA	0	0	FALSE	FALSE
297	1	FALSE	NA	NA	NA	0	0	FALSE	FALSE
298	1	FALSE	NA	NA	NA	0	0	FALSE	FALSE
299	1	NA	NA	NA	FALSE	0	0	FALSE	FALSE
300	1	NA	NA	FALSE	NA	0	0	FALSE	FALSE
301	1	NA	NA	NA	FALSE	0	0	FALSE	FALSE
302	2	NA	NA	TRUE	TRUE	2	1	TRUE	FALSE
303	1	NA	NA	NA	FALSE	0	0	FALSE	FALSE
304	1	FALSE	NA	NA	NA	0	0	FALSE	FALSE
305	1	FALSE	NA	NA	NA	0	0	FALSE	FALSE
306	2	TRUE	NA	FALSE	NA	1	0	FALSE	FALSE
307	2	NA	FALSE	TRUE	NA	1	0	FALSE	FALSE
308	2	NA	NA	FALSE	TRUE	1	0	FALSE	FALSE
309	1	NA	NA	NA	FALSE	0	0	FALSE	FALSE
310	3	NA	FALSE	TRUE	TRUE	2	1	TRUE	FALSE
311	1	NA	NA	NA	FALSE	0	0	FALSE	FALSE
312	1	FALSE	NA	NA	NA	0	0	FALSE	FALSE
313	1	NA	NA	NA	FALSE	0	0	FALSE	FALSE
314	1	NA	NA	NA	FALSE	0	0	FALSE	FALSE
315	2	NA	TRUE	TRUE	NA	2	1	TRUE	FALSE
316	1	NA	NA	NA	FALSE	0	0	FALSE	FALSE
317	1	FALSE	NA	NA	NA	0	0	FALSE	FALSE
318	1	FALSE	NA	NA	NA	0	0	FALSE	FALSE
319	2	TRUE	FALSE	NA	NA	1	0	FALSE	FALSE
320	1	FALSE	NA	NA	NA	0	0	FALSE	FALSE
321	1	NA	NA	NA	FALSE	0	0	FALSE	FALSE
322	1	NA	NA	NA	FALSE	0	0	FALSE	FALSE
323	2	TRUE	NA	NA	TRUE	2	1	TRUE	FALSE
324	1	NA	NA	FALSE	NA	0	0	FALSE	FALSE
325	2	NA	FALSE	NA	TRUE	1	0	FALSE	FALSE
326	2	FALSE	NA	TRUE	NA	1	0	FALSE	FALSE
327	1	FALSE	NA	NA	NA	0	0	FALSE	FALSE
328	2	FALSE	NA	TRUE	NA	1	0	FALSE	FALSE
329	1	NA	NA	NA	FALSE	0	0	FALSE	FALSE
330	1	FALSE	NA	NA	NA	0	0	FALSE	FALSE
331	1	NA	NA	NA	FALSE	0	0	FALSE	FALSE
332	1	FALSE	NA	NA	NA	0	0	FALSE	FALSE
333	1	NA	NA	FALSE	NA	0	0	FALSE	FALSE
334	1	FALSE	NA	NA	NA	0	0	FALSE	FALSE
335	3	FALSE	TRUE	NA	TRUE	2	1	TRUE	TRUE
336	1	FALSE	NA	NA	NA	0	0	FALSE	FALSE
337	1	NA	NA	NA	FALSE	0	0	FALSE	FALSE
338	1	NA	NA	NA	FALSE	0	0	FALSE	FALSE
339	1	FALSE	NA	NA	NA	0	0	FALSE	FALSE
340	1	NA	NA	NA	FALSE	0	0	FALSE	FALSE
341	1	NA	NA	NA	FALSE	0	0	FALSE	FALSE
342	1	NA	NA	FALSE	NA	0	0	FALSE	FALSE
343	2	NA	NA	FALSE	TRUE	1	0	FALSE	FALSE
344	1	NA	NA	NA	FALSE	0	0	FALSE	FALSE
345	1	FALSE	NA	NA	NA	0	0	FALSE	FALSE
346	1	NA	NA	NA	FALSE	0	0	FALSE	FALSE
347	1	FALSE	NA	NA	NA	0	0	FALSE	FALSE
348	1	NA	NA	FALSE	NA	0	0	FALSE	FALSE
349	1	NA	NA	NA	FALSE	0	0	FALSE	FALSE
350	3	FALSE	NA	TRUE	TRUE	2	1	TRUE	TRUE
351	1	NA	NA	NA	FALSE	0	0	FALSE	FALSE
352	2	FALSE	NA	TRUE	NA	1	0	FALSE	FALSE
353	1	NA	NA	NA	FALSE	0	0	FALSE	FALSE
354	1	FALSE	NA	NA	NA	0	0	FALSE	FALSE
355	1	NA	NA	NA	FALSE	0	0	FALSE	FALSE
356	1	NA	NA	FALSE	NA	0	0	FALSE	FALSE
357	2	NA	FALSE	TRUE	NA	1	0	FALSE	FALSE
358	1	FALSE	NA	NA	NA	0	0	FALSE	FALSE
359	1	FALSE	NA	NA	NA	0	0	FALSE	FALSE
360	1	NA	FALSE	NA	NA	0	0	FALSE	FALSE
361	1	FALSE	NA	NA	NA	0	0	FALSE	FALSE
362	1	FALSE	NA	NA	NA	0	0	FALSE	FALSE
363	2	NA	TRUE	NA	FALSE	1	0	FALSE	FALSE
364	1	FALSE	NA	NA	NA	0	0	FALSE	FALSE
365	2	NA	NA	TRUE	TRUE	2	1	TRUE	FALSE
366	1	NA	NA	NA	FALSE	0	0	FALSE	FALSE
367	1	FALSE	NA	NA	NA	0	0	FALSE	FALSE
368	1	NA	NA	FALSE	NA	0	0	FALSE	FALSE
369	1	FALSE	NA	NA	NA	0	0	FALSE	FALSE
370	1	FALSE	NA	NA	NA	0	0	FALSE	FALSE
371	1	NA	FALSE	NA	NA	0	0	FALSE	FALSE
372	2	TRUE	NA	NA	FALSE	1	0	FALSE	FALSE
373	2	FALSE	NA	TRUE	NA	1	0	FALSE	FALSE
374	1	NA	FALSE	NA	NA	0	0	FALSE	FALSE
375	2	TRUE	NA	FALSE	NA	1	0	FALSE	FALSE
376	2	TRUE	TRUE	NA	NA	2	1	TRUE	FALSE
377	2	NA	FALSE	NA	TRUE	1	0	FALSE	FALSE
378	1	FALSE	NA	NA	NA	0	0	FALSE	FALSE
379	1	NA	FALSE	NA	NA	0	0	FALSE	FALSE
380	1	FALSE	NA	NA	NA	0	0	FALSE	FALSE
381	1	FALSE	NA	NA	NA	0	0	FALSE	FALSE
382	1	NA	FALSE	NA	NA	0	0	FALSE	FALSE
383	1	FALSE	NA	NA	NA	0	0	FALSE	FALSE
384	1	FALSE	NA	NA	NA	0	0	FALSE	FALSE
385	1	FALSE	NA	NA	NA	0	0	FALSE	FALSE
386	1	NA	FALSE	NA	NA	0	0	FALSE	FALSE
387	1	NA	FALSE	NA	NA	0	0	FALSE	FALSE
388	1	NA	NA	FALSE	NA	0	0	FALSE	FALSE
389	1	NA	NA	NA	FALSE	0	0	FALSE	FALSE
390	1	NA	NA	NA	FALSE	0	0	FALSE	FALSE
391	1	NA	NA	FALSE	NA	0	0	FALSE	FALSE
392	1	NA	NA	NA	FALSE	0	0	FALSE	FALSE
393	1	NA	NA	FALSE	NA	0	0	FALSE	FALSE
394	1	NA	NA	NA	FALSE	0	0	FALSE	FALSE
395	2	NA	NA	TRUE	FALSE	1	0	FALSE	FALSE
396	1	FALSE	NA	NA	NA	0	0	FALSE	FALSE
397	1	NA	NA	NA	FALSE	0	0	FALSE	FALSE
398	1	NA	NA	NA	FALSE	0	0	FALSE	FALSE
399	1	NA	NA	NA	FALSE	0	0	FALSE	FALSE
400	1	NA	NA	FALSE	NA	0	0	FALSE	FALSE
401	1	NA	NA	NA	FALSE	0	0	FALSE	FALSE
402	2	NA	TRUE	NA	TRUE	2	1	TRUE	FALSE
403	2	TRUE	NA	TRUE	NA	2	1	TRUE	TRUE
404	1	FALSE	NA	NA	NA	0	0	FALSE	FALSE
405	1	NA	NA	NA	FALSE	0	0	FALSE	FALSE
406	2	NA	TRUE	NA	TRUE	2	1	TRUE	FALSE
407	1	FALSE	NA	NA	NA	0	0	FALSE	FALSE
408	1	NA	NA	FALSE	NA	0	0	FALSE	FALSE
409	1	NA	NA	FALSE	NA	0	0	FALSE	FALSE
410	1	NA	NA	NA	FALSE	0	0	FALSE	FALSE
411	1	NA	NA	FALSE	NA	0	0	FALSE	FALSE
412	1	NA	NA	NA	FALSE	0	0	FALSE	FALSE
413	1	FALSE	NA	NA	NA	0	0	FALSE	FALSE
414	1	NA	NA	NA	FALSE	0	0	FALSE	FALSE
415	2	FALSE	NA	NA	TRUE	1	0	FALSE	FALSE
416	2	TRUE	FALSE	NA	NA	1	0	FALSE	FALSE
417	1	FALSE	NA	NA	NA	0	0	FALSE	FALSE
418	1	NA	FALSE	NA	NA	0	0	FALSE	FALSE
419	1	NA	NA	NA	FALSE	0	0	FALSE	FALSE
420	1	NA	NA	FALSE	NA	0	0	FALSE	FALSE
421	1	NA	NA	NA	FALSE	0	0	FALSE	FALSE
422	1	NA	FALSE	NA	NA	0	0	FALSE	FALSE
423	1	FALSE	NA	NA	NA	0	0	FALSE	FALSE
424	1	FALSE	NA	NA	NA	0	0	FALSE	FALSE
425	1	FALSE	NA	NA	NA	0	0	FALSE	FALSE
426	1	FALSE	NA	NA	NA	0	0	FALSE	FALSE
427	1	NA	NA	FALSE	NA	0	0	FALSE	FALSE
428	1	NA	FALSE	NA	NA	0	0	FALSE	FALSE
429	1	NA	FALSE	NA	NA	0	0	FALSE	FALSE
430	1	FALSE	NA	NA	NA	0	0	FALSE	FALSE
431	1	NA	FALSE	NA	NA	0	0	FALSE	FALSE
432	1	NA	NA	NA	FALSE	0	0	FALSE	FALSE
433	1	NA	NA	FALSE	NA	0	0	FALSE	FALSE
434	1	NA	NA	NA	FALSE	0	0	FALSE	FALSE
435	1	NA	NA	FALSE	NA	0	0	FALSE	FALSE
436	1	NA	NA	NA	FALSE	0	0	FALSE	FALSE
437	1	NA	FALSE	NA	NA	0	0	FALSE	FALSE
438	1	NA	FALSE	NA	NA	0	0	FALSE	FALSE
439	2	NA	NA	FALSE	TRUE	1	0	FALSE	FALSE
440	1	NA	NA	FALSE	NA	0	0	FALSE	FALSE
441	1	FALSE	NA	NA	NA	0	0	FALSE	FALSE
442	3	TRUE	TRUE	FALSE	NA	2	1	TRUE	FALSE
443	1	NA	NA	FALSE	NA	0	0	FALSE	FALSE
444	1	FALSE	NA	NA	NA	0	0	FALSE	FALSE
445	1	FALSE	NA	NA	NA	0	0	FALSE	FALSE
446	1	FALSE	NA	NA	NA	0	0	FALSE	FALSE
447	1	FALSE	NA	NA	NA	0	0	FALSE	FALSE
448	1	NA	NA	FALSE	NA	0	0	FALSE	FALSE
449	2	NA	TRUE	FALSE	NA	1	0	FALSE	FALSE
450	1	FALSE	NA	NA	NA	0	0	FALSE	FALSE
451	1	FALSE	NA	NA	NA	0	0	FALSE	FALSE
452	2	TRUE	TRUE	NA	NA	2	1	TRUE	FALSE
453	2	NA	FALSE	TRUE	NA	1	0	FALSE	FALSE
454	1	FALSE	NA	NA	NA	0	0	FALSE	FALSE
455	1	NA	FALSE	NA	NA	0	0	FALSE	FALSE
456	1	FALSE	NA	NA	NA	0	0	FALSE	FALSE
457	2	NA	FALSE	NA	TRUE	1	0	FALSE	FALSE
458	1	NA	FALSE	NA	NA	0	0	FALSE	FALSE
459	1	NA	NA	NA	FALSE	0	0	FALSE	FALSE
460	1	NA	NA	FALSE	NA	0	0	FALSE	FALSE
461	2	FALSE	NA	TRUE	NA	1	0	FALSE	FALSE
462	1	FALSE	NA	NA	NA	0	0	FALSE	FALSE
463	2	NA	TRUE	FALSE	NA	1	0	FALSE	FALSE
464	2	TRUE	NA	FALSE	NA	1	0	FALSE	FALSE
465	1	FALSE	NA	NA	NA	0	0	FALSE	FALSE
466	1	FALSE	NA	NA	NA	0	0	FALSE	FALSE
467	1	FALSE	NA	NA	NA	0	0	FALSE	FALSE
468	2	TRUE	NA	FALSE	NA	1	0	FALSE	FALSE
469	2	NA	FALSE	TRUE	NA	1	0	FALSE	FALSE
470	2	NA	TRUE	FALSE	NA	1	0	FALSE	FALSE
471	1	FALSE	NA	NA	NA	0	0	FALSE	FALSE
472	2	TRUE	NA	FALSE	NA	1	0	FALSE	FALSE
473	1	FALSE	NA	NA	NA	0	0	FALSE	FALSE
474	2	NA	FALSE	TRUE	NA	1	0	FALSE	FALSE
475	2	TRUE	NA	FALSE	NA	1	0	FALSE	FALSE
476	1	NA	NA	NA	FALSE	0	0	FALSE	FALSE
477	1	NA	NA	NA	FALSE	0	0	FALSE	FALSE
478	1	NA	FALSE	NA	NA	0	0	FALSE	FALSE
479	1	NA	FALSE	NA	NA	0	0	FALSE	FALSE
480	1	FALSE	NA	NA	NA	0	0	FALSE	FALSE
481	1	NA	NA	NA	FALSE	0	0	FALSE	FALSE
482	1	FALSE	NA	NA	NA	0	0	FALSE	FALSE
483	1	FALSE	NA	NA	NA	0	0	FALSE	FALSE
484	2	NA	FALSE	NA	TRUE	1	0	FALSE	FALSE
485	1	FALSE	NA	NA	NA	0	0	FALSE	FALSE
486	1	NA	NA	NA	FALSE	0	0	FALSE	FALSE
487	1	FALSE	NA	NA	NA	0	0	FALSE	FALSE
488	1	FALSE	NA	NA	NA	0	0	FALSE	FALSE
489	2	FALSE	NA	TRUE	NA	1	0	FALSE	FALSE
490	1	NA	NA	FALSE	NA	0	0	FALSE	FALSE
491	1	NA	NA	FALSE	NA	0	0	FALSE	FALSE
492	2	FALSE	NA	TRUE	NA	1	0	FALSE	FALSE
493	1	NA	NA	NA	FALSE	0	0	FALSE	FALSE
494	1	NA	FALSE	NA	NA	0	0	FALSE	FALSE
495	1	NA	NA	FALSE	NA	0	0	FALSE	FALSE
496	1	NA	NA	FALSE	NA	0	0	FALSE	FALSE
497	1	NA	NA	NA	FALSE	0	0	FALSE	FALSE
498	1	NA	NA	FALSE	NA	0	0	FALSE	FALSE
499	1	NA	NA	FALSE	NA	0	0	FALSE	FALSE
500	1	FALSE	NA	NA	NA	0	0	FALSE	FALSE
501	1	NA	FALSE	NA	NA	0	0	FALSE	FALSE
502	1	NA	FALSE	NA	NA	0	0	FALSE	FALSE
503	1	NA	NA	FALSE	NA	0	0	FALSE	FALSE
504	1	NA	NA	FALSE	NA	0	0	FALSE	FALSE
505	1	NA	NA	NA	FALSE	0	0	FALSE	FALSE
506	1	NA	FALSE	NA	NA	0	0	FALSE	FALSE
507	2	TRUE	NA	TRUE	NA	2	1	TRUE	FALSE
508	2	TRUE	FALSE	NA	NA	1	0	FALSE	FALSE
509	1	NA	NA	NA	FALSE	0	0	FALSE	FALSE
510	1	NA	NA	FALSE	NA	0	0	FALSE	FALSE
511	1	NA	NA	NA	FALSE	0	0	FALSE	FALSE
512	1	FALSE	NA	NA	NA	0	0	FALSE	FALSE
513	1	NA	NA	NA	FALSE	0	0	FALSE	FALSE
514	1	NA	NA	FALSE	NA	0	0	FALSE	FALSE
515	1	NA	NA	NA	FALSE	0	0	FALSE	FALSE
516	2	NA	TRUE	TRUE	NA	2	1	TRUE	FALSE
517	1	NA	NA	NA	FALSE	0	0	FALSE	FALSE
518	1	NA	NA	NA	FALSE	0	0	FALSE	FALSE
519	1	NA	NA	FALSE	NA	0	0	FALSE	FALSE
520	1	NA	NA	NA	FALSE	0	0	FALSE	FALSE
521	1	NA	NA	NA	FALSE	0	0	FALSE	FALSE
522	3	NA	FALSE	TRUE	FALSE	1	0	FALSE	FALSE
523	1	NA	FALSE	NA	NA	0	0	FALSE	FALSE
524	1	FALSE	NA	NA	NA	0	0	FALSE	FALSE
525	3	FALSE	TRUE	TRUE	NA	2	1	TRUE	FALSE
526	1	FALSE	NA	NA	NA	0	0	FALSE	FALSE
527	1	NA	NA	NA	FALSE	0	0	FALSE	FALSE
528	2	NA	TRUE	NA	FALSE	1	0	FALSE	FALSE
529	1	FALSE	NA	NA	NA	0	0	FALSE	FALSE
530	1	NA	NA	NA	FALSE	0	0	FALSE	FALSE
531	1	NA	FALSE	NA	NA	0	0	FALSE	FALSE
532	2	TRUE	NA	TRUE	NA	2	1	TRUE	TRUE
533	2	TRUE	FALSE	NA	NA	1	0	FALSE	FALSE
534	2	NA	TRUE	TRUE	NA	2	1	TRUE	FALSE
535	1	FALSE	NA	NA	NA	0	0	FALSE	FALSE
536	1	FALSE	NA	NA	NA	0	0	FALSE	FALSE
537	1	NA	FALSE	NA	NA	0	0	FALSE	FALSE
538	1	FALSE	NA	NA	NA	0	0	FALSE	FALSE
539	1	NA	FALSE	NA	NA	0	0	FALSE	FALSE
540	1	NA	NA	FALSE	NA	0	0	FALSE	FALSE
541	1	NA	NA	NA	FALSE	0	0	FALSE	FALSE
542	1	FALSE	NA	NA	NA	0	0	FALSE	FALSE
543	1	NA	NA	FALSE	NA	0	0	FALSE	FALSE
544	1	FALSE	NA	NA	NA	0	0	FALSE	FALSE
545	1	NA	NA	FALSE	NA	0	0	FALSE	FALSE
546	1	FALSE	NA	NA	NA	0	0	FALSE	FALSE
547	1	FALSE	NA	NA	NA	0	0	FALSE	FALSE
548	1	FALSE	NA	NA	NA	0	0	FALSE	FALSE
549	1	NA	FALSE	NA	NA	0	0	FALSE	FALSE
550	2	NA	TRUE	NA	FALSE	1	0	FALSE	FALSE
551	1	NA	FALSE	NA	NA	0	0	FALSE	FALSE
552	2	TRUE	NA	TRUE	NA	2	1	TRUE	FALSE
553	1	NA	NA	FALSE	NA	0	0	FALSE	FALSE
554	1	NA	FALSE	NA	NA	0	0	FALSE	FALSE
555	1	NA	NA	NA	FALSE	0	0	FALSE	FALSE
556	1	NA	NA	FALSE	NA	0	0	FALSE	FALSE
557	1	NA	NA	NA	FALSE	0	0	FALSE	FALSE
558	1	FALSE	NA	NA	NA	0	0	FALSE	FALSE
559	1	FALSE	NA	NA	NA	0	0	FALSE	FALSE
560	1	NA	NA	NA	FALSE	0	0	FALSE	FALSE
561	1	NA	FALSE	NA	NA	0	0	FALSE	FALSE
562	1	FALSE	NA	NA	NA	0	0	FALSE	FALSE
563	1	NA	NA	NA	FALSE	0	0	FALSE	FALSE
564	1	NA	NA	FALSE	NA	0	0	FALSE	FALSE
565	1	NA	FALSE	NA	NA	0	0	FALSE	FALSE
566	1	FALSE	NA	NA	NA	0	0	FALSE	FALSE
567	1	NA	NA	NA	FALSE	0	0	FALSE	FALSE
568	1	NA	NA	FALSE	NA	0	0	FALSE	FALSE
569	1	NA	NA	FALSE	NA	0	0	FALSE	FALSE
570	1	FALSE	NA	NA	NA	0	0	FALSE	FALSE
571	2	TRUE	NA	TRUE	NA	2	1	TRUE	FALSE
572	1	FALSE	NA	NA	NA	0	0	FALSE	FALSE
573	1	NA	NA	NA	FALSE	0	0	FALSE	FALSE
574	1	FALSE	NA	NA	NA	0	0	FALSE	FALSE
575	1	NA	FALSE	NA	NA	0	0	FALSE	FALSE
576	1	FALSE	NA	NA	NA	0	0	FALSE	FALSE
577	1	NA	FALSE	NA	NA	0	0	FALSE	FALSE
578	1	NA	FALSE	NA	NA	0	0	FALSE	FALSE
579	1	NA	NA	NA	FALSE	0	0	FALSE	FALSE
580	1	FALSE	NA	NA	NA	0	0	FALSE	FALSE
581	1	NA	FALSE	NA	NA	0	0	FALSE	FALSE
582	1	FALSE	NA	NA	NA	0	0	FALSE	FALSE
583	1	NA	NA	NA	FALSE	0	0	FALSE	FALSE
584	1	NA	NA	NA	FALSE	0	0	FALSE	FALSE
585	2	FALSE	NA	TRUE	NA	1	0	FALSE	FALSE
586	1	NA	FALSE	NA	NA	0	0	FALSE	FALSE
587	1	FALSE	NA	NA	NA	0	0	FALSE	FALSE
588	1	NA	NA	NA	FALSE	0	0	FALSE	FALSE
589	1	NA	NA	FALSE	NA	0	0	FALSE	FALSE
590	1	FALSE	NA	NA	NA	0	0	FALSE	FALSE
591	1	FALSE	NA	NA	NA	0	0	FALSE	FALSE
592	1	NA	NA	NA	FALSE	0	0	FALSE	FALSE
593	1	FALSE	NA	NA	NA	0	0	FALSE	FALSE
594	1	NA	NA	NA	FALSE	0	0	FALSE	FALSE
595	1	FALSE	NA	NA	NA	0	0	FALSE	FALSE
596	1	NA	NA	NA	FALSE	0	0	FALSE	FALSE
597	2	NA	NA	TRUE	TRUE	2	1	TRUE	FALSE
598	1	NA	NA	NA	FALSE	0	0	FALSE	FALSE
599	1	NA	NA	NA	FALSE	0	0	FALSE	FALSE
600	1	FALSE	NA	NA	NA	0	0	FALSE	FALSE
601	1	NA	NA	FALSE	NA	0	0	FALSE	FALSE
602	1	FALSE	NA	NA	NA	0	0	FALSE	FALSE
603	1	NA	NA	NA	FALSE	0	0	FALSE	FALSE
604	2	NA	FALSE	NA	TRUE	1	0	FALSE	FALSE
605	1	NA	NA	NA	FALSE	0	0	FALSE	FALSE
606	1	NA	NA	FALSE	NA	0	0	FALSE	FALSE
607	2	NA	TRUE	FALSE	NA	1	0	FALSE	FALSE
608	1	FALSE	NA	NA	NA	0	0	FALSE	FALSE
609	1	FALSE	NA	NA	NA	0	0	FALSE	FALSE
610	1	NA	FALSE	NA	NA	0	0	FALSE	FALSE
611	1	NA	FALSE	NA	NA	0	0	FALSE	FALSE
612	1	FALSE	NA	NA	NA	0	0	FALSE	FALSE
613	1	NA	NA	FALSE	NA	0	0	FALSE	FALSE
614	1	FALSE	NA	NA	NA	0	0	FALSE	FALSE
615	1	NA	NA	FALSE	NA	0	0	FALSE	FALSE
616	1	FALSE	NA	NA	NA	0	0	FALSE	FALSE
617	1	NA	FALSE	NA	NA	0	0	FALSE	FALSE
618	1	FALSE	NA	NA	NA	0	0	FALSE	FALSE
619	2	TRUE	NA	NA	FALSE	1	0	FALSE	FALSE
620	2	NA	TRUE	FALSE	NA	1	0	FALSE	FALSE
621	1	NA	NA	NA	FALSE	0	0	FALSE	FALSE
622	2	FALSE	NA	TRUE	NA	1	0	FALSE	FALSE
623	1	FALSE	NA	NA	NA	0	0	FALSE	FALSE
624	1	NA	NA	NA	FALSE	0	0	FALSE	FALSE
625	1	NA	FALSE	NA	NA	0	0	FALSE	FALSE
626	1	NA	NA	NA	FALSE	0	0	FALSE	FALSE
627	2	NA	TRUE	NA	FALSE	1	0	FALSE	FALSE
628	1	NA	NA	NA	FALSE	0	0	FALSE	FALSE
629	1	FALSE	NA	NA	NA	0	0	FALSE	FALSE
630	1	NA	FALSE	NA	NA	0	0	FALSE	FALSE
631	1	NA	NA	NA	FALSE	0	0	FALSE	FALSE
632	1	NA	NA	FALSE	NA	0	0	FALSE	FALSE
633	1	NA	NA	NA	FALSE	0	0	FALSE	FALSE
634	1	NA	NA	NA	FALSE	0	0	FALSE	FALSE
635	1	FALSE	NA	NA	NA	0	0	FALSE	FALSE
636	1	NA	NA	NA	FALSE	0	0	FALSE	FALSE
637	1	NA	NA	FALSE	NA	0	0	FALSE	FALSE
638	1	FALSE	NA	NA	NA	0	0	FALSE	FALSE
639	1	NA	NA	FALSE	NA	0	0	FALSE	FALSE
640	1	NA	FALSE	NA	NA	0	0	FALSE	FALSE
641	1	FALSE	NA	NA	NA	0	0	FALSE	FALSE
642	1	FALSE	NA	NA	NA	0	0	FALSE	FALSE
643	1	NA	NA	NA	FALSE	0	0	FALSE	FALSE
644	1	NA	NA	NA	FALSE	0	0	FALSE	FALSE
645	2	TRUE	FALSE	NA	NA	1	0	FALSE	FALSE
646	2	TRUE	FALSE	NA	NA	1	0	FALSE	FALSE
647	3	TRUE	FALSE	TRUE	NA	2	1	TRUE	TRUE
648	1	NA	NA	NA	FALSE	0	0	FALSE	FALSE
649	1	NA	NA	FALSE	NA	0	0	FALSE	FALSE
650	1	FALSE	NA	NA	NA	0	0	FALSE	FALSE
651	1	NA	FALSE	NA	NA	0	0	FALSE	FALSE
652	1	FALSE	NA	NA	NA	0	0	FALSE	FALSE
653	1	NA	NA	FALSE	NA	0	0	FALSE	FALSE
654	1	NA	FALSE	NA	NA	0	0	FALSE	FALSE
655	1	NA	NA	NA	FALSE	0	0	FALSE	FALSE
656	2	NA	TRUE	NA	FALSE	1	0	FALSE	FALSE
657	1	FALSE	NA	NA	NA	0	0	FALSE	FALSE
658	2	FALSE	NA	TRUE	NA	1	0	FALSE	FALSE
659	1	FALSE	NA	NA	NA	0	0	FALSE	FALSE
660	1	NA	NA	FALSE	NA	0	0	FALSE	FALSE
661	1	NA	NA	FALSE	NA	0	0	FALSE	FALSE
662	1	FALSE	NA	NA	NA	0	0	FALSE	FALSE
663	2	FALSE	NA	TRUE	NA	1	0	FALSE	FALSE
664	1	NA	NA	FALSE	NA	0	0	FALSE	FALSE
665	1	FALSE	NA	NA	NA	0	0	FALSE	FALSE
666	2	TRUE	NA	TRUE	NA	2	1	TRUE	FALSE
667	1	NA	NA	FALSE	NA	0	0	FALSE	FALSE
668	1	FALSE	NA	NA	NA	0	0	FALSE	FALSE
669	1	NA	NA	NA	FALSE	0	0	FALSE	FALSE
670	1	NA	NA	FALSE	NA	0	0	FALSE	FALSE
671	1	FALSE	NA	NA	NA	0	0	FALSE	FALSE
672	1	FALSE	NA	NA	NA	0	0	FALSE	FALSE
673	1	FALSE	NA	NA	NA	0	0	FALSE	FALSE
674	1	NA	NA	NA	FALSE	0	0	FALSE	FALSE
675	1	FALSE	NA	NA	NA	0	0	FALSE	FALSE
676	1	NA	NA	FALSE	NA	0	0	FALSE	FALSE
677	1	FALSE	NA	NA	NA	0	0	FALSE	FALSE
678	2	NA	TRUE	NA	TRUE	2	1	TRUE	FALSE
679	1	NA	NA	FALSE	NA	0	0	FALSE	FALSE
680	1	NA	NA	FALSE	NA	0	0	FALSE	FALSE
681	3	FALSE	NA	FALSE	TRUE	1	0	FALSE	FALSE
682	1	NA	FALSE	NA	NA	0	0	FALSE	FALSE
683	1	NA	FALSE	NA	NA	0	0	FALSE	FALSE
684	1	FALSE	NA	NA	NA	0	0	FALSE	FALSE
685	1	NA	NA	FALSE	NA	0	0	FALSE	FALSE
686	1	NA	FALSE	NA	NA	0	0	FALSE	FALSE
687	2	NA	TRUE	NA	TRUE	2	1	TRUE	FALSE
688	1	NA	NA	FALSE	NA	0	0	FALSE	FALSE
689	2	TRUE	NA	TRUE	NA	2	1	TRUE	FALSE
690	1	FALSE	NA	NA	NA	0	0	FALSE	FALSE
691	1	NA	FALSE	NA	NA	0	0	FALSE	FALSE
692	1	FALSE	NA	NA	NA	0	0	FALSE	FALSE
693	1	FALSE	NA	NA	NA	0	0	FALSE	FALSE
694	1	NA	NA	FALSE	NA	0	0	FALSE	FALSE
695	1	NA	FALSE	NA	NA	0	0	FALSE	FALSE
696	1	FALSE	NA	NA	NA	0	0	FALSE	FALSE
697	1	NA	NA	FALSE	NA	0	0	FALSE	FALSE
698	1	FALSE	NA	NA	NA	0	0	FALSE	FALSE
699	1	FALSE	NA	NA	NA	0	0	FALSE	FALSE
700	1	NA	FALSE	NA	NA	0	0	FALSE	FALSE
701	2	NA	TRUE	NA	TRUE	2	1	TRUE	FALSE
702	1	NA	NA	FALSE	NA	0	0	FALSE	FALSE
703	1	NA	NA	FALSE	NA	0	0	FALSE	FALSE
704	1	FALSE	NA	NA	NA	0	0	FALSE	FALSE
705	1	NA	FALSE	NA	NA	0	0	FALSE	FALSE
706	1	FALSE	NA	NA	NA	0	0	FALSE	FALSE
707	2	NA	NA	TRUE	TRUE	2	1	TRUE	FALSE
708	1	FALSE	NA	NA	NA	0	0	FALSE	FALSE
709	2	FALSE	NA	TRUE	NA	1	0	FALSE	FALSE
710	1	NA	FALSE	NA	NA	0	0	FALSE	FALSE
711	1	NA	FALSE	NA	NA	0	0	FALSE	FALSE
712	2	TRUE	TRUE	NA	NA	2	1	TRUE	FALSE
713	1	FALSE	NA	NA	NA	0	0	FALSE	FALSE
714	1	NA	NA	NA	FALSE	0	0	FALSE	FALSE
715	1	NA	NA	NA	FALSE	0	0	FALSE	FALSE
716	1	FALSE	NA	NA	NA	0	0	FALSE	FALSE
717	1	NA	FALSE	NA	NA	0	0	FALSE	FALSE
718	1	FALSE	NA	NA	NA	0	0	FALSE	FALSE
719	1	FALSE	NA	NA	NA	0	0	FALSE	FALSE
720	2	NA	TRUE	NA	TRUE	2	1	TRUE	FALSE
721	1	FALSE	NA	NA	NA	0	0	FALSE	FALSE
722	1	NA	NA	NA	FALSE	0	0	FALSE	FALSE
723	2	NA	FALSE	NA	TRUE	1	0	FALSE	FALSE
724	1	NA	NA	FALSE	NA	0	0	FALSE	FALSE
725	1	NA	NA	NA	FALSE	0	0	FALSE	FALSE
726	1	FALSE	NA	NA	NA	0	0	FALSE	FALSE
727	1	FALSE	NA	NA	NA	0	0	FALSE	FALSE
728	1	NA	FALSE	NA	NA	0	0	FALSE	FALSE
729	1	NA	FALSE	NA	NA	0	0	FALSE	FALSE
730	2	NA	NA	FALSE	TRUE	1	0	FALSE	FALSE
731	1	NA	NA	NA	FALSE	0	0	FALSE	FALSE
732	2	NA	TRUE	NA	TRUE	2	1	TRUE	TRUE
733	1	NA	NA	NA	FALSE	0	0	FALSE	FALSE
734	1	NA	NA	FALSE	NA	0	0	FALSE	FALSE
735	1	NA	NA	NA	FALSE	0	0	FALSE	FALSE
736	1	NA	NA	NA	FALSE	0	0	FALSE	FALSE
737	1	NA	NA	FALSE	NA	0	0	FALSE	FALSE
738	1	NA	FALSE	NA	NA	0	0	FALSE	FALSE
739	1	FALSE	NA	NA	NA	0	0	FALSE	FALSE
740	1	FALSE	NA	NA	NA	0	0	FALSE	FALSE
741	1	NA	NA	FALSE	NA	0	0	FALSE	FALSE
742	1	NA	NA	NA	FALSE	0	0	FALSE	FALSE
743	1	NA	NA	FALSE	NA	0	0	FALSE	FALSE
744	1	NA	NA	NA	FALSE	0	0	FALSE	FALSE
745	3	FALSE	FALSE	TRUE	NA	1	0	FALSE	FALSE
746	2	TRUE	FALSE	NA	NA	1	0	FALSE	FALSE
747	1	NA	FALSE	NA	NA	0	0	FALSE	FALSE
748	1	NA	NA	NA	FALSE	0	0	FALSE	FALSE
749	2	NA	TRUE	TRUE	NA	2	1	TRUE	FALSE
750	2	NA	FALSE	NA	TRUE	1	0	FALSE	FALSE
751	1	FALSE	NA	NA	NA	0	0	FALSE	FALSE
752	1	NA	FALSE	NA	NA	0	0	FALSE	FALSE
753	1	NA	NA	FALSE	NA	0	0	FALSE	FALSE
754	1	NA	FALSE	NA	NA	0	0	FALSE	FALSE
755	1	NA	NA	NA	FALSE	0	0	FALSE	FALSE
756	1	NA	NA	NA	FALSE	0	0	FALSE	FALSE
757	1	NA	FALSE	NA	NA	0	0	FALSE	FALSE
758	1	NA	NA	FALSE	NA	0	0	FALSE	FALSE
759	1	NA	NA	FALSE	NA	0	0	FALSE	FALSE
760	2	NA	FALSE	NA	TRUE	1	0	FALSE	FALSE
761	1	NA	NA	NA	FALSE	0	0	FALSE	FALSE
762	1	NA	NA	FALSE	NA	0	0	FALSE	FALSE
763	1	NA	NA	NA	FALSE	0	0	FALSE	FALSE
764	1	NA	NA	FALSE	NA	0	0	FALSE	FALSE
765	2	NA	TRUE	NA	FALSE	1	0	FALSE	FALSE
766	1	NA	NA	FALSE	NA	0	0	FALSE	FALSE
767	1	NA	NA	NA	FALSE	0	0	FALSE	FALSE
768	1	FALSE	NA	NA	NA	0	0	FALSE	FALSE
769	1	NA	FALSE	NA	NA	0	0	FALSE	FALSE
770	1	FALSE	NA	NA	NA	0	0	FALSE	FALSE
771	1	FALSE	NA	NA	NA	0	0	FALSE	FALSE
772	1	FALSE	NA	NA	NA	0	0	FALSE	FALSE
773	1	NA	NA	FALSE	NA	0	0	FALSE	FALSE
774	1	NA	FALSE	NA	NA	0	0	FALSE	FALSE
775	1	FALSE	NA	NA	NA	0	0	FALSE	FALSE
776	1	NA	FALSE	NA	NA	0	0	FALSE	FALSE
777	1	FALSE	NA	NA	NA	0	0	FALSE	FALSE
778	1	NA	FALSE	NA	NA	0	0	FALSE	FALSE
779	1	FALSE	NA	NA	NA	0	0	FALSE	FALSE
780	1	NA	FALSE	NA	NA	0	0	FALSE	FALSE
781	1	NA	NA	FALSE	NA	0	0	FALSE	FALSE
782	1	NA	NA	NA	FALSE	0	0	FALSE	FALSE
783	1	FALSE	NA	NA	NA	0	0	FALSE	FALSE
784	1	NA	NA	FALSE	NA	0	0	FALSE	FALSE
785	1	FALSE	NA	NA	NA	0	0	FALSE	FALSE
786	1	NA	FALSE	NA	NA	0	0	FALSE	FALSE
787	1	FALSE	NA	NA	NA	0	0	FALSE	FALSE
788	1	NA	NA	NA	FALSE	0	0	FALSE	FALSE
789	2	NA	TRUE	NA	TRUE	2	1	TRUE	TRUE
790	3	NA	TRUE	FALSE	TRUE	2	1	TRUE	FALSE
791	1	NA	NA	FALSE	NA	0	0	FALSE	FALSE
792	1	NA	NA	NA	FALSE	0	0	FALSE	FALSE
793	1	FALSE	NA	NA	NA	0	0	FALSE	FALSE
794	1	NA	FALSE	NA	NA	0	0	FALSE	FALSE
795	3	NA	FALSE	TRUE	TRUE	2	1	TRUE	TRUE
796	1	NA	NA	NA	FALSE	0	0	FALSE	FALSE
797	1	NA	NA	NA	FALSE	0	0	FALSE	FALSE
798	1	NA	NA	FALSE	NA	0	0	FALSE	FALSE
799	1	NA	NA	FALSE	NA	0	0	FALSE	FALSE
800	1	FALSE	NA	NA	NA	0	0	FALSE	FALSE
801	1	FALSE	NA	NA	NA	0	0	FALSE	FALSE
802	2	NA	NA	TRUE	FALSE	1	0	FALSE	FALSE
803	1	FALSE	NA	NA	NA	0	0	FALSE	FALSE
804	1	NA	FALSE	NA	NA	0	0	FALSE	FALSE
805	1	NA	FALSE	NA	NA	0	0	FALSE	FALSE
806	1	NA	NA	NA	FALSE	0	0	FALSE	FALSE
807	1	NA	NA	FALSE	NA	0	0	FALSE	FALSE
808	1	NA	NA	NA	FALSE	0	0	FALSE	FALSE
809	1	NA	NA	NA	FALSE	0	0	FALSE	FALSE
810	1	FALSE	NA	NA	NA	0	0	FALSE	FALSE
811	1	FALSE	NA	NA	NA	0	0	FALSE	FALSE
812	1	NA	NA	NA	FALSE	0	0	FALSE	FALSE
813	1	NA	NA	FALSE	NA	0	0	FALSE	FALSE
814	1	NA	NA	FALSE	NA	0	0	FALSE	FALSE
815	1	NA	NA	FALSE	NA	0	0	FALSE	FALSE
816	2	NA	TRUE	NA	FALSE	1	0	FALSE	FALSE
817	1	FALSE	NA	NA	NA	0	0	FALSE	FALSE
818	1	NA	FALSE	NA	NA	0	0	FALSE	FALSE
819	2	TRUE	NA	FALSE	NA	1	0	FALSE	FALSE
820	1	NA	FALSE	NA	NA	0	0	FALSE	FALSE
821	1	NA	NA	NA	FALSE	0	0	FALSE	FALSE
822	2	TRUE	NA	TRUE	NA	2	1	TRUE	FALSE
823	2	NA	FALSE	TRUE	NA	1	0	FALSE	FALSE
824	1	NA	NA	FALSE	NA	0	0	FALSE	FALSE
825	1	FALSE	NA	NA	NA	0	0	FALSE	FALSE
826	1	FALSE	NA	NA	NA	0	0	FALSE	FALSE
827	1	NA	NA	NA	FALSE	0	0	FALSE	FALSE
828	2	NA	FALSE	NA	TRUE	1	0	FALSE	FALSE
829	1	NA	NA	FALSE	NA	0	0	FALSE	FALSE
830	1	NA	NA	NA	FALSE	0	0	FALSE	FALSE
831	1	NA	NA	FALSE	NA	0	0	FALSE	FALSE
832	1	NA	NA	NA	FALSE	0	0	FALSE	FALSE
833	1	NA	NA	FALSE	NA	0	0	FALSE	FALSE
834	1	NA	FALSE	NA	NA	0	0	FALSE	FALSE
835	1	NA	FALSE	NA	NA	0	0	FALSE	FALSE
836	1	NA	FALSE	NA	NA	0	0	FALSE	FALSE
837	1	NA	FALSE	NA	NA	0	0	FALSE	FALSE
838	1	FALSE	NA	NA	NA	0	0	FALSE	FALSE
839	1	NA	NA	NA	FALSE	0	0	FALSE	FALSE
840	1	NA	FALSE	NA	NA	0	0	FALSE	FALSE
841	1	NA	NA	NA	FALSE	0	0	FALSE	FALSE
842	1	NA	NA	FALSE	NA	0	0	FALSE	FALSE
843	2	NA	TRUE	NA	TRUE	2	1	TRUE	FALSE
844	2	NA	NA	FALSE	TRUE	1	0	FALSE	FALSE
845	1	NA	FALSE	NA	NA	0	0	FALSE	FALSE
846	2	NA	TRUE	NA	TRUE	2	1	TRUE	FALSE
847	2	NA	TRUE	FALSE	NA	1	0	FALSE	FALSE
848	1	FALSE	NA	NA	NA	0	0	FALSE	FALSE
849	2	FALSE	NA	TRUE	NA	1	0	FALSE	FALSE
850	1	FALSE	NA	NA	NA	0	0	FALSE	FALSE
851	1	FALSE	NA	NA	NA	0	0	FALSE	FALSE
852	1	FALSE	NA	NA	NA	0	0	FALSE	FALSE
853	1	NA	FALSE	NA	NA	0	0	FALSE	FALSE
854	1	NA	FALSE	NA	NA	0	0	FALSE	FALSE
855	1	FALSE	NA	NA	NA	0	0	FALSE	FALSE
856	1	NA	NA	NA	FALSE	0	0	FALSE	FALSE
857	1	FALSE	NA	NA	NA	0	0	FALSE	FALSE
858	1	FALSE	NA	NA	NA	0	0	FALSE	FALSE
859	2	NA	NA	FALSE	TRUE	1	0	FALSE	FALSE
860	3	NA	TRUE	FALSE	TRUE	2	1	TRUE	FALSE
861	1	NA	NA	NA	FALSE	0	0	FALSE	FALSE
862	1	FALSE	NA	NA	NA	0	0	FALSE	FALSE
863	1	NA	FALSE	NA	NA	0	0	FALSE	FALSE
864	3	FALSE	TRUE	NA	TRUE	2	1	TRUE	FALSE
865	1	FALSE	NA	NA	NA	0	0	FALSE	FALSE
866	1	NA	NA	NA	FALSE	0	0	FALSE	FALSE
867	1	NA	NA	FALSE	NA	0	0	FALSE	FALSE
868	1	NA	NA	FALSE	NA	0	0	FALSE	FALSE
869	1	NA	FALSE	NA	NA	0	0	FALSE	FALSE
870	2	NA	FALSE	NA	TRUE	1	0	FALSE	FALSE
871	2	FALSE	NA	TRUE	NA	1	0	FALSE	FALSE
872	1	FALSE	NA	NA	NA	0	0	FALSE	FALSE
873	1	NA	NA	NA	FALSE	0	0	FALSE	FALSE
874	2	NA	TRUE	NA	TRUE	2	1	TRUE	FALSE
875	1	NA	FALSE	NA	NA	0	0	FALSE	FALSE
876	1	NA	NA	NA	FALSE	0	0	FALSE	FALSE
877	1	NA	NA	FALSE	NA	0	0	FALSE	FALSE
878	2	FALSE	TRUE	NA	NA	1	0	FALSE	FALSE
879	1	FALSE	NA	NA	NA	0	0	FALSE	FALSE
880	1	NA	NA	FALSE	NA	0	0	FALSE	FALSE
881	1	NA	NA	FALSE	NA	0	0	FALSE	FALSE
882	1	NA	NA	NA	FALSE	0	0	FALSE	FALSE
883	1	FALSE	NA	NA	NA	0	0	FALSE	FALSE
884	1	NA	FALSE	NA	NA	0	0	FALSE	FALSE
885	2	NA	TRUE	NA	FALSE	1	0	FALSE	FALSE
886	1	FALSE	NA	NA	NA	0	0	FALSE	FALSE
887	1	FALSE	NA	NA	NA	0	0	FALSE	FALSE
888	1	NA	NA	NA	FALSE	0	0	FALSE	FALSE
889	1	NA	NA	FALSE	NA	0	0	FALSE	FALSE
890	1	NA	NA	FALSE	NA	0	0	FALSE	FALSE
891	1	NA	NA	FALSE	NA	0	0	FALSE	FALSE
892	1	NA	NA	FALSE	NA	0	0	FALSE	FALSE
893	1	FALSE	NA	NA	NA	0	0	FALSE	FALSE
894	1	FALSE	NA	NA	NA	0	0	FALSE	FALSE
895	1	NA	NA	FALSE	NA	0	0	FALSE	FALSE
896	2	TRUE	NA	TRUE	NA	2	1	TRUE	FALSE
897	1	NA	NA	FALSE	NA	0	0	FALSE	FALSE
898	1	NA	NA	FALSE	NA	0	0	FALSE	FALSE
899	1	NA	NA	FALSE	NA	0	0	FALSE	FALSE
900	1	NA	NA	NA	FALSE	0	0	FALSE	FALSE
901	1	FALSE	NA	NA	NA	0	0	FALSE	FALSE
902	1	NA	FALSE	NA	NA	0	0	FALSE	FALSE
903	1	NA	NA	FALSE	NA	0	0	FALSE	FALSE
904	1	NA	NA	FALSE	NA	0	0	FALSE	FALSE
905	1	NA	NA	FALSE	NA	0	0	FALSE	FALSE
906	2	TRUE	NA	FALSE	NA	1	0	FALSE	FALSE
907	2	NA	FALSE	NA	TRUE	1	0	FALSE	FALSE
908	1	NA	NA	FALSE	NA	0	0	FALSE	FALSE
909	1	NA	NA	NA	FALSE	0	0	FALSE	FALSE
910	1	FALSE	NA	NA	NA	0	0	FALSE	FALSE
911	2	TRUE	FALSE	NA	NA	1	0	FALSE	FALSE
912	2	NA	FALSE	NA	TRUE	1	0	FALSE	FALSE
913	1	NA	NA	FALSE	NA	0	0	FALSE	FALSE
914	1	NA	NA	FALSE	NA	0	0	FALSE	FALSE
915	1	FALSE	NA	NA	NA	0	0	FALSE	FALSE
916	1	NA	NA	NA	FALSE	0	0	FALSE	FALSE
917	1	NA	NA	FALSE	NA	0	0	FALSE	FALSE
918	1	NA	NA	FALSE	NA	0	0	FALSE	FALSE
919	2	NA	NA	FALSE	TRUE	1	0	FALSE	FALSE
920	1	NA	NA	NA	FALSE	0	0	FALSE	FALSE
921	2	NA	TRUE	NA	TRUE	2	1	TRUE	FALSE
922	1	NA	NA	NA	FALSE	0	0	FALSE	FALSE
923	1	FALSE	NA	NA	NA	0	0	FALSE	FALSE
924	1	NA	NA	NA	FALSE	0	0	FALSE	FALSE
925	1	NA	NA	FALSE	NA	0	0	FALSE	FALSE
926	1	NA	NA	NA	FALSE	0	0	FALSE	FALSE
927	2	TRUE	NA	NA	FALSE	1	0	FALSE	FALSE
928	1	NA	NA	FALSE	NA	0	0	FALSE	FALSE
929	1	FALSE	NA	NA	NA	0	0	FALSE	FALSE
930	2	FALSE	NA	TRUE	NA	1	0	FALSE	FALSE
931	1	NA	NA	FALSE	NA	0	0	FALSE	FALSE
932	1	NA	FALSE	NA	NA	0	0	FALSE	FALSE
933	4	FALSE	TRUE	TRUE	TRUE	3	2	TRUE	FALSE
934	1	NA	NA	FALSE	NA	0	0	FALSE	FALSE
935	1	NA	NA	NA	FALSE	0	0	FALSE	FALSE
936	1	FALSE	NA	NA	NA	0	0	FALSE	FALSE
937	1	NA	NA	FALSE	NA	0	0	FALSE	FALSE
938	1	NA	NA	NA	FALSE	0	0	FALSE	FALSE
939	2	TRUE	NA	TRUE	NA	2	1	TRUE	FALSE
940	1	NA	NA	FALSE	NA	0	0	FALSE	FALSE
941	1	FALSE	NA	NA	NA	0	0	FALSE	FALSE
942	1	FALSE	NA	NA	NA	0	0	FALSE	FALSE
943	1	FALSE	NA	NA	NA	0	0	FALSE	FALSE
944	2	TRUE	NA	FALSE	NA	1	0	FALSE	FALSE
945	2	TRUE	TRUE	NA	NA	2	1	TRUE	FALSE
946	1	FALSE	NA	NA	NA	0	0	FALSE	FALSE
947	1	FALSE	NA	NA	NA	0	0	FALSE	FALSE
948	1	FALSE	NA	NA	NA	0	0	FALSE	FALSE
949	1	FALSE	NA	NA	NA	0	0	FALSE	FALSE
950	1	NA	FALSE	NA	NA	0	0	FALSE	FALSE
951	1	FALSE	NA	NA	NA	0	0	FALSE	FALSE
952	1	NA	NA	FALSE	NA	0	0	FALSE	FALSE
953	1	NA	NA	FALSE	NA	0	0	FALSE	FALSE
954	2	NA	NA	TRUE	FALSE	1	0	FALSE	FALSE
955	1	NA	NA	FALSE	NA	0	0	FALSE	FALSE
956	1	FALSE	NA	NA	NA	0	0	FALSE	FALSE
957	1	NA	NA	NA	FALSE	0	0	FALSE	FALSE
958	1	NA	NA	FALSE	NA	0	0	FALSE	FALSE
959	1	NA	FALSE	NA	NA	0	0	FALSE	FALSE
960	1	NA	NA	NA	FALSE	0	0	FALSE	FALSE
961	1	FALSE	NA	NA	NA	0	0	FALSE	FALSE
962	1	NA	NA	NA	FALSE	0	0	FALSE	FALSE
963	1	FALSE	NA	NA	NA	0	0	FALSE	FALSE
964	1	NA	NA	NA	FALSE	0	0	FALSE	FALSE
965	1	NA	FALSE	NA	NA	0	0	FALSE	FALSE
966	1	FALSE	NA	NA	NA	0	0	FALSE	FALSE
967	2	FALSE	NA	TRUE	NA	1	0	FALSE	FALSE
968	1	FALSE	NA	NA	NA	0	0	FALSE	FALSE
969	2	NA	TRUE	NA	TRUE	2	1	TRUE	FALSE
970	1	NA	NA	FALSE	NA	0	0	FALSE	FALSE
971	1	FALSE	NA	NA	NA	0	0	FALSE	FALSE
972	1	NA	FALSE	NA	NA	0	0	FALSE	FALSE
973	1	NA	NA	FALSE	NA	0	0	FALSE	FALSE
974	1	FALSE	NA	NA	NA	0	0	FALSE	FALSE
975	2	TRUE	NA	TRUE	NA	2	1	TRUE	FALSE
976	1	FALSE	NA	NA	NA	0	0	FALSE	FALSE
977	1	FALSE	NA	NA	NA	0	0	FALSE	FALSE
978	2	NA	TRUE	TRUE	NA	2	1	TRUE	FALSE
979	1	NA	NA	FALSE	NA	0	0	FALSE	FALSE
980	1	FALSE	NA	NA	NA	0	0	FALSE	FALSE
981	2	TRUE	FALSE	NA	NA	1	0	FALSE	FALSE
982	2	TRUE	TRUE	NA	NA	2	1	TRUE	FALSE
983	1	FALSE	NA	NA	NA	0	0	FALSE	FALSE
984	1	NA	NA	NA	FALSE	0	0	FALSE	FALSE
985	2	FALSE	NA	TRUE	NA	1	0	FALSE	FALSE
986	2	TRUE	NA	FALSE	NA	1	0	FALSE	FALSE
987	1	NA	FALSE	NA	NA	0	0	FALSE	FALSE
988	1	FALSE	NA	NA	NA	0	0	FALSE	FALSE
989	2	FALSE	NA	TRUE	NA	1	0	FALSE	FALSE
990	1	NA	NA	NA	FALSE	0	0	FALSE	FALSE
991	2	TRUE	NA	TRUE	NA	2	1	TRUE	FALSE
992	1	FALSE	NA	NA	NA	0	0	FALSE	FALSE
993	2	NA	NA	FALSE	TRUE	1	0	FALSE	FALSE
994	1	FALSE	NA	NA	NA	0	0	FALSE	FALSE
995	1	NA	FALSE	NA	NA	0	0	FALSE	FALSE
996	1	FALSE	NA	NA	NA	0	0	FALSE	FALSE
997	2	FALSE	NA	TRUE	NA	1	0	FALSE	FALSE
998	1	NA	NA	FALSE	NA	0	0	FALSE	FALSE
999	2	NA	NA	TRUE	TRUE	2	1	TRUE	FALSE
1000	1	NA	NA	FALSE	NA	0	0	FALSE	FALSE
1001	1	FALSE	NA	NA	NA	0	0	FALSE	FALSE
1002	3	TRUE	TRUE	TRUE	NA	3	2	TRUE	FALSE
1003	1	NA	NA	FALSE	NA	0	0	FALSE	FALSE
1004	1	FALSE	NA	NA	NA	0	0	FALSE	FALSE
1005	2	NA	TRUE	NA	TRUE	2	1	TRUE	FALSE
1006	3	FALSE	TRUE	NA	TRUE	2	1	TRUE	FALSE
1007	1	NA	NA	NA	FALSE	0	0	FALSE	FALSE
1008	1	NA	NA	FALSE	NA	0	0	FALSE	FALSE
1009	1	NA	NA	FALSE	NA	0	0	FALSE	FALSE
1010	1	NA	NA	NA	FALSE	0	0	FALSE	FALSE
1011	1	FALSE	NA	NA	NA	0	0	FALSE	FALSE
1012	2	FALSE	NA	TRUE	NA	1	0	FALSE	FALSE
1013	1	FALSE	NA	NA	NA	0	0	FALSE	FALSE
1014	3	NA	FALSE	TRUE	TRUE	2	1	TRUE	FALSE
1015	1	NA	NA	NA	FALSE	0	0	FALSE	FALSE
1016	1	NA	NA	NA	FALSE	0	0	FALSE	FALSE
1017	2	NA	TRUE	NA	TRUE	2	1	TRUE	FALSE
1018	1	FALSE	NA	NA	NA	0	0	FALSE	FALSE
1019	1	NA	NA	NA	FALSE	0	0	FALSE	FALSE
1020	1	FALSE	NA	NA	NA	0	0	FALSE	FALSE
1021	1	NA	NA	FALSE	NA	0	0	FALSE	FALSE
1022	1	NA	NA	NA	FALSE	0	0	FALSE	FALSE
1023	1	FALSE	NA	NA	NA	0	0	FALSE	FALSE
1024	2	TRUE	TRUE	NA	NA	2	1	TRUE	FALSE
1025	1	FALSE	NA	NA	NA	0	0	FALSE	FALSE
1026	2	NA	NA	FALSE	TRUE	1	0	FALSE	FALSE
1027	2	TRUE	NA	TRUE	NA	2	1	TRUE	FALSE
1028	1	FALSE	NA	NA	NA	0	0	FALSE	FALSE
1029	1	NA	NA	NA	FALSE	0	0	FALSE	FALSE
1030	1	FALSE	NA	NA	NA	0	0	FALSE	FALSE
1031	2	TRUE	FALSE	NA	NA	1	0	FALSE	FALSE
1032	2	NA	NA	TRUE	TRUE	2	1	TRUE	FALSE
1033	3	TRUE	NA	TRUE	FALSE	2	1	TRUE	FALSE
1034	1	FALSE	NA	NA	NA	0	0	FALSE	FALSE
1035	3	NA	FALSE	TRUE	TRUE	2	1	TRUE	FALSE
1036	3	NA	FALSE	FALSE	TRUE	1	0	FALSE	FALSE
1037	1	FALSE	NA	NA	NA	0	0	FALSE	FALSE
1038	1	NA	NA	NA	FALSE	0	0	FALSE	FALSE
1039	2	NA	NA	TRUE	TRUE	2	1	TRUE	FALSE
1040	2	NA	TRUE	NA	TRUE	2	1	TRUE	FALSE
1041	2	TRUE	NA	TRUE	NA	2	1	TRUE	TRUE
1042	2	TRUE	FALSE	NA	NA	1	0	FALSE	FALSE
1043	2	NA	TRUE	NA	FALSE	1	0	FALSE	FALSE
1044	1	FALSE	NA	NA	NA	0	0	FALSE	FALSE
1045	2	FALSE	TRUE	NA	NA	1	0	FALSE	FALSE
1046	1	FALSE	NA	NA	NA	0	0	FALSE	FALSE
1047	1	NA	NA	FALSE	NA	0	0	FALSE	FALSE
1048	1	NA	NA	FALSE	NA	0	0	FALSE	FALSE
1049	1	NA	FALSE	NA	NA	0	0	FALSE	FALSE
1050	1	FALSE	NA	NA	NA	0	0	FALSE	FALSE
1051	1	NA	NA	FALSE	NA	0	0	FALSE	FALSE
1052	1	FALSE	NA	NA	NA	0	0	FALSE	FALSE
1053	2	TRUE	TRUE	NA	NA	2	1	TRUE	FALSE
1054	1	FALSE	NA	NA	NA	0	0	FALSE	FALSE
1055	0	NA	NA	NA	NA	0	0	FALSE	FALSE
1056	1	FALSE	NA	NA	NA	0	0	FALSE	FALSE
1057	1	NA	NA	FALSE	NA	0	0	FALSE	FALSE
1058	1	FALSE	NA	NA	NA	0	0	FALSE	FALSE
1059	3	TRUE	NA	TRUE	TRUE	3	2	TRUE	FALSE
1060	2	TRUE	NA	FALSE	NA	1	0	FALSE	FALSE
1061	1	NA	FALSE	NA	NA	0	0	FALSE	FALSE
1062	2	TRUE	NA	TRUE	NA	2	1	TRUE	FALSE
1063	1	NA	NA	FALSE	NA	0	0	FALSE	FALSE
1064	1	NA	FALSE	NA	NA	0	0	FALSE	FALSE
1065	1	FALSE	NA	NA	NA	0	0	FALSE	FALSE
1066	3	FALSE	TRUE	NA	FALSE	1	0	FALSE	FALSE
1067	2	TRUE	NA	FALSE	NA	1	0	FALSE	FALSE
1068	2	NA	NA	TRUE	TRUE	2	1	TRUE	FALSE
1069	1	NA	NA	FALSE	NA	0	0	FALSE	FALSE
1070	2	NA	TRUE	NA	FALSE	1	0	FALSE	FALSE
1071	1	NA	NA	FALSE	NA	0	0	FALSE	FALSE
1072	1	NA	NA	NA	FALSE	0	0	FALSE	FALSE
1073	1	NA	NA	NA	FALSE	0	0	FALSE	FALSE
1074	1	NA	NA	FALSE	NA	0	0	FALSE	FALSE
1075	1	NA	NA	NA	FALSE	0	0	FALSE	FALSE
1076	1	NA	NA	NA	FALSE	0	0	FALSE	FALSE
1077	1	NA	NA	NA	FALSE	0	0	FALSE	FALSE
1078	1	FALSE	NA	NA	NA	0	0	FALSE	FALSE
1079	1	NA	FALSE	NA	NA	0	0	FALSE	FALSE
1080	3	FALSE	TRUE	NA	TRUE	2	1	TRUE	FALSE
1081	1	NA	NA	FALSE	NA	0	0	FALSE	FALSE
1082	1	NA	FALSE	NA	NA	0	0	FALSE	FALSE
1083	1	FALSE	NA	NA	NA	0	0	FALSE	FALSE
1084	1	NA	FALSE	NA	NA	0	0	FALSE	FALSE
1085	1	FALSE	NA	NA	NA	0	0	FALSE	FALSE
1086	1	NA	NA	FALSE	NA	0	0	FALSE	FALSE
1087	1	NA	NA	FALSE	NA	0	0	FALSE	FALSE
1088	1	FALSE	NA	NA	NA	0	0	FALSE	FALSE
1089	2	TRUE	NA	FALSE	NA	1	0	FALSE	FALSE
1090	1	NA	NA	FALSE	NA	0	0	FALSE	FALSE
1091	1	NA	FALSE	NA	NA	0	0	FALSE	FALSE
1092	1	FALSE	NA	NA	NA	0	0	FALSE	FALSE
1093	1	FALSE	NA	NA	NA	0	0	FALSE	FALSE
1094	1	FALSE	NA	NA	NA	0	0	FALSE	FALSE
1095	1	FALSE	NA	NA	NA	0	0	FALSE	FALSE
1096	2	NA	TRUE	TRUE	NA	2	1	TRUE	TRUE
1097	1	FALSE	NA	NA	NA	0	0	FALSE	FALSE
1098	1	FALSE	NA	NA	NA	0	0	FALSE	FALSE
1099	1	NA	FALSE	NA	NA	0	0	FALSE	FALSE
1100	2	TRUE	NA	FALSE	NA	1	0	FALSE	FALSE
1101	1	NA	NA	NA	FALSE	0	0	FALSE	FALSE
1102	1	FALSE	NA	NA	NA	0	0	FALSE	FALSE
1103	4	TRUE	TRUE	TRUE	TRUE	4	3	TRUE	FALSE
1104	1	FALSE	NA	NA	NA	0	0	FALSE	FALSE
1105	3	TRUE	FALSE	TRUE	NA	2	1	TRUE	FALSE
1106	1	FALSE	NA	NA	NA	0	0	FALSE	FALSE
1107	1	NA	NA	NA	FALSE	0	0	FALSE	FALSE
1108	1	NA	NA	FALSE	NA	0	0	FALSE	FALSE
1109	2	NA	TRUE	NA	FALSE	1	0	FALSE	FALSE
1110	2	TRUE	NA	FALSE	NA	1	0	FALSE	FALSE
1111	1	NA	NA	FALSE	NA	0	0	FALSE	FALSE
1112	1	NA	NA	NA	FALSE	0	0	FALSE	FALSE
1113	2	TRUE	NA	FALSE	NA	1	0	FALSE	FALSE
1114	1	NA	FALSE	NA	NA	0	0	FALSE	FALSE
1115	2	TRUE	NA	TRUE	NA	2	1	TRUE	FALSE
1116	1	NA	NA	FALSE	NA	0	0	FALSE	FALSE
1117	1	NA	NA	FALSE	NA	0	0	FALSE	FALSE
1118	1	NA	NA	NA	FALSE	0	0	FALSE	FALSE
1119	2	NA	FALSE	NA	TRUE	1	0	FALSE	FALSE
1120	2	NA	TRUE	NA	TRUE	2	1	TRUE	FALSE
1121	1	NA	NA	NA	FALSE	0	0	FALSE	FALSE
1122	1	FALSE	NA	NA	NA	0	0	FALSE	FALSE
1123	1	FALSE	NA	NA	NA	0	0	FALSE	FALSE
1124	1	FALSE	NA	NA	NA	0	0	FALSE	FALSE
1125	1	FALSE	NA	NA	NA	0	0	FALSE	FALSE
1126	1	NA	FALSE	NA	NA	0	0	FALSE	FALSE
1127	1	NA	NA	FALSE	NA	0	0	FALSE	FALSE
1128	1	FALSE	NA	NA	NA	0	0	FALSE	FALSE
1129	1	FALSE	NA	NA	NA	0	0	FALSE	FALSE
1130	1	FALSE	NA	NA	NA	0	0	FALSE	FALSE
1131	1	NA	NA	FALSE	NA	0	0	FALSE	FALSE
1132	1	NA	NA	NA	FALSE	0	0	FALSE	FALSE
1133	1	FALSE	NA	NA	NA	0	0	FALSE	FALSE
1134	1	NA	NA	NA	FALSE	0	0	FALSE	FALSE
1135	2	NA	NA	FALSE	TRUE	1	0	FALSE	FALSE
1136	1	NA	NA	NA	FALSE	0	0	FALSE	FALSE
1137	1	NA	NA	FALSE	NA	0	0	FALSE	FALSE
1138	2	NA	FALSE	TRUE	NA	1	0	FALSE	FALSE
1139	1	NA	NA	FALSE	NA	0	0	FALSE	FALSE
1140	2	NA	FALSE	NA	TRUE	1	0	FALSE	FALSE
1141	1	FALSE	NA	NA	NA	0	0	FALSE	FALSE
1142	1	NA	NA	FALSE	NA	0	0	FALSE	FALSE
1143	1	NA	NA	NA	FALSE	0	0	FALSE	FALSE
1144	1	NA	FALSE	NA	NA	0	0	FALSE	FALSE
1145	1	NA	FALSE	NA	NA	0	0	FALSE	FALSE
1146	1	FALSE	NA	NA	NA	0	0	FALSE	FALSE
1147	1	NA	FALSE	NA	NA	0	0	FALSE	FALSE
1148	2	NA	NA	FALSE	TRUE	1	0	FALSE	FALSE
1149	1	NA	NA	NA	FALSE	0	0	FALSE	FALSE
1150	1	FALSE	NA	NA	NA	0	0	FALSE	FALSE
1151	1	NA	NA	FALSE	NA	0	0	FALSE	FALSE
1152	2	NA	TRUE	NA	TRUE	2	1	TRUE	FALSE
1153	1	NA	NA	FALSE	NA	0	0	FALSE	FALSE
1154	1	FALSE	NA	NA	NA	0	0	FALSE	FALSE
1155	1	NA	NA	NA	FALSE	0	0	FALSE	FALSE
1156	1	FALSE	NA	NA	NA	0	0	FALSE	FALSE
1157	1	NA	NA	NA	FALSE	0	0	FALSE	FALSE
1158	1	NA	NA	NA	FALSE	0	0	FALSE	FALSE
1159	1	FALSE	NA	NA	NA	0	0	FALSE	FALSE
1160	2	FALSE	NA	TRUE	NA	1	0	FALSE	FALSE
1161	2	NA	NA	FALSE	TRUE	1	0	FALSE	FALSE
1162	1	NA	NA	FALSE	NA	0	0	FALSE	FALSE
1163	3	TRUE	NA	TRUE	FALSE	2	1	TRUE	TRUE
1164	1	FALSE	NA	NA	NA	0	0	FALSE	FALSE
1165	1	NA	NA	NA	FALSE	0	0	FALSE	FALSE
1166	1	NA	NA	FALSE	NA	0	0	FALSE	FALSE
1167	1	NA	NA	NA	FALSE	0	0	FALSE	FALSE
1168	1	NA	NA	FALSE	NA	0	0	FALSE	FALSE
1169	1	NA	NA	NA	FALSE	0	0	FALSE	FALSE
1170	2	TRUE	NA	FALSE	NA	1	0	FALSE	FALSE
1171	2	FALSE	NA	TRUE	NA	1	0	FALSE	FALSE
1172	2	TRUE	NA	FALSE	NA	1	0	FALSE	FALSE
1173	3	FALSE	TRUE	NA	FALSE	1	0	FALSE	FALSE
1174	1	FALSE	NA	NA	NA	0	0	FALSE	FALSE
1175	1	FALSE	NA	NA	NA	0	0	FALSE	FALSE
1176	1	NA	NA	NA	FALSE	0	0	FALSE	FALSE
1177	2	TRUE	TRUE	NA	NA	2	1	TRUE	FALSE
1178	1	FALSE	NA	NA	NA	0	0	FALSE	FALSE
1179	1	NA	NA	NA	FALSE	0	0	FALSE	FALSE
1180	1	FALSE	NA	NA	NA	0	0	FALSE	FALSE
1181	1	NA	NA	NA	FALSE	0	0	FALSE	FALSE
1182	2	NA	FALSE	NA	TRUE	1	0	FALSE	FALSE
1183	1	FALSE	NA	NA	NA	0	0	FALSE	FALSE
1184	2	FALSE	NA	TRUE	NA	1	0	FALSE	FALSE
1185	2	NA	FALSE	NA	TRUE	1	0	FALSE	FALSE
1186	1	NA	FALSE	NA	NA	0	0	FALSE	FALSE
1187	1	NA	FALSE	NA	NA	0	0	FALSE	FALSE
1188	2	NA	NA	FALSE	TRUE	1	0	FALSE	FALSE
1189	1	FALSE	NA	NA	NA	0	0	FALSE	FALSE
1190	2	FALSE	NA	TRUE	NA	1	0	FALSE	FALSE
1191	1	FALSE	NA	NA	NA	0	0	FALSE	FALSE
1192	1	NA	NA	NA	FALSE	0	0	FALSE	FALSE
1193	1	NA	NA	NA	FALSE	0	0	FALSE	FALSE
1194	2	TRUE	NA	FALSE	NA	1	0	FALSE	FALSE
1195	1	FALSE	NA	NA	NA	0	0	FALSE	FALSE
1196	1	FALSE	NA	NA	NA	0	0	FALSE	FALSE
1197	1	FALSE	NA	NA	NA	0	0	FALSE	FALSE
1198	2	NA	NA	TRUE	FALSE	1	0	FALSE	FALSE
1199	3	NA	TRUE	TRUE	TRUE	3	2	TRUE	FALSE
1200	3	FALSE	TRUE	NA	TRUE	2	1	TRUE	TRUE
1201	2	TRUE	NA	TRUE	NA	2	1	TRUE	FALSE
1202	1	NA	NA	NA	FALSE	0	0	FALSE	FALSE
1203	1	FALSE	NA	NA	NA	0	0	FALSE	FALSE
1204	1	NA	NA	NA	FALSE	0	0	FALSE	FALSE
1205	1	NA	NA	FALSE	NA	0	0	FALSE	FALSE
1206	1	NA	NA	NA	FALSE	0	0	FALSE	FALSE
1207	1	FALSE	NA	NA	NA	0	0	FALSE	FALSE
1208	1	NA	NA	NA	FALSE	0	0	FALSE	FALSE
1209	2	TRUE	FALSE	NA	NA	1	0	FALSE	FALSE
1210	1	NA	NA	FALSE	NA	0	0	FALSE	FALSE
1211	1	FALSE	NA	NA	NA	0	0	FALSE	FALSE
1212	2	TRUE	NA	FALSE	NA	1	0	FALSE	FALSE
1213	1	FALSE	NA	NA	NA	0	0	FALSE	FALSE
1214	2	TRUE	NA	FALSE	NA	1	0	FALSE	FALSE
1215	1	FALSE	NA	NA	NA	0	0	FALSE	FALSE
1216	1	NA	FALSE	NA	NA	0	0	FALSE	FALSE
1217	1	FALSE	NA	NA	NA	0	0	FALSE	FALSE
1218	2	TRUE	TRUE	NA	NA	2	1	TRUE	FALSE
1219	2	TRUE	NA	NA	FALSE	1	0	FALSE	FALSE
1220	1	NA	NA	FALSE	NA	0	0	FALSE	FALSE
1221	2	NA	TRUE	NA	TRUE	2	1	TRUE	FALSE
1222	1	FALSE	NA	NA	NA	0	0	FALSE	FALSE
1223	3	TRUE	TRUE	TRUE	NA	3	2	TRUE	FALSE
1224	2	TRUE	NA	FALSE	NA	1	0	FALSE	FALSE
1225	1	NA	NA	FALSE	NA	0	0	FALSE	FALSE
1226	2	NA	TRUE	FALSE	NA	1	0	FALSE	FALSE
1227	3	FALSE	FALSE	NA	TRUE	1	0	FALSE	FALSE
1228	1	NA	NA	FALSE	NA	0	0	FALSE	FALSE
1229	2	NA	TRUE	NA	FALSE	1	0	FALSE	FALSE
1230	1	FALSE	NA	NA	NA	0	0	FALSE	FALSE
1231	1	FALSE	NA	NA	NA	0	0	FALSE	FALSE
1232	1	FALSE	NA	NA	NA	0	0	FALSE	FALSE
1233	1	FALSE	NA	NA	NA	0	0	FALSE	FALSE
1234	1	FALSE	NA	NA	NA	0	0	FALSE	FALSE
1235	1	NA	NA	FALSE	NA	0	0	FALSE	FALSE
1236	1	NA	NA	FALSE	NA	0	0	FALSE	FALSE
1237	1	FALSE	NA	NA	NA	0	0	FALSE	FALSE
1238	2	FALSE	NA	TRUE	NA	1	0	FALSE	FALSE
1239	2	TRUE	NA	FALSE	NA	1	0	FALSE	FALSE
1240	1	NA	NA	NA	FALSE	0	0	FALSE	FALSE
1241	1	NA	NA	NA	FALSE	0	0	FALSE	FALSE
1242	1	FALSE	NA	NA	NA	0	0	FALSE	FALSE
1243	1	NA	NA	NA	FALSE	0	0	FALSE	FALSE
1244	1	NA	NA	NA	FALSE	0	0	FALSE	FALSE
1245	1	NA	NA	NA	FALSE	0	0	FALSE	FALSE
1246	3	FALSE	TRUE	TRUE	NA	2	1	TRUE	FALSE
1247	1	FALSE	NA	NA	NA	0	0	FALSE	FALSE
1248	2	TRUE	NA	FALSE	NA	1	0	FALSE	FALSE
1249	2	TRUE	NA	NA	TRUE	2	1	TRUE	FALSE
1250	1	NA	NA	FALSE	NA	0	0	FALSE	FALSE
1251	1	NA	FALSE	NA	NA	0	0	FALSE	FALSE
1252	2	TRUE	NA	TRUE	NA	2	1	TRUE	FALSE
1253	1	FALSE	NA	NA	NA	0	0	FALSE	FALSE
1254	1	FALSE	NA	NA	NA	0	0	FALSE	FALSE
1255	3	TRUE	NA	TRUE	FALSE	2	1	TRUE	FALSE
1256	1	FALSE	NA	NA	NA	0	0	FALSE	FALSE
1257	1	NA	FALSE	NA	NA	0	0	FALSE	FALSE
1258	1	FALSE	NA	NA	NA	0	0	FALSE	FALSE
1259	1	NA	NA	FALSE	NA	0	0	FALSE	FALSE
1260	2	NA	TRUE	NA	TRUE	2	1	TRUE	FALSE
1261	1	NA	NA	FALSE	NA	0	0	FALSE	FALSE
1262	1	NA	NA	FALSE	NA	0	0	FALSE	FALSE
1263	1	NA	NA	FALSE	NA	0	0	FALSE	FALSE
1264	1	NA	NA	NA	FALSE	0	0	FALSE	FALSE
1265	2	TRUE	NA	FALSE	NA	1	0	FALSE	FALSE
1266	1	NA	NA	NA	FALSE	0	0	FALSE	FALSE
1267	1	NA	NA	FALSE	NA	0	0	FALSE	FALSE
1268	1	NA	NA	FALSE	NA	0	0	FALSE	FALSE
1269	1	NA	FALSE	NA	NA	0	0	FALSE	FALSE
1270	1	FALSE	NA	NA	NA	0	0	FALSE	FALSE
1271	1	FALSE	NA	NA	NA	0	0	FALSE	FALSE
1272	1	NA	NA	NA	FALSE	0	0	FALSE	FALSE
1273	1	FALSE	NA	NA	NA	0	0	FALSE	FALSE
1274	1	NA	FALSE	NA	NA	0	0	FALSE	FALSE
1275	2	NA	FALSE	NA	TRUE	1	0	FALSE	FALSE
1276	2	NA	FALSE	TRUE	NA	1	0	FALSE	FALSE
1277	1	FALSE	NA	NA	NA	0	0	FALSE	FALSE
1278	1	FALSE	NA	NA	NA	0	0	FALSE	FALSE
1279	1	NA	NA	FALSE	NA	0	0	FALSE	FALSE
1280	1	NA	NA	NA	FALSE	0	0	FALSE	FALSE
1281	1	NA	NA	FALSE	NA	0	0	FALSE	FALSE
1282	2	NA	FALSE	TRUE	NA	1	0	FALSE	FALSE
1283	1	FALSE	NA	NA	NA	0	0	FALSE	FALSE
1284	1	FALSE	NA	NA	NA	0	0	FALSE	FALSE
1285	1	FALSE	NA	NA	NA	0	0	FALSE	FALSE
1286	1	NA	FALSE	NA	NA	0	0	FALSE	FALSE
1287	2	FALSE	NA	NA	TRUE	1	0	FALSE	FALSE
1288	3	TRUE	TRUE	TRUE	NA	3	2	TRUE	FALSE
1289	2	TRUE	FALSE	NA	NA	1	0	FALSE	FALSE
1290	2	FALSE	NA	TRUE	NA	1	0	FALSE	FALSE
1291	1	NA	FALSE	NA	NA	0	0	FALSE	FALSE
1292	2	TRUE	FALSE	NA	NA	1	0	FALSE	FALSE
1293	3	TRUE	NA	TRUE	FALSE	2	1	TRUE	FALSE
1294	1	FALSE	NA	NA	NA	0	0	FALSE	FALSE
1295	1	NA	NA	NA	FALSE	0	0	FALSE	FALSE
1296	3	TRUE	NA	TRUE	TRUE	3	2	TRUE	FALSE
1297	0	NA	NA	NA	NA	0	0	FALSE	FALSE
1298	1	NA	NA	NA	FALSE	0	0	FALSE	FALSE
1299	1	FALSE	NA	NA	NA	0	0	FALSE	FALSE
1300	2	NA	TRUE	TRUE	NA	2	1	TRUE	FALSE
1301	1	FALSE	NA	NA	NA	0	0	FALSE	FALSE
1302	1	NA	NA	FALSE	NA	0	0	FALSE	FALSE
1303	1	NA	NA	FALSE	NA	0	0	FALSE	FALSE
1304	1	NA	NA	NA	FALSE	0	0	FALSE	FALSE
1305	1	FALSE	NA	NA	NA	0	0	FALSE	FALSE
1306	1	NA	NA	FALSE	NA	0	0	FALSE	FALSE
1307	1	FALSE	NA	NA	NA	0	0	FALSE	FALSE
1308	1	FALSE	NA	NA	NA	0	0	FALSE	FALSE
1309	1	NA	NA	FALSE	NA	0	0	FALSE	FALSE
1310	1	NA	NA	FALSE	NA	0	0	FALSE	FALSE
1311	2	NA	FALSE	TRUE	NA	1	0	FALSE	FALSE
1312	1	NA	FALSE	NA	NA	0	0	FALSE	FALSE
1313	2	FALSE	NA	TRUE	NA	1	0	FALSE	FALSE
1314	1	NA	FALSE	NA	NA	0	0	FALSE	FALSE
1315	2	NA	TRUE	NA	FALSE	1	0	FALSE	FALSE
1316	1	FALSE	NA	NA	NA	0	0	FALSE	FALSE
1317	1	NA	NA	NA	FALSE	0	0	FALSE	FALSE
1318	2	FALSE	NA	TRUE	NA	1	0	FALSE	FALSE
1319	2	TRUE	NA	TRUE	NA	2	1	TRUE	FALSE
1320	2	NA	FALSE	TRUE	NA	1	0	FALSE	FALSE
1321	1	FALSE	NA	NA	NA	0	0	FALSE	FALSE
1322	1	NA	FALSE	NA	NA	0	0	FALSE	FALSE
1323	3	NA	TRUE	TRUE	TRUE	3	2	TRUE	FALSE
1324	2	FALSE	NA	TRUE	NA	1	0	FALSE	FALSE
1325	2	TRUE	FALSE	NA	NA	1	0	FALSE	FALSE
1326	1	FALSE	NA	NA	NA	0	0	FALSE	FALSE
1327	1	FALSE	NA	NA	NA	0	0	FALSE	FALSE
1328	1	NA	FALSE	NA	NA	0	0	FALSE	FALSE
1329	1	FALSE	NA	NA	NA	0	0	FALSE	FALSE
1330	1	NA	FALSE	NA	NA	0	0	FALSE	FALSE
1331	2	NA	TRUE	NA	TRUE	2	1	TRUE	FALSE
1332	1	FALSE	NA	NA	NA	0	0	FALSE	FALSE
1333	1	NA	NA	NA	FALSE	0	0	FALSE	FALSE
1334	2	FALSE	NA	TRUE	NA	1	0	FALSE	FALSE
1335	1	NA	NA	NA	FALSE	0	0	FALSE	FALSE
1336	1	FALSE	NA	NA	NA	0	0	FALSE	FALSE
1337	1	NA	NA	FALSE	NA	0	0	FALSE	FALSE
1338	2	NA	TRUE	NA	TRUE	2	1	TRUE	FALSE
1339	1	NA	FALSE	NA	NA	0	0	FALSE	FALSE
1340	1	FALSE	NA	NA	NA	0	0	FALSE	FALSE
1341	2	NA	FALSE	TRUE	NA	1	0	FALSE	FALSE
1342	1	NA	NA	NA	FALSE	0	0	FALSE	FALSE
1343	1	FALSE	NA	NA	NA	0	0	FALSE	FALSE
1344	1	NA	NA	NA	FALSE	0	0	FALSE	FALSE
1345	1	FALSE	NA	NA	NA	0	0	FALSE	FALSE
1346	1	NA	NA	FALSE	NA	0	0	FALSE	FALSE
1347	1	NA	NA	NA	FALSE	0	0	FALSE	FALSE
1348	2	FALSE	NA	TRUE	NA	1	0	FALSE	FALSE
1349	1	NA	NA	FALSE	NA	0	0	FALSE	FALSE
1350	2	NA	FALSE	NA	TRUE	1	0	FALSE	FALSE
1351	2	TRUE	NA	TRUE	NA	2	1	TRUE	FALSE
1352	2	FALSE	NA	TRUE	NA	1	0	FALSE	FALSE
1353	1	FALSE	NA	NA	NA	0	0	FALSE	FALSE
1354	1	FALSE	NA	NA	NA	0	0	FALSE	FALSE
1355	1	NA	NA	FALSE	NA	0	0	FALSE	FALSE
1356	2	NA	TRUE	NA	TRUE	2	1	TRUE	FALSE
1357	2	FALSE	NA	TRUE	NA	1	0	FALSE	FALSE
1358	1	NA	NA	FALSE	NA	0	0	FALSE	FALSE
1359	2	FALSE	NA	TRUE	NA	1	0	FALSE	FALSE
1360	2	FALSE	NA	TRUE	NA	1	0	FALSE	FALSE
1361	1	NA	NA	FALSE	NA	0	0	FALSE	FALSE
1362	1	NA	NA	NA	FALSE	0	0	FALSE	FALSE
1363	2	TRUE	NA	TRUE	NA	2	1	TRUE	FALSE
1364	2	FALSE	NA	TRUE	NA	1	0	FALSE	FALSE
1365	2	NA	NA	TRUE	TRUE	2	1	TRUE	FALSE
1366	2	TRUE	NA	NA	TRUE	2	1	TRUE	TRUE
1367	2	FALSE	NA	TRUE	NA	1	0	FALSE	FALSE
1368	2	NA	TRUE	NA	TRUE	2	1	TRUE	FALSE
1369	1	FALSE	NA	NA	NA	0	0	FALSE	FALSE
1370	1	NA	NA	FALSE	NA	0	0	FALSE	FALSE
1371	1	NA	NA	NA	FALSE	0	0	FALSE	FALSE
1372	2	NA	TRUE	FALSE	NA	1	0	FALSE	FALSE
1373	1	FALSE	NA	NA	NA	0	0	FALSE	FALSE
1374	1	NA	NA	FALSE	NA	0	0	FALSE	FALSE
1375	1	NA	NA	NA	FALSE	0	0	FALSE	FALSE
1376	1	FALSE	NA	NA	NA	0	0	FALSE	FALSE
1377	2	NA	TRUE	NA	TRUE	2	1	TRUE	TRUE
1378	1	FALSE	NA	NA	NA	0	0	FALSE	FALSE
1379	1	NA	NA	FALSE	NA	0	0	FALSE	FALSE
1380	1	NA	NA	NA	FALSE	0	0	FALSE	FALSE
1381	2	TRUE	NA	FALSE	NA	1	0	FALSE	FALSE
1382	1	NA	NA	FALSE	NA	0	0	FALSE	FALSE
1383	1	NA	NA	NA	FALSE	0	0	FALSE	FALSE
1384	1	NA	NA	FALSE	NA	0	0	FALSE	FALSE
1385	1	NA	NA	FALSE	NA	0	0	FALSE	FALSE
1386	1	FALSE	NA	NA	NA	0	0	FALSE	FALSE
1387	2	TRUE	FALSE	NA	NA	1	0	FALSE	FALSE
1388	1	NA	NA	FALSE	NA	0	0	FALSE	FALSE
1389	1	NA	NA	NA	FALSE	0	0	FALSE	FALSE
1390	1	NA	NA	FALSE	NA	0	0	FALSE	FALSE
1391	1	NA	NA	FALSE	NA	0	0	FALSE	FALSE
1392	1	NA	NA	FALSE	NA	0	0	FALSE	FALSE
1393	1	NA	NA	FALSE	NA	0	0	FALSE	FALSE
1394	2	TRUE	NA	TRUE	NA	2	1	TRUE	FALSE
1395	2	TRUE	NA	NA	FALSE	1	0	FALSE	FALSE
1396	2	NA	TRUE	TRUE	NA	2	1	TRUE	FALSE
1397	1	FALSE	NA	NA	NA	0	0	FALSE	FALSE
1398	2	NA	FALSE	TRUE	NA	1	0	FALSE	FALSE
1399	1	NA	NA	FALSE	NA	0	0	FALSE	FALSE
1400	1	NA	NA	FALSE	NA	0	0	FALSE	FALSE
1401	2	NA	FALSE	NA	TRUE	1	0	FALSE	FALSE
1402	1	NA	NA	FALSE	NA	0	0	FALSE	FALSE
1403	1	NA	NA	NA	FALSE	0	0	FALSE	FALSE
1404	2	NA	FALSE	NA	TRUE	1	0	FALSE	FALSE
1405	2	TRUE	NA	NA	TRUE	2	1	TRUE	FALSE
1406	1	NA	NA	FALSE	NA	0	0	FALSE	FALSE
1407	2	NA	TRUE	NA	TRUE	2	1	TRUE	FALSE
1408	3	TRUE	FALSE	TRUE	NA	2	1	TRUE	FALSE
1409	1	FALSE	NA	NA	NA	0	0	FALSE	FALSE
1410	2	TRUE	FALSE	NA	NA	1	0	FALSE	FALSE
1411	3	TRUE	FALSE	FALSE	NA	1	0	FALSE	FALSE
1412	3	FALSE	FALSE	TRUE	NA	1	0	FALSE	FALSE
1413	2	TRUE	NA	NA	FALSE	1	0	FALSE	FALSE
1414	1	NA	FALSE	NA	NA	0	0	FALSE	FALSE
1415	1	FALSE	NA	NA	NA	0	0	FALSE	FALSE
1416	2	NA	TRUE	NA	TRUE	2	1	TRUE	TRUE
1417	2	TRUE	NA	FALSE	NA	1	0	FALSE	FALSE
1418	3	TRUE	TRUE	FALSE	NA	2	1	TRUE	FALSE
1419	2	NA	TRUE	NA	TRUE	2	1	TRUE	FALSE
1420	1	FALSE	NA	NA	NA	0	0	FALSE	FALSE
1421	2	NA	TRUE	NA	TRUE	2	1	TRUE	FALSE
1422	1	FALSE	NA	NA	NA	0	0	FALSE	FALSE
1423	1	NA	NA	NA	FALSE	0	0	FALSE	FALSE
1424	1	NA	NA	FALSE	NA	0	0	FALSE	FALSE
1425	2	NA	TRUE	NA	FALSE	1	0	FALSE	FALSE
1426	2	NA	TRUE	TRUE	NA	2	1	TRUE	TRUE
1427	1	FALSE	NA	NA	NA	0	0	FALSE	FALSE
1428	1	FALSE	NA	NA	NA	0	0	FALSE	FALSE
1429	1	FALSE	NA	NA	NA	0	0	FALSE	FALSE
1430	1	NA	FALSE	NA	NA	0	0	FALSE	FALSE
1431	1	FALSE	NA	NA	NA	0	0	FALSE	FALSE
1432	1	NA	FALSE	NA	NA	0	0	FALSE	FALSE
1433	1	NA	FALSE	NA	NA	0	0	FALSE	FALSE
1434	1	FALSE	NA	NA	NA	0	0	FALSE	FALSE
1435	1	NA	FALSE	NA	NA	0	0	FALSE	FALSE
1436	1	NA	NA	NA	FALSE	0	0	FALSE	FALSE
1437	3	NA	FALSE	TRUE	TRUE	2	1	TRUE	FALSE
1438	1	FALSE	NA	NA	NA	0	0	FALSE	FALSE
1439	2	NA	TRUE	NA	FALSE	1	0	FALSE	FALSE
1440	2	TRUE	FALSE	NA	NA	1	0	FALSE	FALSE
1441	1	FALSE	NA	NA	NA	0	0	FALSE	FALSE
1442	1	FALSE	NA	NA	NA	0	0	FALSE	FALSE
1443	2	NA	FALSE	NA	TRUE	1	0	FALSE	FALSE
1444	1	FALSE	NA	NA	NA	0	0	FALSE	FALSE
1445	1	NA	NA	NA	FALSE	0	0	FALSE	FALSE
1446	2	FALSE	NA	NA	TRUE	1	0	FALSE	FALSE
1447	3	NA	TRUE	TRUE	TRUE	3	2	TRUE	FALSE
1448	1	NA	NA	NA	FALSE	0	0	FALSE	FALSE
1449	2	TRUE	FALSE	NA	NA	1	0	FALSE	FALSE
1450	2	TRUE	TRUE	NA	NA	2	1	TRUE	FALSE
1451	1	FALSE	NA	NA	NA	0	0	FALSE	FALSE
1452	1	NA	NA	NA	FALSE	0	0	FALSE	FALSE
1453	1	NA	NA	FALSE	NA	0	0	FALSE	FALSE
1454	1	NA	NA	NA	FALSE	0	0	FALSE	FALSE
1455	2	TRUE	NA	TRUE	NA	2	1	TRUE	FALSE
1456	1	NA	FALSE	NA	NA	0	0	FALSE	FALSE
1457	1	NA	NA	NA	FALSE	0	0	FALSE	FALSE
1458	2	TRUE	FALSE	NA	NA	1	0	FALSE	FALSE
1459	1	FALSE	NA	NA	NA	0	0	FALSE	FALSE
1460	1	FALSE	NA	NA	NA	0	0	FALSE	FALSE
1461	2	TRUE	FALSE	NA	NA	1	0	FALSE	FALSE
1462	1	FALSE	NA	NA	NA	0	0	FALSE	FALSE
1463	1	NA	FALSE	NA	NA	0	0	FALSE	FALSE
1464	3	FALSE	TRUE	NA	TRUE	2	1	TRUE	FALSE
1465	1	FALSE	NA	NA	NA	0	0	FALSE	FALSE
1466	1	NA	NA	FALSE	NA	0	0	FALSE	FALSE
1467	2	NA	FALSE	NA	TRUE	1	0	FALSE	FALSE
1468	1	FALSE	NA	NA	NA	0	0	FALSE	FALSE
1469	1	FALSE	NA	NA	NA	0	0	FALSE	FALSE
1470	1	NA	NA	NA	FALSE	0	0	FALSE	FALSE
1471	2	NA	NA	TRUE	TRUE	2	1	TRUE	FALSE
1472	1	NA	FALSE	NA	NA	0	0	FALSE	FALSE
1473	3	TRUE	FALSE	FALSE	NA	1	0	FALSE	FALSE
1474	1	FALSE	NA	NA	NA	0	0	FALSE	FALSE
1475	1	FALSE	NA	NA	NA	0	0	FALSE	FALSE
1476	2	FALSE	NA	TRUE	NA	1	0	FALSE	FALSE
1477	1	NA	NA	FALSE	NA	0	0	FALSE	FALSE
1478	1	NA	FALSE	NA	NA	0	0	FALSE	FALSE
1479	1	FALSE	NA	NA	NA	0	0	FALSE	FALSE
1480	2	FALSE	NA	TRUE	NA	1	0	FALSE	FALSE
1481	1	NA	FALSE	NA	NA	0	0	FALSE	FALSE
1482	2	TRUE	NA	NA	FALSE	1	0	FALSE	FALSE
1483	1	FALSE	NA	NA	NA	0	0	FALSE	FALSE
1484	1	NA	NA	NA	FALSE	0	0	FALSE	FALSE
1485	1	NA	NA	FALSE	NA	0	0	FALSE	FALSE
1486	3	NA	TRUE	FALSE	TRUE	2	1	TRUE	TRUE
1487	2	FALSE	NA	NA	TRUE	1	0	FALSE	FALSE
1488	1	FALSE	NA	NA	NA	0	0	FALSE	FALSE
1489	2	NA	NA	TRUE	FALSE	1	0	FALSE	FALSE
1490	1	NA	FALSE	NA	NA	0	0	FALSE	FALSE
1491	1	FALSE	NA	NA	NA	0	0	FALSE	FALSE
1492	1	FALSE	NA	NA	NA	0	0	FALSE	FALSE
1493	1	FALSE	NA	NA	NA	0	0	FALSE	FALSE
1494	1	FALSE	NA	NA	NA	0	0	FALSE	FALSE
1495	1	NA	NA	NA	FALSE	0	0	FALSE	FALSE
1496	1	NA	NA	NA	FALSE	0	0	FALSE	FALSE
1497	2	NA	TRUE	NA	TRUE	2	1	TRUE	FALSE
1498	1	FALSE	NA	NA	NA	0	0	FALSE	FALSE
1499	1	FALSE	NA	NA	NA	0	0	FALSE	FALSE
1500	2	TRUE	NA	FALSE	NA	1	0	FALSE	FALSE
1501	2	FALSE	NA	TRUE	NA	1	0	FALSE	FALSE
1502	1	FALSE	NA	NA	NA	0	0	FALSE	FALSE
1503	1	NA	NA	FALSE	NA	0	0	FALSE	FALSE
1504	2	NA	NA	TRUE	TRUE	2	1	TRUE	FALSE
1505	1	NA	NA	NA	FALSE	0	0	FALSE	FALSE
1506	1	FALSE	NA	NA	NA	0	0	FALSE	FALSE
1507	1	NA	NA	NA	FALSE	0	0	FALSE	FALSE
1508	1	FALSE	NA	NA	NA	0	0	FALSE	FALSE
1509	2	NA	TRUE	NA	TRUE	2	1	TRUE	FALSE
1510	1	NA	NA	FALSE	NA	0	0	FALSE	FALSE
1511	1	NA	NA	FALSE	NA	0	0	FALSE	FALSE
1512	2	FALSE	NA	TRUE	NA	1	0	FALSE	FALSE
1513	1	NA	NA	FALSE	NA	0	0	FALSE	FALSE
1514	1	NA	NA	NA	FALSE	0	0	FALSE	FALSE
1515	2	TRUE	NA	TRUE	NA	2	1	TRUE	FALSE
1516	1	FALSE	NA	NA	NA	0	0	FALSE	FALSE
1517	1	NA	NA	FALSE	NA	0	0	FALSE	FALSE
1518	2	NA	FALSE	NA	TRUE	1	0	FALSE	FALSE
1519	1	NA	NA	NA	FALSE	0	0	FALSE	FALSE
1520	2	FALSE	NA	NA	TRUE	1	0	FALSE	FALSE
1521	1	NA	NA	NA	FALSE	0	0	FALSE	FALSE
1522	2	TRUE	NA	NA	TRUE	2	1	TRUE	TRUE
1523	2	NA	TRUE	NA	TRUE	2	1	TRUE	FALSE
1524	2	TRUE	NA	FALSE	NA	1	0	FALSE	FALSE
1525	1	NA	NA	FALSE	NA	0	0	FALSE	FALSE
1526	1	FALSE	NA	NA	NA	0	0	FALSE	FALSE
1527	1	FALSE	NA	NA	NA	0	0	FALSE	FALSE
1528	2	NA	FALSE	NA	TRUE	1	0	FALSE	FALSE
1529	1	NA	NA	NA	FALSE	0	0	FALSE	FALSE
1530	2	TRUE	NA	TRUE	NA	2	1	TRUE	FALSE
1531	1	NA	NA	FALSE	NA	0	0	FALSE	FALSE
1532	1	NA	NA	NA	FALSE	0	0	FALSE	FALSE
1533	2	TRUE	NA	FALSE	NA	1	0	FALSE	FALSE
1534	2	TRUE	TRUE	NA	NA	2	1	TRUE	FALSE
1535	1	NA	NA	FALSE	NA	0	0	FALSE	FALSE
1536	2	TRUE	NA	FALSE	NA	1	0	FALSE	FALSE
1537	1	NA	FALSE	NA	NA	0	0	FALSE	FALSE
1538	1	NA	FALSE	NA	NA	0	0	FALSE	FALSE
1539	2	TRUE	FALSE	NA	NA	1	0	FALSE	FALSE
1540	1	NA	NA	NA	FALSE	0	0	FALSE	FALSE
1541	2	FALSE	NA	NA	TRUE	1	0	FALSE	FALSE
1542	1	NA	NA	NA	FALSE	0	0	FALSE	FALSE
1543	1	FALSE	NA	NA	NA	0	0	FALSE	FALSE
1544	1	FALSE	NA	NA	NA	0	0	FALSE	FALSE
1545	1	FALSE	NA	NA	NA	0	0	FALSE	FALSE
1546	1	FALSE	NA	NA	NA	0	0	FALSE	FALSE
1547	1	NA	NA	FALSE	NA	0	0	FALSE	FALSE
1548	1	NA	NA	NA	FALSE	0	0	FALSE	FALSE
1549	1	FALSE	NA	NA	NA	0	0	FALSE	FALSE
1550	1	FALSE	NA	NA	NA	0	0	FALSE	FALSE
1551	1	NA	NA	NA	FALSE	0	0	FALSE	FALSE
1552	1	FALSE	NA	NA	NA	0	0	FALSE	FALSE
1553	1	FALSE	NA	NA	NA	0	0	FALSE	FALSE
1554	1	FALSE	NA	NA	NA	0	0	FALSE	FALSE
1555	1	NA	NA	NA	FALSE	0	0	FALSE	FALSE
1556	1	NA	FALSE	NA	NA	0	0	FALSE	FALSE
1557	2	TRUE	FALSE	NA	NA	1	0	FALSE	FALSE
1558	1	FALSE	NA	NA	NA	0	0	FALSE	FALSE
1559	1	NA	FALSE	NA	NA	0	0	FALSE	FALSE
1560	2	FALSE	NA	TRUE	NA	1	0	FALSE	FALSE
1561	1	NA	NA	NA	FALSE	0	0	FALSE	FALSE
1562	1	NA	NA	FALSE	NA	0	0	FALSE	FALSE
1563	2	NA	FALSE	NA	TRUE	1	0	FALSE	FALSE
1564	1	NA	NA	NA	FALSE	0	0	FALSE	FALSE
1565	1	NA	NA	FALSE	NA	0	0	FALSE	FALSE
1566	1	NA	FALSE	NA	NA	0	0	FALSE	FALSE
1567	1	NA	NA	FALSE	NA	0	0	FALSE	FALSE
1568	1	FALSE	NA	NA	NA	0	0	FALSE	FALSE
1569	1	NA	NA	NA	FALSE	0	0	FALSE	FALSE
1570	1	NA	NA	NA	FALSE	0	0	FALSE	FALSE
1571	1	NA	NA	FALSE	NA	0	0	FALSE	FALSE
1572	1	NA	NA	FALSE	NA	0	0	FALSE	FALSE
1573	1	NA	NA	NA	FALSE	0	0	FALSE	FALSE
1574	1	NA	NA	FALSE	NA	0	0	FALSE	FALSE
1575	2	NA	FALSE	NA	TRUE	1	0	FALSE	FALSE
1576	1	FALSE	NA	NA	NA	0	0	FALSE	FALSE
1577	1	NA	NA	NA	FALSE	0	0	FALSE	FALSE
1578	2	NA	FALSE	NA	TRUE	1	0	FALSE	FALSE
1579	1	NA	NA	FALSE	NA	0	0	FALSE	FALSE
1580	1	NA	FALSE	NA	NA	0	0	FALSE	FALSE
1581	3	NA	FALSE	FALSE	TRUE	1	0	FALSE	FALSE
1582	2	FALSE	NA	TRUE	NA	1	0	FALSE	FALSE
1583	1	NA	FALSE	NA	NA	0	0	FALSE	FALSE
1584	1	FALSE	NA	NA	NA	0	0	FALSE	FALSE
1585	1	NA	NA	NA	FALSE	0	0	FALSE	FALSE
1586	1	NA	NA	NA	FALSE	0	0	FALSE	FALSE
1587	2	NA	TRUE	NA	TRUE	2	1	TRUE	FALSE
1588	1	NA	NA	FALSE	NA	0	0	FALSE	FALSE
1589	1	NA	NA	FALSE	NA	0	0	FALSE	FALSE
1590	1	FALSE	NA	NA	NA	0	0	FALSE	FALSE
1591	1	NA	FALSE	NA	NA	0	0	FALSE	FALSE
1592	1	NA	NA	NA	FALSE	0	0	FALSE	FALSE
1593	3	NA	FALSE	FALSE	TRUE	1	0	FALSE	FALSE
1594	1	FALSE	NA	NA	NA	0	0	FALSE	FALSE
1595	1	NA	FALSE	NA	NA	0	0	FALSE	FALSE
1596	2	TRUE	NA	FALSE	NA	1	0	FALSE	FALSE
1597	1	NA	FALSE	NA	NA	0	0	FALSE	FALSE
1598	2	NA	TRUE	NA	FALSE	1	0	FALSE	FALSE
1599	2	NA	TRUE	NA	TRUE	2	1	TRUE	TRUE
1600	1	FALSE	NA	NA	NA	0	0	FALSE	FALSE
1601	1	NA	NA	FALSE	NA	0	0	FALSE	FALSE
1602	1	NA	NA	NA	FALSE	0	0	FALSE	FALSE
1603	1	FALSE	NA	NA	NA	0	0	FALSE	FALSE
1604	1	NA	NA	NA	FALSE	0	0	FALSE	FALSE
1605	1	FALSE	NA	NA	NA	0	0	FALSE	FALSE
1606	1	NA	NA	FALSE	NA	0	0	FALSE	FALSE
1607	1	NA	FALSE	NA	NA	0	0	FALSE	FALSE
1608	3	NA	TRUE	TRUE	TRUE	3	2	TRUE	FALSE
1609	1	NA	NA	FALSE	NA	0	0	FALSE	FALSE
1610	1	FALSE	NA	NA	NA	0	0	FALSE	FALSE
1611	2	NA	TRUE	NA	FALSE	1	0	FALSE	FALSE
1612	1	FALSE	NA	NA	NA	0	0	FALSE	FALSE
1613	1	NA	NA	FALSE	NA	0	0	FALSE	FALSE
1614	1	NA	NA	NA	FALSE	0	0	FALSE	FALSE
1615	1	FALSE	NA	NA	NA	0	0	FALSE	FALSE
1616	1	NA	NA	NA	FALSE	0	0	FALSE	FALSE
1617	2	TRUE	NA	NA	FALSE	1	0	FALSE	FALSE
1618	1	FALSE	NA	NA	NA	0	0	FALSE	FALSE
1619	1	FALSE	NA	NA	NA	0	0	FALSE	FALSE
1620	2	TRUE	NA	FALSE	NA	1	0	FALSE	FALSE
1621	1	FALSE	NA	NA	NA	0	0	FALSE	FALSE
1622	1	NA	FALSE	NA	NA	0	0	FALSE	FALSE
1623	1	FALSE	NA	NA	NA	0	0	FALSE	FALSE
1624	2	NA	TRUE	NA	TRUE	2	1	TRUE	TRUE
1625	1	NA	NA	NA	FALSE	0	0	FALSE	FALSE
1626	2	TRUE	NA	NA	FALSE	1	0	FALSE	FALSE
1627	2	NA	FALSE	NA	TRUE	1	0	FALSE	FALSE
1628	1	NA	NA	NA	FALSE	0	0	FALSE	FALSE
1629	1	FALSE	NA	NA	NA	0	0	FALSE	FALSE
1630	2	NA	TRUE	FALSE	NA	1	0	FALSE	FALSE
1631	1	FALSE	NA	NA	NA	0	0	FALSE	FALSE
1632	1	FALSE	NA	NA	NA	0	0	FALSE	FALSE
1633	1	NA	FALSE	NA	NA	0	0	FALSE	FALSE
1634	3	TRUE	TRUE	FALSE	NA	2	1	TRUE	FALSE
1635	1	FALSE	NA	NA	NA	0	0	FALSE	FALSE
1636	2	NA	FALSE	NA	TRUE	1	0	FALSE	FALSE
1637	1	FALSE	NA	NA	NA	0	0	FALSE	FALSE
1638	2	NA	TRUE	NA	TRUE	2	1	TRUE	FALSE
1639	1	NA	NA	NA	FALSE	0	0	FALSE	FALSE
1640	1	NA	NA	FALSE	NA	0	0	FALSE	FALSE
1641	1	NA	NA	NA	FALSE	0	0	FALSE	FALSE
1642	2	NA	NA	FALSE	TRUE	1	0	FALSE	FALSE
1643	2	NA	TRUE	NA	TRUE	2	1	TRUE	FALSE
1644	1	FALSE	NA	NA	NA	0	0	FALSE	FALSE
1645	1	NA	NA	NA	FALSE	0	0	FALSE	FALSE
1646	1	FALSE	NA	NA	NA	0	0	FALSE	FALSE
1647	1	NA	NA	NA	FALSE	0	0	FALSE	FALSE
1648	2	NA	FALSE	NA	TRUE	1	0	FALSE	FALSE
1649	1	NA	NA	NA	FALSE	0	0	FALSE	FALSE
1650	1	FALSE	NA	NA	NA	0	0	FALSE	FALSE
1651	2	FALSE	TRUE	NA	NA	1	0	FALSE	FALSE
1652	1	FALSE	NA	NA	NA	0	0	FALSE	FALSE
1653	2	NA	TRUE	NA	FALSE	1	0	FALSE	FALSE
1654	1	FALSE	NA	NA	NA	0	0	FALSE	FALSE
1655	1	NA	NA	NA	FALSE	0	0	FALSE	FALSE
1656	4	FALSE	FALSE	FALSE	TRUE	1	0	FALSE	FALSE
1657	2	NA	TRUE	TRUE	NA	2	1	TRUE	FALSE
1658	1	FALSE	NA	NA	NA	0	0	FALSE	FALSE
1659	1	FALSE	NA	NA	NA	0	0	FALSE	FALSE
1660	2	TRUE	FALSE	NA	NA	1	0	FALSE	FALSE
1661	1	NA	NA	FALSE	NA	0	0	FALSE	FALSE
1662	2	FALSE	NA	NA	TRUE	1	0	FALSE	FALSE
1663	1	NA	NA	NA	FALSE	0	0	FALSE	FALSE
1664	2	NA	FALSE	NA	TRUE	1	0	FALSE	FALSE
1665	1	FALSE	NA	NA	NA	0	0	FALSE	FALSE
1666	1	NA	NA	FALSE	NA	0	0	FALSE	FALSE
1667	1	NA	FALSE	NA	NA	0	0	FALSE	FALSE
1668	2	TRUE	NA	TRUE	NA	2	1	TRUE	TRUE
1669	1	NA	NA	NA	FALSE	0	0	FALSE	FALSE
1670	2	NA	FALSE	TRUE	NA	1	0	FALSE	FALSE
1671	1	NA	NA	NA	FALSE	0	0	FALSE	FALSE
1672	1	NA	NA	NA	FALSE	0	0	FALSE	FALSE
1673	1	NA	FALSE	NA	NA	0	0	FALSE	FALSE
1674	1	FALSE	NA	NA	NA	0	0	FALSE	FALSE
1675	1	NA	NA	NA	FALSE	0	0	FALSE	FALSE
1676	1	NA	NA	FALSE	NA	0	0	FALSE	FALSE
1677	1	NA	NA	FALSE	NA	0	0	FALSE	FALSE
1678	1	NA	NA	FALSE	NA	0	0	FALSE	FALSE
1679	1	NA	NA	FALSE	NA	0	0	FALSE	FALSE
1680	2	TRUE	FALSE	NA	NA	1	0	FALSE	FALSE
1681	1	FALSE	NA	NA	NA	0	0	FALSE	FALSE
1682	1	NA	NA	NA	FALSE	0	0	FALSE	FALSE
1683	2	NA	FALSE	TRUE	NA	1	0	FALSE	FALSE
1684	2	NA	FALSE	TRUE	NA	1	0	FALSE	FALSE
1685	1	NA	NA	NA	FALSE	0	0	FALSE	FALSE
1686	2	NA	NA	FALSE	TRUE	1	0	FALSE	FALSE
1687	2	NA	FALSE	TRUE	NA	1	0	FALSE	FALSE
1688	1	NA	NA	NA	FALSE	0	0	FALSE	FALSE
1689	2	FALSE	NA	TRUE	NA	1	0	FALSE	FALSE
1690	2	NA	FALSE	NA	TRUE	1	0	FALSE	FALSE
1691	1	NA	NA	NA	FALSE	0	0	FALSE	FALSE
1692	1	FALSE	NA	NA	NA	0	0	FALSE	FALSE
1693	1	NA	FALSE	NA	NA	0	0	FALSE	FALSE
1694	1	NA	NA	NA	FALSE	0	0	FALSE	FALSE
1695	2	TRUE	FALSE	NA	NA	1	0	FALSE	FALSE
1696	2	NA	TRUE	NA	TRUE	2	1	TRUE	FALSE
1697	1	NA	NA	NA	FALSE	0	0	FALSE	FALSE
1698	2	TRUE	NA	TRUE	NA	2	1	TRUE	FALSE
1699	1	NA	NA	FALSE	NA	0	0	FALSE	FALSE
1700	1	NA	NA	NA	FALSE	0	0	FALSE	FALSE
1701	1	FALSE	NA	NA	NA	0	0	FALSE	FALSE
1702	2	TRUE	FALSE	NA	NA	1	0	FALSE	FALSE
1703	1	NA	NA	FALSE	NA	0	0	FALSE	FALSE
1704	1	FALSE	NA	NA	NA	0	0	FALSE	FALSE
1705	1	NA	NA	NA	FALSE	0	0	FALSE	FALSE
1706	1	FALSE	NA	NA	NA	0	0	FALSE	FALSE
1707	2	NA	TRUE	NA	TRUE	2	1	TRUE	FALSE
1708	1	FALSE	NA	NA	NA	0	0	FALSE	FALSE
1709	1	FALSE	NA	NA	NA	0	0	FALSE	FALSE
1710	1	FALSE	NA	NA	NA	0	0	FALSE	FALSE
1711	1	NA	NA	NA	FALSE	0	0	FALSE	FALSE
1712	1	NA	NA	FALSE	NA	0	0	FALSE	FALSE
1713	2	NA	TRUE	NA	TRUE	2	1	TRUE	FALSE
1714	2	FALSE	NA	TRUE	NA	1	0	FALSE	FALSE
1715	1	NA	NA	FALSE	NA	0	0	FALSE	FALSE
1716	3	TRUE	FALSE	FALSE	NA	1	0	FALSE	FALSE
1717	1	FALSE	NA	NA	NA	0	0	FALSE	FALSE
1718	1	FALSE	NA	NA	NA	0	0	FALSE	FALSE
1719	1	FALSE	NA	NA	NA	0	0	FALSE	FALSE
1720	1	FALSE	NA	NA	NA	0	0	FALSE	FALSE
1721	1	FALSE	NA	NA	NA	0	0	FALSE	FALSE
1722	1	NA	NA	NA	FALSE	0	0	FALSE	FALSE
1723	1	FALSE	NA	NA	NA	0	0	FALSE	FALSE
1724	2	FALSE	NA	TRUE	NA	1	0	FALSE	FALSE
1725	1	FALSE	NA	NA	NA	0	0	FALSE	FALSE
1726	2	FALSE	NA	TRUE	NA	1	0	FALSE	FALSE
1727	1	FALSE	NA	NA	NA	0	0	FALSE	FALSE
1728	1	FALSE	NA	NA	NA	0	0	FALSE	FALSE
1729	1	FALSE	NA	NA	NA	0	0	FALSE	FALSE
1730	1	NA	FALSE	NA	NA	0	0	FALSE	FALSE
1731	2	TRUE	FALSE	NA	NA	1	0	FALSE	FALSE
1732	1	FALSE	NA	NA	NA	0	0	FALSE	FALSE
1733	1	NA	NA	NA	FALSE	0	0	FALSE	FALSE
1734	2	NA	TRUE	NA	TRUE	2	1	TRUE	FALSE
1735	3	FALSE	TRUE	TRUE	NA	2	1	TRUE	FALSE
1736	1	FALSE	NA	NA	NA	0	0	FALSE	FALSE
1737	1	FALSE	NA	NA	NA	0	0	FALSE	FALSE
1738	1	FALSE	NA	NA	NA	0	0	FALSE	FALSE
1739	1	FALSE	NA	NA	NA	0	0	FALSE	FALSE
1740	1	FALSE	NA	NA	NA	0	0	FALSE	FALSE
1741	2	FALSE	NA	NA	TRUE	1	0	FALSE	FALSE
1742	1	NA	NA	NA	FALSE	0	0	FALSE	FALSE
1743	2	FALSE	NA	TRUE	NA	1	0	FALSE	FALSE
1744	2	TRUE	TRUE	NA	NA	2	1	TRUE	TRUE
1745	1	NA	NA	NA	FALSE	0	0	FALSE	FALSE
1746	1	NA	NA	FALSE	NA	0	0	FALSE	FALSE
1747	1	NA	NA	NA	FALSE	0	0	FALSE	FALSE
1748	3	NA	TRUE	TRUE	FALSE	2	1	TRUE	FALSE
1749	3	NA	TRUE	TRUE	TRUE	3	2	TRUE	FALSE
1750	1	FALSE	NA	NA	NA	0	0	FALSE	FALSE
1751	1	FALSE	NA	NA	NA	0	0	FALSE	FALSE
1752	1	FALSE	NA	NA	NA	0	0	FALSE	FALSE
1753	1	NA	FALSE	NA	NA	0	0	FALSE	FALSE
1754	1	NA	NA	NA	FALSE	0	0	FALSE	FALSE
1755	1	FALSE	NA	NA	NA	0	0	FALSE	FALSE
1756	2	NA	FALSE	NA	TRUE	1	0	FALSE	FALSE
1757	1	NA	NA	NA	FALSE	0	0	FALSE	FALSE
1758	1	FALSE	NA	NA	NA	0	0	FALSE	FALSE
1759	1	NA	NA	NA	FALSE	0	0	FALSE	FALSE
1760	1	NA	NA	FALSE	NA	0	0	FALSE	FALSE
1761	1	NA	NA	NA	FALSE	0	0	FALSE	FALSE
1762	1	NA	NA	FALSE	NA	0	0	FALSE	FALSE
1763	1	NA	NA	NA	FALSE	0	0	FALSE	FALSE
1764	1	NA	NA	FALSE	NA	0	0	FALSE	FALSE
1765	1	NA	NA	NA	FALSE	0	0	FALSE	FALSE
1766	1	NA	FALSE	NA	NA	0	0	FALSE	FALSE
1767	1	NA	NA	NA	FALSE	0	0	FALSE	FALSE
1768	2	NA	TRUE	NA	FALSE	1	0	FALSE	FALSE
1769	1	NA	FALSE	NA	NA	0	0	FALSE	FALSE
1770	2	TRUE	NA	FALSE	NA	1	0	FALSE	FALSE
1771	1	FALSE	NA	NA	NA	0	0	FALSE	FALSE
1772	1	NA	NA	NA	FALSE	0	0	FALSE	FALSE
1773	1	NA	NA	FALSE	NA	0	0	FALSE	FALSE
1774	1	NA	NA	NA	FALSE	0	0	FALSE	FALSE
1775	1	NA	NA	FALSE	NA	0	0	FALSE	FALSE
1776	1	NA	NA	NA	FALSE	0	0	FALSE	FALSE
1777	1	FALSE	NA	NA	NA	0	0	FALSE	FALSE
1778	1	NA	NA	NA	FALSE	0	0	FALSE	FALSE
1779	1	NA	NA	FALSE	NA	0	0	FALSE	FALSE
1780	2	TRUE	TRUE	NA	NA	2	1	TRUE	FALSE
1781	1	NA	NA	NA	FALSE	0	0	FALSE	FALSE
1782	2	FALSE	NA	TRUE	NA	1	0	FALSE	FALSE
1783	1	FALSE	NA	NA	NA	0	0	FALSE	FALSE
1784	1	NA	NA	NA	FALSE	0	0	FALSE	FALSE
1785	2	TRUE	FALSE	NA	NA	1	0	FALSE	FALSE
1786	1	NA	NA	FALSE	NA	0	0	FALSE	FALSE
1787	1	FALSE	NA	NA	NA	0	0	FALSE	FALSE
1788	1	NA	NA	FALSE	NA	0	0	FALSE	FALSE
1789	2	NA	TRUE	NA	FALSE	1	0	FALSE	FALSE
1790	1	NA	FALSE	NA	NA	0	0	FALSE	FALSE
1791	2	NA	FALSE	NA	TRUE	1	0	FALSE	FALSE
1792	1	NA	FALSE	NA	NA	0	0	FALSE	FALSE
1793	1	NA	FALSE	NA	NA	0	0	FALSE	FALSE
1794	1	FALSE	NA	NA	NA	0	0	FALSE	FALSE
1795	1	FALSE	NA	NA	NA	0	0	FALSE	FALSE
1796	1	FALSE	NA	NA	NA	0	0	FALSE	FALSE
1797	1	FALSE	NA	NA	NA	0	0	FALSE	FALSE
1798	1	NA	NA	NA	FALSE	0	0	FALSE	FALSE
1799	1	NA	NA	NA	FALSE	0	0	FALSE	FALSE
1800	1	NA	NA	FALSE	NA	0	0	FALSE	FALSE
1801	1	NA	FALSE	NA	NA	0	0	FALSE	FALSE
1802	1	NA	NA	FALSE	NA	0	0	FALSE	FALSE
1803	1	NA	NA	NA	FALSE	0	0	FALSE	FALSE
1804	1	FALSE	NA	NA	NA	0	0	FALSE	FALSE
1805	1	NA	NA	FALSE	NA	0	0	FALSE	FALSE
1806	1	NA	NA	NA	FALSE	0	0	FALSE	FALSE
1807	1	FALSE	NA	NA	NA	0	0	FALSE	FALSE
1808	1	NA	FALSE	NA	NA	0	0	FALSE	FALSE
1809	2	TRUE	FALSE	NA	NA	1	0	FALSE	FALSE
1810	1	NA	NA	FALSE	NA	0	0	FALSE	FALSE
1811	1	NA	FALSE	NA	NA	0	0	FALSE	FALSE
1812	1	FALSE	NA	NA	NA	0	0	FALSE	FALSE
1813	1	NA	NA	FALSE	NA	0	0	FALSE	FALSE
1814	1	NA	FALSE	NA	NA	0	0	FALSE	FALSE
1815	2	TRUE	NA	FALSE	NA	1	0	FALSE	FALSE
1816	1	NA	NA	FALSE	NA	0	0	FALSE	FALSE
1817	1	NA	FALSE	NA	NA	0	0	FALSE	FALSE
1818	1	FALSE	NA	NA	NA	0	0	FALSE	FALSE
1819	1	NA	NA	NA	FALSE	0	0	FALSE	FALSE
1820	1	NA	NA	NA	FALSE	0	0	FALSE	FALSE
1821	1	FALSE	NA	NA	NA	0	0	FALSE	FALSE
1822	1	NA	NA	NA	FALSE	0	0	FALSE	FALSE
1823	1	FALSE	NA	NA	NA	0	0	FALSE	FALSE
1824	1	NA	NA	NA	FALSE	0	0	FALSE	FALSE
1825	1	NA	NA	NA	FALSE	0	0	FALSE	FALSE
1826	1	NA	NA	FALSE	NA	0	0	FALSE	FALSE
1827	1	NA	NA	FALSE	NA	0	0	FALSE	FALSE
1828	1	NA	NA	NA	FALSE	0	0	FALSE	FALSE
1829	1	FALSE	NA	NA	NA	0	0	FALSE	FALSE
1830	1	NA	NA	NA	FALSE	0	0	FALSE	FALSE
1831	1	FALSE	NA	NA	NA	0	0	FALSE	FALSE
1832	1	FALSE	NA	NA	NA	0	0	FALSE	FALSE
1833	2	TRUE	NA	FALSE	NA	1	0	FALSE	FALSE
1834	1	FALSE	NA	NA	NA	0	0	FALSE	FALSE
1835	1	NA	FALSE	NA	NA	0	0	FALSE	FALSE
1836	1	FALSE	NA	NA	NA	0	0	FALSE	FALSE
1837	1	NA	NA	FALSE	NA	0	0	FALSE	FALSE
1838	1	NA	NA	FALSE	NA	0	0	FALSE	FALSE
1839	1	NA	NA	NA	FALSE	0	0	FALSE	FALSE
1840	1	FALSE	NA	NA	NA	0	0	FALSE	FALSE
1841	1	NA	NA	NA	FALSE	0	0	FALSE	FALSE
1842	2	TRUE	NA	TRUE	NA	2	1	TRUE	TRUE
1843	1	NA	NA	NA	FALSE	0	0	FALSE	FALSE
1844	1	NA	FALSE	NA	NA	0	0	FALSE	FALSE
1845	1	FALSE	NA	NA	NA	0	0	FALSE	FALSE
1846	1	FALSE	NA	NA	NA	0	0	FALSE	FALSE
1847	1	FALSE	NA	NA	NA	0	0	FALSE	FALSE
1848	1	NA	NA	NA	FALSE	0	0	FALSE	FALSE
1849	2	TRUE	NA	FALSE	NA	1	0	FALSE	FALSE
1850	1	NA	NA	NA	FALSE	0	0	FALSE	FALSE
1851	1	NA	NA	NA	FALSE	0	0	FALSE	FALSE
1852	1	FALSE	NA	NA	NA	0	0	FALSE	FALSE
1853	1	NA	NA	FALSE	NA	0	0	FALSE	FALSE
1854	1	NA	NA	NA	FALSE	0	0	FALSE	FALSE
1855	2	FALSE	NA	TRUE	NA	1	0	FALSE	FALSE
1856	2	TRUE	NA	NA	FALSE	1	0	FALSE	FALSE
1857	2	TRUE	NA	FALSE	NA	1	0	FALSE	FALSE
1858	1	NA	NA	FALSE	NA	0	0	FALSE	FALSE
1859	1	NA	NA	NA	FALSE	0	0	FALSE	FALSE
1860	2	FALSE	NA	TRUE	NA	1	0	FALSE	FALSE
1861	1	NA	NA	NA	FALSE	0	0	FALSE	FALSE
1862	2	TRUE	NA	TRUE	NA	2	1	TRUE	FALSE
1863	1	NA	NA	NA	FALSE	0	0	FALSE	FALSE
1864	1	NA	NA	FALSE	NA	0	0	FALSE	FALSE
1865	1	NA	NA	FALSE	NA	0	0	FALSE	FALSE
1866	1	FALSE	NA	NA	NA	0	0	FALSE	FALSE
1867	2	TRUE	NA	TRUE	NA	2	1	TRUE	FALSE
1868	1	FALSE	NA	NA	NA	0	0	FALSE	FALSE
1869	1	NA	FALSE	NA	NA	0	0	FALSE	FALSE
1870	1	FALSE	NA	NA	NA	0	0	FALSE	FALSE
1871	1	NA	FALSE	NA	NA	0	0	FALSE	FALSE
1872	1	NA	NA	FALSE	NA	0	0	FALSE	FALSE
1873	1	NA	FALSE	NA	NA	0	0	FALSE	FALSE
1874	1	NA	FALSE	NA	NA	0	0	FALSE	FALSE
1875	1	FALSE	NA	NA	NA	0	0	FALSE	FALSE
1876	1	NA	NA	FALSE	NA	0	0	FALSE	FALSE
1877	1	FALSE	NA	NA	NA	0	0	FALSE	FALSE
1878	1	FALSE	NA	NA	NA	0	0	FALSE	FALSE
1879	1	NA	NA	NA	FALSE	0	0	FALSE	FALSE
1880	1	NA	NA	FALSE	NA	0	0	FALSE	FALSE
1881	1	NA	NA	FALSE	NA	0	0	FALSE	FALSE
1882	1	FALSE	NA	NA	NA	0	0	FALSE	FALSE
1883	1	NA	NA	NA	FALSE	0	0	FALSE	FALSE
1884	1	FALSE	NA	NA	NA	0	0	FALSE	FALSE
1885	1	NA	FALSE	NA	NA	0	0	FALSE	FALSE
1886	1	FALSE	NA	NA	NA	0	0	FALSE	FALSE
1887	1	FALSE	NA	NA	NA	0	0	FALSE	FALSE
1888	2	TRUE	FALSE	NA	NA	1	0	FALSE	FALSE
1889	1	NA	NA	FALSE	NA	0	0	FALSE	FALSE
1890	1	FALSE	NA	NA	NA	0	0	FALSE	FALSE
1891	1	NA	FALSE	NA	NA	0	0	FALSE	FALSE
1892	1	FALSE	NA	NA	NA	0	0	FALSE	FALSE
1893	1	FALSE	NA	NA	NA	0	0	FALSE	FALSE
1894	1	FALSE	NA	NA	NA	0	0	FALSE	FALSE
1895	1	NA	FALSE	NA	NA	0	0	FALSE	FALSE
1896	1	FALSE	NA	NA	NA	0	0	FALSE	FALSE
1897	1	NA	NA	FALSE	NA	0	0	FALSE	FALSE
1898	1	NA	NA	NA	FALSE	0	0	FALSE	FALSE
1899	2	TRUE	NA	FALSE	NA	1	0	FALSE	FALSE
1900	1	NA	NA	NA	FALSE	0	0	FALSE	FALSE
1901	1	NA	NA	NA	FALSE	0	0	FALSE	FALSE
1902	1	FALSE	NA	NA	NA	0	0	FALSE	FALSE
1903	1	NA	FALSE	NA	NA	0	0	FALSE	FALSE
1904	1	FALSE	NA	NA	NA	0	0	FALSE	FALSE
1905	2	TRUE	NA	TRUE	NA	2	1	TRUE	FALSE
1906	1	NA	FALSE	NA	NA	0	0	FALSE	FALSE
1907	1	FALSE	NA	NA	NA	0	0	FALSE	FALSE
1908	2	NA	FALSE	NA	TRUE	1	0	FALSE	FALSE
1909	2	TRUE	NA	NA	FALSE	1	0	FALSE	FALSE
1910	1	NA	NA	FALSE	NA	0	0	FALSE	FALSE
1911	2	NA	FALSE	NA	TRUE	1	0	FALSE	FALSE
1912	1	NA	NA	NA	FALSE	0	0	FALSE	FALSE
1913	1	NA	NA	NA	FALSE	0	0	FALSE	FALSE
1914	2	NA	TRUE	NA	TRUE	2	1	TRUE	FALSE
1915	1	FALSE	NA	NA	NA	0	0	FALSE	FALSE
1916	1	FALSE	NA	NA	NA	0	0	FALSE	FALSE
1917	1	NA	NA	NA	FALSE	0	0	FALSE	FALSE
1918	1	NA	NA	FALSE	NA	0	0	FALSE	FALSE
1919	1	FALSE	NA	NA	NA	0	0	FALSE	FALSE
1920	1	NA	NA	NA	FALSE	0	0	FALSE	FALSE
1921	1	NA	NA	NA	FALSE	0	0	FALSE	FALSE
1922	1	NA	NA	FALSE	NA	0	0	FALSE	FALSE
1923	1	NA	NA	NA	FALSE	0	0	FALSE	FALSE
1924	1	FALSE	NA	NA	NA	0	0	FALSE	FALSE
1925	1	NA	FALSE	NA	NA	0	0	FALSE	FALSE
1926	1	FALSE	NA	NA	NA	0	0	FALSE	FALSE
1927	1	NA	NA	NA	FALSE	0	0	FALSE	FALSE
1928	1	NA	NA	NA	FALSE	0	0	FALSE	FALSE
1929	2	NA	FALSE	NA	TRUE	1	0	FALSE	FALSE
1930	1	NA	NA	FALSE	NA	0	0	FALSE	FALSE
1931	1	FALSE	NA	NA	NA	0	0	FALSE	FALSE
1932	2	TRUE	TRUE	NA	NA	2	1	TRUE	FALSE
1933	1	NA	NA	NA	FALSE	0	0	FALSE	FALSE
1934	1	NA	NA	NA	FALSE	0	0	FALSE	FALSE
1935	1	FALSE	NA	NA	NA	0	0	FALSE	FALSE
1936	0	NA	NA	NA	NA	0	0	FALSE	FALSE
1937	1	NA	FALSE	NA	NA	0	0	FALSE	FALSE
1938	1	FALSE	NA	NA	NA	0	0	FALSE	FALSE
1939	0	NA	NA	NA	NA	0	0	FALSE	FALSE
1940	1	FALSE	NA	NA	NA	0	0	FALSE	FALSE
1941	2	TRUE	NA	TRUE	NA	2	1	TRUE	FALSE
1942	1	FALSE	NA	NA	NA	0	0	FALSE	FALSE
1943	1	NA	NA	NA	FALSE	0	0	FALSE	FALSE
1944	1	NA	NA	FALSE	NA	0	0	FALSE	FALSE
1945	1	NA	NA	FALSE	NA	0	0	FALSE	FALSE
1946	1	NA	NA	NA	FALSE	0	0	FALSE	FALSE
1947	2	TRUE	NA	NA	FALSE	1	0	FALSE	FALSE
1948	1	NA	FALSE	NA	NA	0	0	FALSE	FALSE
1949	1	FALSE	NA	NA	NA	0	0	FALSE	FALSE
1950	1	FALSE	NA	NA	NA	0	0	FALSE	FALSE
1951	1	NA	NA	NA	FALSE	0	0	FALSE	FALSE
1952	1	NA	NA	FALSE	NA	0	0	FALSE	FALSE
1953	1	NA	NA	FALSE	NA	0	0	FALSE	FALSE
1954	1	NA	NA	FALSE	NA	0	0	FALSE	FALSE
1955	1	NA	FALSE	NA	NA	0	0	FALSE	FALSE
1956	1	NA	FALSE	NA	NA	0	0	FALSE	FALSE
1957	1	NA	NA	NA	FALSE	0	0	FALSE	FALSE
1958	1	FALSE	NA	NA	NA	0	0	FALSE	FALSE
1959	1	NA	FALSE	NA	NA	0	0	FALSE	FALSE
1960	1	NA	NA	FALSE	NA	0	0	FALSE	FALSE
1961	1	FALSE	NA	NA	NA	0	0	FALSE	FALSE
1962	2	NA	TRUE	NA	TRUE	2	1	TRUE	FALSE
1963	1	FALSE	NA	NA	NA	0	0	FALSE	FALSE
1964	1	FALSE	NA	NA	NA	0	0	FALSE	FALSE
1965	1	NA	NA	NA	FALSE	0	0	FALSE	FALSE
1966	1	NA	NA	FALSE	NA	0	0	FALSE	FALSE
1967	1	FALSE	NA	NA	NA	0	0	FALSE	FALSE
1968	2	NA	TRUE	NA	FALSE	1	0	FALSE	FALSE
1969	1	FALSE	NA	NA	NA	0	0	FALSE	FALSE
1970	1	NA	NA	NA	FALSE	0	0	FALSE	FALSE
1971	1	FALSE	NA	NA	NA	0	0	FALSE	FALSE
1972	1	NA	NA	FALSE	NA	0	0	FALSE	FALSE
1973	1	NA	NA	NA	FALSE	0	0	FALSE	FALSE
1974	1	FALSE	NA	NA	NA	0	0	FALSE	FALSE
1975	1	NA	NA	FALSE	NA	0	0	FALSE	FALSE
1976	1	FALSE	NA	NA	NA	0	0	FALSE	FALSE
1977	2	NA	TRUE	NA	FALSE	1	0	FALSE	FALSE
1978	1	NA	NA	FALSE	NA	0	0	FALSE	FALSE
1979	1	FALSE	NA	NA	NA	0	0	FALSE	FALSE
1980	2	NA	FALSE	NA	TRUE	1	0	FALSE	FALSE
1981	1	FALSE	NA	NA	NA	0	0	FALSE	FALSE
1982	1	NA	NA	FALSE	NA	0	0	FALSE	FALSE
1983	1	NA	NA	NA	FALSE	0	0	FALSE	FALSE
1984	1	NA	NA	FALSE	NA	0	0	FALSE	FALSE
1985	1	FALSE	NA	NA	NA	0	0	FALSE	FALSE
1986	1	FALSE	NA	NA	NA	0	0	FALSE	FALSE
1987	1	FALSE	NA	NA	NA	0	0	FALSE	FALSE
1988	1	NA	NA	NA	FALSE	0	0	FALSE	FALSE
1989	1	NA	NA	NA	FALSE	0	0	FALSE	FALSE
1990	1	NA	NA	FALSE	NA	0	0	FALSE	FALSE
1991	1	NA	FALSE	NA	NA	0	0	FALSE	FALSE
1992	2	TRUE	NA	NA	FALSE	1	0	FALSE	FALSE
1993	1	NA	NA	NA	FALSE	0	0	FALSE	FALSE
1994	1	FALSE	NA	NA	NA	0	0	FALSE	FALSE
1995	2	NA	FALSE	NA	TRUE	1	0	FALSE	FALSE
1996	1	FALSE	NA	NA	NA	0	0	FALSE	FALSE
1997	1	FALSE	NA	NA	NA	0	0	FALSE	FALSE
1998	1	FALSE	NA	NA	NA	0	0	FALSE	FALSE
1999	1	NA	NA	NA	FALSE	0	0	FALSE	FALSE
[truncated: 5,907 more rows]
