# Supplementary material for: HPV16 genetic variation provides evidence of positive natural selection driven by HLA class I
Source: Nat Commun. 2026 Jun 2;17:7064. doi: 10.1038/s41467-026-73531-0 (PMC13392105; doi:10.1038/s41467-026-73531-0)
Supplement: Supplementary file 6 — Data 4 [file 41467_2026_73531_MOESM6_ESM.xlsx]

## Sheet: Positively-selected-codons
ORF	Codon (genome positions)	Overlapping ORFs	Non-coding elements	Sub/lineage-defining site (type)	Centrality (SODC)	HPV16REF codon (amino acid)	HPV16 amino acids	HPV16 codons	Sub/lineage-defining codons	Mutable (CpG,TpC) /Stable (TpG, TpT) sites	Radical (intermediate) amino acid pairs	dN>dS p-value (HyPhy)	HLA restriction (IEDB epitopes, counts)	Divergence from IEDB epitope(s)	HPV31 amino acid(s)	HPV35 amino acid(s)
E6	10 (131-133)	—	—	132 (NSYN)	Interm (26)	AGA (R)	R=91.5%,G=2.9%,T=1.2%,I=4.4%	AGA,GGA,AGG,CGA,ACA,ATA	AGA,ACA,ATA	0.97/1.98	G/I, G/R (I/R, I/T, R/T)	0.012	Class I (1), A*11:01 (1), B*07:02 (2), B7 (1)	0.09	R	Y
E6	14 (143-145)	—	—	143 (NSYN), 145 (NSYN)	Interm (27)	CAG (Q)	Q=86.4%,D=5.7%,H=7.9%	CAG,GAT,CAT	CAG,GAT,CAT	0.06/0.94	—	0.003	Class I (2), A*02:01 (2), A*02:07 (1), A2 (2), B*07:02 (2), B7 (1)	0.14	E	D
E6	25 (176-178)	—	—	178 (NSYN)	Low (19)	GAT (D)	D=94%,N=0.7%,E=5%,H=0.1%,Y=0.07%,Q=0.04%	GAT,AAT,GAA,CAT,TAT,GAG,GAC,CAG	GAT,GAG	1.04/0.02	D/Y, E/Y, N/Y (H/Y, Q/Y)	0.051	Class I (1), A*02:01 (5), A*02:02 (1), A*02:03 (1), A*02:05 (1), A*02:06 (1), A*11:01 (1), A*24:02 (1), A2 (1), A24 (1), B*18:01 (1), B*40:02 (1), B*48:01 (1), B18 (1), B44 (1)	0.06	E	E
E6	29 (188-190)	—	—	—	Interm (27)	GAA (E)	E=99%,Q=0.7%,K=0.2%,G=0.1%	GAA,CAA,AAA,GGA	—	0.99/1.01	G/K (E/G, G/Q)	0.028	Class I (1), A*02:01 (3), A*03:01 (1), A*11:01 (2), A2 (1), B*18:01 (1), B*40:02 (1), B*48:01 (1), B18 (1)	0.01	N	N
E6	68 (305-307)	—	—	—	Interm (22)	AAG (K)	K=100%,N=0.02%,R=0.05%	AAG,AAC,AGG	—	—/1	—	0.053	Class I (1), A*01:01 (1), A*03:01 (1), A*11:01 (2), B18 (1), B62 (1)	<0.01	R	K
E6	83 (350-352)	—	—	350 (NSYN)	Interm (30)	TTG (L)	L=57%,V=43%,M=0.02%	TTG,GTG,GTA,ATG	TTG,GTG	—/2.14	—	0.005	Class I (1), A*03:01 (1), A*24:02 (3), A24 (1), B*27:05 (1), B*40:01 (1)	0.45	V	V
E6	113 (440-442)	—	—	—	Interm (25)	GAA (E)	E=100%,D=0.2%	GAA,GAG,GAC	—	1/1	—	0.04	B*07:02 (1), B18 (1)	<0.01	E	V
E6	122 (467-469)	—	—	—	Low (17)	AAG (K)	K=100%,N=0.1%,R=0.02%	AAG,AAC,AGG	—	—/1	—	0.055	A*03:01 (1)	<0.01	K	K
E7	20 (619-621)	—	—	—	Low (10)	ACT (T)	T=100%,C=0.02%,S=0.02%	ACT,TGT,TCT	—	<0.01/1	—	<0.001	Class I (2), A*01:01 (2), A*02:01 (3), A*02:02 (1), A*02:03 (1), A*02:04 (1), A*02:06 (1), A*02:09 (1), A2 (1), B*15:01 (1), B18 (1)	<0.01	T	T
E7	29 (646-648)	—	—	647 (NSYN)	Low (11)	AAT (N)	N=91%,S=9%,T=0.02%,H=0.02%	AAT,AGT,ACT,CAT	AAT,AGT	—/1.91	—	0.013	—	—	L,P,S	C
E1	38 (976-978)	—	—	—	— (low pLDDT)	AAC (N)	N=100%,K=0.2%	AAC,AAG	—	1/1	—	0.069	—	—	N,T,Y	N
E1	78 (1096-1098)	—	—	1096 (NSYN)	Low (17)	CAA (Q)	Q=84%,E=16%	CAA,GAA	CAA,GAA	0.16/1.84	—	0.071	—	—	A,E	T
E1	100 (1162-1164)	—	—	1163 (NSYN)	— (low pLDDT)	GGA (G)	G=87%,E=13%,V=0.02%	GGA,GAA,GTA	GGA,GAA	1/0.13	E/V (E/G, G/V)	0.016	—	—	S	L,V
E1	208 (1486-1488)	—	—	1486 (syn)	High (36)	TTA (L)	L=100%,V=0.02%,Q=0.1%	TTA,CTA,GTA,CAA	TTA,CTA	—/0.85	—	0.022	—	—	L	L
E1	219 (1519-1521)	—	—	—	High (50)	TTT (F)	F=100%,Y=0.04%	TTT,TAT	—	—/3	—	0.09	—	—	F	F
E1	220 (1522-1524)	—	—	1522 (NSYN)	Interm (24)	TCA (S)	S=70%,T=30%,L=0.2%	TCA,ACA,TTA,TCG	TCA,ACA	0.7/1.7	L/S (L/T)	0.007	—	—	M	T
E1	294 (1744-1746)	—	—	1744 (NSYN)	High (52)	CTG (L)	L=88%,M=12%	CTG,ATG	CTG,ATG	—/1	—	0.01	A*02:01 (1), A*68:01 (1)	0.12	L	L
E1	597 (2653-2655)	—	—	—	Low (8)	AAC (N)	N=100%,H=0.04%	AAC,CAC	—	1/1	—	0.092	—	—	H,N	N
E2	25 (2828-2830)	—	—	2828 (NSYN)	Interm (22)	GAC (D)	D=95%,N=5%,Y=0.02%	GAC,AAC,GAT,TAC	GAC,AAC	0.95/0.05	—	0.065	—	—	Q,R	C
E2	35 (2858-2860)	—	—	2860 (NSYN)	High (39)	CAC (H)	H=85%,Q=15%,Y=0.3%	CAC,CAA,CAT,TAC	CAC,CAA	—/1.3	—	0.1	—	—	H	L
E2	135 (3158-3160)	—	—	3159 (NSYN)	Interm (27)	ACA (T)	T=80%,K=20%	ACA,AAA	ACA,AAA	—/1.2	—	0.002	—	—	K	T
E2	136 (3161-3163)	—	—	3161 (NSYN)	Interm (25)	CAT (H)	H=91%,Y=9%,N=0.02%,C=0.3%	CAT,TAT,AAT,TGT	CAT,TAT	—/0.91	C/N, N/Y (C/H, C/Y, H/Y)	0.006	—	—	C,F	H,Q
E2	142 (3179-3181)	—	—	—	Low (17)	GAA (E)	E=93%,D=7%,Q=0.02%	GAA,GAC,CAA	GAA,GAC	1/1.01	—	0.033	A*02:01 (2), A2 (1)	0.07	D,N	D,E
E2	143 (3182-3184)	—	—	3182 (NSYN)	Low (12)	GCA (A)	A=85%,E=0.02%,T=15%	GCA,GAA,ACA	GCA,ACA	<0.01/1.07	—	0.019	A*02:01 (2), A2 (1)	0.15	G	S
E2	144 (3185-3187)	—	—	—	Low (12)	TCA (S)	S=100%,T=0.02%,L=0.04%	TCA,ACA,TTA,TCC	—	1/1	L/S (L/T)	0.038	A*02:01 (2), A2 (1)	<0.01	Q	I,T
E2	151 (3206-3208)	—	—	—	Interm (28)	CAA (Q)	Q=100%,E=0.1%,H=0.2%	CAA,GAA,CAC	—	0.89/2	—	0.087	A*01:01 (2)	<0.01	Q	L
E2	157 (3224-3226)	—	—	3224 (NSYN)	High (38)	TTA (L)	L=92%,I=8%,M=0.2%	TTA,CTA,ATA,ATG	TTA,ATA	<0.01/1.84	—	0.082	A*01:01 (1)	0.08	I	I
E2	165 (3248-3250)	—	—	3249 (NSYN)	Low (19)	CGA (R)	R=80%,Q=20%,P=0.02%,K=0.02%	CGA,CAA,CGG,CCA,CAG,AAA	CGA,CAA	2.41/1.39	K/P, P/R (P/Q)	0.009	B*15:01 (1), B*35:01 (1)	0.2	I,R	E
E2	203 (3362-3364)	E4	—	3362 (NSYN)	— (low pLDDT)	AAC (N)	N=84%,D=16%,T=0.02%	AAC,GAC,ACC	AAC,GAC	1.32/1.67	—	0.001	—	—	D,H	T
E2	210 (3383-3385)	E4	—	3384 (NSYN)	— (low pLDDT)	ATT (I)	I=84%,T=16%	ATT,ACT	ATT,ACT	—/0.84	—	0.013	B*07:02 (1)	0.16	I	I
E2	211 (3386-3388)	E4	—	—	— (low pLDDT)	ATT (I)	I=94%,T=6%,V=0.02%	ATT,ACT,ATC,GTT	ATT,ACT	<0.01/0.94	—	0.035	B*07:02 (1)	0.06	V	A
E2	219 (3410-3412)	E4	—	—	— (low pLDDT)	CCC (P)	P=30%,S=69%,F=0.04%,T=0.8%,L=0.02%	CCC,TCC,TTC,ACC,CTC	—	1.68/0.01	F/P, F/S, L/S (F/T, L/P, L/T)	<0.001	B*07:02 (1)	0.7	T	T
E2	220 (3413-3415)	E4	—	—	— (low pLDDT)	GCC (A)	A=99%,T=0.6%,S=0.1%	GCC,ACC,TCC	—	1.98/0.01	—	0.076	B*07:02 (1)	0.01	A,T	T
E2	221 (3416-3418)	E4	—	—	— (low pLDDT)	GCG (A)	A=99%,T=1%	GCG,ACG	—	3.99/0.01	—	0.086	B*07:02 (1)	0.01	T	E,K
E2	224 (3425-3427)	E4	—	—	— (low pLDDT)	ACC (T)	T=97%,P=2%,S=0.6%	ACC,CCC,TCC	ACC,CCC	0.03/0.01	—	0.007	B*07:02 (1)	0.03	C,S	A,S,T
E2	226 (3431-3433)	E4	—	3431 (NSYN)	— (low pLDDT)	GCC (A)	A=96%,S=0.02%,T=4%,V=0.02%	GCC,TCC,ACC,GTC	GCC,ACC	1/—	—	0.075	B*07:02 (1)	0.04	T	A
E2	232 (3449-3451)	E4	ESE/regulatory	3449 (NSYN)	— (low pLDDT)	GAA (E)	E=79%,K=21%,A=0.02%,T=0.02%	GAA,AAA,GCA,ACA	GAA,AAA	1.59/1.42	A/K (A/E, E/T, K/T)	0.006	—	—	S	T
E2	243 (3482-3484)	E4	ESE/regulatory	—	— (low pLDDT)	TCA (S)	S=100%,A=0.09%	TCA,TCT,GCA	—	1/1	—	0.061	—	—	I,T	E,G
E2	274 (3575-3577)	E4	—	—	— (low pLDDT)	TCA (S)	S=88%,A=11%,L=0.1%	TCA,GCA,TTA	—	1/1	L/S (A/L)	0.003	A*03:01 (1)	0.12	I,T	T
E2	285 (3608-3610)	E4	ESS/regulatory	—	Low (14)	ACT (T)	T=100%,S=0.2%	ACT,TCT	—	<0.01/1	—	0.097	A*11:01 (1)	<0.01	T	T
E2	310 (3683-3685)	—	ISE/regulatory	—	Interm (21)	ACA (T)	T=66%,K=34%,S=0.02%,I=0.02%	ACA,AAA,ACC,TCA,ATA	ACA,AAA	<0.01/1.34	I/K, I/S (I/T, K/S, K/T)	0.002	A*02:01 (1), B*08:01 (1)	0.34	Q	A
E4	53 (3516-3518)	E2	ESE/regulatory	3516 (NSYN), 3517 (NSYN)	— (low pLDDT)	CTA (L)	L=84.8%,T=12.1%,I=3.0%,Q=0.02%	CTA,ACA,ATA,CAA	CTA,ATA,ACA	—/1.12	—	<0.001	—	—	I,T	P
E4	60 (3537-3539)	E2	—	3538 (NSYN)	— (low pLDDT)	CAG (Q)	Q=88%,P=12%,S=0.06%,L=0.06%,A=0.04%	CAG,CCG,TCG,CTG,GCG	CAG,CCG	1.24/0.88	L/S (A/L, A/Q, L/P, L/Q, P/Q)	0.008	—	—	P,S	P
E5	8 (3871-3873)	—	—	—	Low (19)	TCC (S)	S=100%,F=0.2%,Y=0.2%	TCC,TTC,TAC	—	1/<0.01	—	0.073	C*05:01 (1), C*08:02 (1)	<0.01	T	S
E5	40 (3967-3969)	—	—	—	Interm (21)	ACA (T)	T=98%,A=2%	ACA,GCA	—	0.01/1.99	—	0.038	A*02:01 (1)	0.02	A,T	A,S
E5	65 (4042-4044)	—	—	4042 (NSYN)	Interm (26)	ATA (I)	I=31%,V=66%,A=0.05%,L=3%,G=0.02%	ATA,GTA,GCA,TTA,GGA,CTA	GTA,TTA	<0.01/0.06	G/I, G/L (A/I, A/L, A/V, G/V)	0.03	A*02:01 (1), A*29:02 (1)	0.69	V	C
L2	243 (4963-4965)	—	—	—	High (40)	GTA (V)	V=87%,I=13%	GTA,ATA	—	—/1	—	0.011	—	—	F,L	M
L2	269 (5041-5043)	—	—	—	Low (15)	TCT (S)	S=66%,P=33%,Y=0.06%,F=0.02%,A=0.6%,T=0.4%,D=0.04%	TCT,CCT,TAT,TTT,GCT,ACT,GAT	TCT,CCT	0.99/0.67	A/F, A/Y, D/F, D/Y, F/P, F/S, P/Y, S/Y (A/D, D/P, D/S, D/T, F/T, T/Y)	<0.001	—	—	F,S	E
L2	270 (5044-5046)	—	—	—	Low (18)	AGT (S)	S=96%,G=0.4%,N=4%	AGT,GGT,AAT	AGT,AAT	—/0.04	—	0.051	—	—	-	-
L2	334 (5236-5238)	—	—	5236 (NSYN)	Low (10)	GAT (D)	D=84%,N=16%,H=0.2%,T=0.2%,G=0.02%,E=0.02%,A=0.06%	GAT,AAT,CAT,ACT,GGT,GAG,GCT	GAT,AAT	0.84/0.16	—	0.038	—	—	D,H,N,T	T
L2	351 (5287-5289)	—	—	—	— (low pLDDT)	ACC (T)	T=100%,A=0.06%,N=0.02%,P=0.2%	ACC,ACT,GCC,AAC,CCC	—	0.03/<0.01	—	0.096	—	—	-	S
L2	378 (5368-5370)	—	—	5368 (NSYN), 5369 (NSYN)	— (low pLDDT)	TCT (S)	S=80.26%,F=9.93%,Y=0.06%,V=9.64%,A=0.03%,C=0.09%	TCT,TTT,TAT,GTT,GCT,TGT,TCA	TCT,TTT,GTT	0.8/1.2	A/F, A/Y, F/S, S/Y (A/V, C/F, C/S, C/Y, S/V)	0.034	—	—	T	I,S
L2	385 (5389-5391)	—	—	5389 (NSYN)	— (low pLDDT)	GTA (V)	V=81%,I=18%,L=0.03%,T=1%	GTA,ATA,TTA,ACA	GTA,ATA	<0.01/0.01	—	0.033	—	—	F,S	A
L1	181 (6179-6181)	—	—	—	Low (10)	AAT (N)	N=89%,T=11%,H=0.02%	AAT,ACT,CAT	AAT,ACT	—/0.9	—	0.078	—	—	A,T	K
L1	389 (6803-6805)	—	—	—	Interm (25)	ACA (T)	T=94%,S=6%,A=0.06%	ACA,TCA,GCA	ACA,TCA	0.06/1	—	0.015	—	—	T	T
L1	505 (7151-7153)	—	NRE/regulatory	—	— (low pLDDT)	CTG (L)	L=100%,R=0.02%,Q=0.06%	CTG,CGG,CAG	—	<0.01/1	—	0.033	—	—	K,R,T	G,R,S
