# Supplementary material for: HPV16 genetic variation provides evidence of positive natural selection driven by HLA class I
Source: Nat Commun. 2026 Jun 2;17:7064. doi: 10.1038/s41467-026-73531-0 (PMC13392105; doi:10.1038/s41467-026-73531-0)
Supplement: Supplementary file 7 — Data 5 [file 41467_2026_73531_MOESM7_ESM.xlsx]

## Sheet: E1-variants-and-structure
product	codon	UniProt_P03114	HPV16REF_aa	A1A2_cases	A1A2_cases_with_var	A1A2_cases_with_var_prop	A1A2_ctrls	A1A2_ctrls_with_var	A1A2_ctrls_with_var_prop	fisher_OR	fisher_CI_lo	fisher_CI_hi	fisher_p_value	aa_variants	DUET_∆∆G	DynaMut2_∆∆G	radical_aa_pairs	moderate_aa_pairs	conservative_aa_pairs	Notes
E1	38	N-terminal domain	N	853	1	0.00117233	716	0	0	Inf	0.0215381	Inf	1	K	0.475	-0.02	—	K/N	—
E1	78	N-terminal domain	Q	832	1	0.00120192	706	1	0.00141643	0.848468	0.0108024	66.656	1	E	0.135	-0.14	—	—	E/Q
E1	100	Nuclear Export Signal	G	833	6	0.00720288	705	1	0.00141844	5.10331	0.616921	235.018	0.133243	E,V	-0.883, -0.805	-0.19, -1.07	E/V	E/G, G/V	—	P100 is *E* in Bergvall et al., 2013 alignment (Fig. 8)
E1	208	DNA-binding region	L	817	1	0.00122399	695	0	0	Inf	0.0218274	Inf	1	V,Q	-1.1,-1.47	-1.69,-1.99	—	L/Q, Q/V	L/V
E1	219	DNA-binding region	F	—	—	—	—	—	—	—	—	—	—	Y	-0.433	-0.5	—	—	F/Y
E1	220	DNA-binding region	S	817	249	0.304774	695	221	0.317986	0.940288	0.751349	1.17704	0.615896	L,T	0.483,0.244	0.35,-0.19	L/S	L/T	S/T
E1	294	DNA-binding region	L	848	3	0.00353774	715	0	0	Inf	0.348596	Inf	0.254954	M	-1.057	-0.47	—	—	L/M
E1	597	SF3 helicase	N	—	—	—	—	—	—	—	—	—	—	H	-0.125	-0.07	—	—	H/N	Present in truncated E1C transcript (Schmitt et al., 2011)
				^PaP A1/A2 case vs. control analysis; positions 219 and 597 had no variation in A1/A2; 220 was excluded for having common (frequency >5%) variants										^All observed variants structural analysis
