# Supplementary material for: HPV16 genetic variation provides evidence of positive natural selection driven by HLA class I
Source: Nat Commun. 2026 Jun 2;17:7064. doi: 10.1038/s41467-026-73531-0 (PMC13392105; doi:10.1038/s41467-026-73531-0)
Supplement: Supplementary file 8 — Data 6 [file 41467_2026_73531_MOESM8_ESM.xlsx]

## Sheet: IEDB-epitopes-initial
IEDB_ID	peptide_raw	IEDB_count	peptide_raw_width	ORF	start	end	top_hit_ORF	top_hit_start	top_hit_end	top_hit_width	top_hit_seq	top_hit_dist	start_match	end_match	width_match	n_matches	top_hit_overhang	top_hit_start_used	HLA
60222	SPRLKAICI	1	9	E1	107	115	E1	107	115	9	SPRLKAICI	0	TRUE	TRUE	TRUE	1	FALSE	107	HLA-B*07:02
2150796	RPFKSNKST	1	9	E1	224	232	E1	224	232	9	RPFKSNKST	0	TRUE	TRUE	TRUE	1	FALSE	224	HLA-B*07:02
110439	TLLQQYCLYL	1	10	E1	253	262	E1	253	262	10	TLLQQYCLYL	0	TRUE	TRUE	TRUE	1	FALSE	253	HLA-A*02:01,HLA-A2
111495	LLQQYCLYL	1	9	E1	254	262	E1	254	262	9	LLQQYCLYL	0	TRUE	TRUE	TRUE	1	FALSE	254	HLA-A*02:01,HLA-A2
111782	SLACSWGMV	1	9	E1	266	274	E1	266	274	9	SLACSWGMV	0	TRUE	TRUE	TRUE	1	FALSE	266	HLA-A*02:01
111783	SLACSWGMVV	1	10	E1	266	275	E1	266	275	10	SLACSWGMVV	0	TRUE	TRUE	TRUE	1	FALSE	266	HLA-A*02:01
769595	ETIEKLLSKL	1	10	E1	288	297	E1	288	297	10	ETIEKLLSKL	0	TRUE	TRUE	TRUE	1	FALSE	288	HLA-A*68:01
111459	KLLSKLLCV	1	9	E1	292	300	E1	292	300	9	KLLSKLLCV	0	TRUE	TRUE	TRUE	1	FALSE	292	HLA-A*02:01
111155	CMMIEPPKL	1	9	E1	304	312	E1	304	312	9	CMMIEPPKL	0	TRUE	TRUE	TRUE	1	FALSE	304	HLA-A*02:01
2150441	FELSQMVQW	1	9	E1	355	363	E1	355	363	9	FELSQMVQW	0	TRUE	TRUE	TRUE	1	FALSE	355	HLA-B*18:01,HLA-B*44:02
2150813	SEIAYKYAQL	1	10	E1	373	382	E1	373	382	10	SEIAYKYAQL	0	TRUE	TRUE	TRUE	1	FALSE	373	HLA-B*18:01,HLA-B*44:02
111282	FLQGSVICFV	1	10	E1	493	502	E1	493	502	10	FLQGSVICFV	0	TRUE	TRUE	TRUE	1	FALSE	493	HLA-A*02:01
2150345	ALDGNLVSMDV	1	11	E1	539	549	E1	539	549	11	ALDGNLVSMDV	0	TRUE	TRUE	TRUE	1	FALSE	539	HLA-A*02:01
439039	LLITSNINA	1	9	E1	562	570	E1	562	570	9	LLITSNINA	0	TRUE	TRUE	TRUE	1	FALSE	562	HLA-A*02:01
2150846	SRWPYLHNR	1	9	E1	574	582	E1	574	582	9	SRWPYLHNR	0	TRUE	TRUE	TRUE	1	FALSE	574	HLA-B*27:05
2223933	WPYLHNRLV	1	9	E1	576	584	E1	576	584	9	WPYLHNRLV	0	TRUE	TRUE	TRUE	1	FALSE	576	HLA-B*08:01
2150993	YLHNRLVVF	1	9	E1	578	586	E1	578	586	9	YLHNRLVVF	0	TRUE	TRUE	TRUE	1	FALSE	578	HLA-B*08:01
911836	RLECAIYYK	1	9	E2	37	45	E2	37	45	9	RLECAIYYK	0	TRUE	TRUE	TRUE	1	FALSE	37	HLA-A*11:01
911791	LAVSKNKAL	1	9	E2	62	70	E2	62	70	9	LAVSKNKAL	0	TRUE	TRUE	TRUE	1	FALSE	62	HLA-B*08:01
108770	ALQAIELQL	1	9	E2	69	77	E2	69	77	9	ALQAIELQL	0	TRUE	TRUE	TRUE	1	FALSE	69	HLA-A*02:01,HLA-A2
109984	TLQDVSLEV	1	9	E2	93	101	E2	93	101	9	TLQDVSLEV	0	TRUE	TRUE	TRUE	1	FALSE	93	HLA-A*02:01
2150878	TLQDVSLEVYL	1	11	E2	93	103	E2	93	103	11	TLQDVSLEVYL	0	TRUE	TRUE	TRUE	1	FALSE	93	HLA-A*02:01
911799	LQDVSLEVY	1	9	E2	94	102	E2	94	102	9	LQDVSLEVY	0	TRUE	TRUE	TRUE	1	FALSE	94	HLA-B*15:01
441864	YLTAPTGCI	1	9	E2	102	110	E2	102	110	9	YLTAPTGCI	0	TRUE	TRUE	TRUE	1	FALSE	102	HLA-A*02:01
911803	LTAPTGCIKK	1	10	E2	103	112	E2	103	112	10	LTAPTGCIKK	0	TRUE	TRUE	TRUE	1	FALSE	103	HLA-A*68:01
110125	YICEEASVTV	1	10	E2	138	147	E2	138	147	10	YICEEASVTV	0	TRUE	TRUE	TRUE	1	FALSE	138	HLA-A*02:01,HLA-A2
2150987	YICEEASVTVV	1	11	E2	138	148	E2	138	148	11	YICEEASVTVV	0	TRUE	TRUE	TRUE	1	FALSE	138	HLA-A*02:01
911884	VVEGQVDYY	1	9	E2	147	155	E2	147	155	9	VVEGQVDYY	0	TRUE	TRUE	TRUE	1	FALSE	147	HLA-A*01:01
1689248	QVDYYGLYY	1	9	E2	151	159	E2	151	159	9	QVDYYGLYY	0	TRUE	TRUE	TRUE	1	FALSE	151	HLA-A*01:01
911911	YYVHEGIRTY	1	10	E2	158	167	E2	158	167	10	YYVHEGIRTY	0	TRUE	TRUE	TRUE	1	FALSE	158	HLA-B*15:01
2151008	YVHEGIRTY	1	9	E2	159	167	E2	159	167	9	YVHEGIRTY	0	TRUE	TRUE	TRUE	1	FALSE	159	HLA-B*35:01
2223955	YSKNKVWEV	1	9	E2	178	186	E2	178	186	9	YSKNKVWEV	0	TRUE	TRUE	TRUE	1	FALSE	178	HLA-B*08:01
2150712	NKVWEVHAGGQVILC	1	15	E2	181	195	E2	181	195	15	NKVWEVHAGGQVILC	0	TRUE	TRUE	TRUE	1	FALSE	181	HLA-A*01:01
911835	QVILCPTSV	1	9	E2	191	199	E2	191	199	9	QVILCPTSV	0	TRUE	TRUE	TRUE	1	FALSE	191	HLA-A*02:01
911857	SPEIIRQHL	1	9	E2	207	215	E2	207	215	9	SPEIIRQHL	0	TRUE	TRUE	TRUE	1	FALSE	207	HLA-B*07:02
911753	HPAATHTKAV	1	10	E2	218	227	E2	218	227	10	HPAATHTKAV	0	TRUE	TRUE	TRUE	1	FALSE	218	HLA-B*07:02
911815	NPCHTTKLL	1	9	E2	249	257	E2	249	257	9	NPCHTTKLL	0	TRUE	TRUE	TRUE	1	FALSE	249	HLA-B*07:02
2150538	HRDSVDSAPI	1	10	E2	258	267	E2	258	267	10	HRDSVDSAPI	0	TRUE	TRUE	TRUE	1	FALSE	258	HLA-B*27:05
911721	DSAPILTAF	1	9	E2	263	271	E2	263	271	9	DSAPILTAF	0	TRUE	TRUE	TRUE	1	FALSE	263	HLA_class_I
911768	ILTAFNSSHK	1	10	E2	267	276	E2	267	276	10	ILTAFNSSHK	0	TRUE	TRUE	TRUE	1	FALSE	267	HLA-A*03:01
911819	NTTPIVHLK	1	9	E2	284	292	E2	284	292	9	NTTPIVHLK	0	TRUE	TRUE	TRUE	1	FALSE	284	HLA-A*11:01
911865	TLKCLRYRFK	1	10	E2	297	306	E2	297	306	10	TLKCLRYRFK	0	TRUE	TRUE	TRUE	1	FALSE	297	HLA-A*02:01
911909	YRFKKHCTL	1	9	E2	303	311	E2	303	311	9	YRFKKHCTL	0	TRUE	TRUE	TRUE	1	FALSE	303	HLA-B*08:01
911866	TLYTAVSST	1	9	E2	310	318	E2	310	318	9	TLYTAVSST	0	TRUE	TRUE	TRUE	1	FALSE	310	HLA-A*02:01
911785	KSAIVTLTY	1	9	E2	329	337	E2	329	337	9	KSAIVTLTY	0	TRUE	TRUE	TRUE	1	FALSE	329	HLA-A*01:01,HLA-B*15:01
2150975	WPTTPPRPI	1	9	E4	23	31	E4	14	22	9	WPTTPPRPI	0	FALSE	FALSE	TRUE	1	FALSE	14	HLA-B*07:02
2222890	LQSSLHLTA	1	9	E4	73	81	E4	64	72	9	LQSSLHLTA	0	FALSE	FALSE	TRUE	1	FALSE	64	HLA-B*13:02
2150714	NLDTASTTL	1	9	E5	3	11	E5	3	11	9	NLDTASTTL	0	TRUE	TRUE	TRUE	1	FALSE	3	HLA-C*05:01,HLA-C*08:02
110579	FLLCFCVLL	1	9	E5	15	23	E5	15	23	9	FLLCFCVLL	0	TRUE	TRUE	TRUE	1	FALSE	15	HLA-A*02:01
110736	VLLCVCLLI	1	9	E5	21	29	E5	21	29	9	VLLCVCLLI	0	TRUE	TRUE	TRUE	1	FALSE	21	HLA-A*02:01
110660	LLLSVSTYT	1	9	E5	32	40	E5	32	40	9	LLLSVSTYT	0	TRUE	TRUE	TRUE	1	FALSE	32	HLA-A*02:01
110737	VLLLWITAA	1	9	E5	46	54	E5	46	54	9	VLLLWITAA	0	TRUE	TRUE	TRUE	1	FALSE	46	HLA-A*02:01
110661	LLWITAASA	1	9	E5	48	56	E5	48	56	9	LLWITAASA	0	TRUE	TRUE	TRUE	1	FALSE	48	HLA-A*02:01
110702	SAFRCFIVY	1	9	E5	55	63	E5	55	63	9	SAFRCFIVY	0	TRUE	TRUE	TRUE	1	FALSE	55	HLA-B*15:01,HLA-B*35:01,HLA-B*35:43
110744	YIIFVYIPL	1	9	E5	63	71	E5	63	71	9	YIIFVYIPL	0	TRUE	TRUE	TRUE	1	FALSE	63	HLA-A*02:01
110633	IFVYIPLFL	1	9	E5	65	73	E5	65	73	9	IFVYIPLFL	0	TRUE	TRUE	TRUE	1	FALSE	65	HLA-A*29:02
110745	YIPLFLIHT	1	9	E5	68	76	E5	68	76	9	YIPLFLIHT	0	TRUE	TRUE	TRUE	1	FALSE	68	HLA-A*02:01
110338	MHQKRTAMFQDPQERPRKLPQLCTELQTTIHDI	1	33	E6	1	33	E6	-6	26	33	MFQDPQERPRKLPQLCTELQTTIHDI	7	FALSE	FALSE	TRUE	1	TRUE	1	HLA_class_I
2222981	RTAMFQDPQERPRKL	1	15	E6	5	19	E6	-2	12	15	MFQDPQERPRKL	3	FALSE	FALSE	TRUE	1	TRUE	1	HLA_class_I
3089	AMFQDPQER	1	9	E6	7	15	E6	0	8	9	MFQDPQER	1	FALSE	FALSE	TRUE	1	TRUE	1	HLA-A*02:01,HLA-A*03:01,HLA-A*11:01
111289	FQDPQERPRK	1	10	E6	9	18	E6	2	11	10	FQDPQERPRK	0	FALSE	FALSE	TRUE	1	FALSE	2	HLA-A*11:01
113122	QERPRKLPQL	1	10	E6	13	22	E6	6	15	10	QERPRKLPQL	0	FALSE	FALSE	TRUE	1	FALSE	6	HLA-B7
111665	QERPRKLPQLCTELQ	1	15	E6	13	27	E6	6	20	15	QERPRKLPQLCTELQ	0	FALSE	FALSE	TRUE	1	FALSE	6	HLA_class_I
119002	RPRKLPQL	1	8	E6	15	22	E6	8	15	8	RPRKLPQL	0	FALSE	FALSE	TRUE	1	FALSE	8	HLA_class_I
2157390	RPRKLPQLC	1	9	E6	15	23	E6	8	16	9	RPRKLPQLC	0	FALSE	FALSE	TRUE	1	FALSE	8	HLA-B*07:02
911841	RPRKLPQLCT	1	10	E6	15	24	E6	8	17	10	RPRKLPQLCT	0	FALSE	FALSE	TRUE	1	FALSE	8	HLA-B*07:02
110373	PRKLPQLCTELQTTIHDIILECVYC	1	25	E6	16	40	E6	9	33	25	PRKLPQLCTELQTTIHDIILECVYC	0	FALSE	FALSE	TRUE	1	FALSE	9	HLA_class_I
2222974	RKLPQLCTELQTTIH	1	15	E6	17	31	E6	10	24	15	RKLPQLCTELQTTIH	0	FALSE	FALSE	TRUE	1	FALSE	10	HLA_class_I
32085	KLPQLCTEL	1	9	E6	18	26	E6	11	19	9	KLPQLCTEL	0	FALSE	FALSE	TRUE	1	FALSE	11	HLA-A*02:01,HLA-A*02:07,HLA-A2
110306	KLPQLCTELQTTIHDIILECVYCKQQLLRREV	1	32	E6	18	49	E6	11	42	32	KLPQLCTELQTTIHDIILECVYCKQQLLRREV	0	FALSE	FALSE	TRUE	1	FALSE	11	HLA_class_I
118891	LPQLCTEL	1	8	E6	19	26	E6	12	19	8	LPQLCTEL	0	FALSE	FALSE	TRUE	1	FALSE	12	HLA_class_I
111674	QLCTELQTT	1	9	E6	21	29	E6	14	22	9	QLCTELQTT	0	FALSE	FALSE	TRUE	1	FALSE	14	HLA-A*02:01
118987	QLCTELQTTI	1	10	E6	21	30	E6	14	23	10	QLCTELQTTI	0	FALSE	FALSE	TRUE	1	FALSE	14	HLA-A2
110977	QLCTELQTTIHDIIL	1	15	E6	21	35	E6	14	28	15	QLCTELQTTIHDIIL	0	FALSE	FALSE	TRUE	1	FALSE	14	HLA_class_I
119029	TELQTTIHDI	1	10	E6	24	33	E6	17	26	10	TELQTTIHDI	0	FALSE	FALSE	TRUE	1	FALSE	17	HLA-B44
111250	ELQTTIHDI	1	9	E6	25	33	E6	18	26	9	ELQTTIHDI	0	FALSE	FALSE	TRUE	1	FALSE	18	HLA-A*02:01
111251	ELQTTIHDIILECVY	1	15	E6	25	39	E6	18	32	15	ELQTTIHDIILECVY	0	FALSE	FALSE	TRUE	1	FALSE	18	HLA-A2
39002	LQTTIHDII	1	9	E6	26	34	E6	19	27	9	LQTTIHDII	0	FALSE	FALSE	TRUE	1	FALSE	19	HLA-A*02:01,HLA-A*02:02,HLA-A*02:03,HLA-A*02:05,HLA-A*02:06,HLA-A*24:02,HLA-A24
110720	TIHDIILEC	1	9	E6	29	37	E6	22	30	9	TIHDIILEC	0	FALSE	FALSE	TRUE	1	FALSE	22	HLA-A*02:01,HLA-B*48:01
64320	TIHDIILECV	1	10	E6	29	38	E6	22	31	10	TIHDIILECV	0	FALSE	FALSE	TRUE	1	FALSE	22	HLA_class_I,HLA-A*02:01,HLA-A2
111421	IHDIILECV	1	9	E6	30	38	E6	23	31	9	IHDIILECV	0	FALSE	FALSE	TRUE	1	FALSE	23	HLA-A*02:01
110290	IHDIILECVY	1	10	E6	30	39	E6	23	32	10	IHDIILECVY	0	FALSE	FALSE	TRUE	1	FALSE	23	HLA-B18
110624	HDIILECV	1	8	E6	31	38	E6	24	31	8	HDIILECV	0	FALSE	FALSE	TRUE	1	FALSE	24	HLA-B*40:02
2150519	HDIILECVY	1	9	E6	31	39	E6	24	32	9	HDIILECVY	0	FALSE	FALSE	TRUE	1	FALSE	24	HLA-B*18:01
110282	HDIILECVYCKQQLLRREVYDFAFR	1	25	E6	31	55	E6	24	48	25	HDIILECVYCKQQLLRREVYDFAFR	0	FALSE	FALSE	TRUE	1	FALSE	24	HLA_class_I
111199	DIILECVYCK	1	10	E6	32	41	E6	25	34	10	DIILECVYCK	0	FALSE	FALSE	TRUE	1	FALSE	25	HLA-A*11:01
26568	IILECVYCK	1	9	E6	33	41	E6	26	34	9	IILECVYCK	0	FALSE	FALSE	TRUE	1	FALSE	26	HLA-A*03:01,HLA-A*11:01
911713	CVYCKQQLLR	1	10	E6	37	46	E6	30	39	10	CVYCKQQLLR	0	FALSE	FALSE	TRUE	1	FALSE	30	HLA-A*11:01
111180	CVYCKQQLLRREVYDFAFRDLCIVYRDGNPYA	1	32	E6	37	68	E6	30	61	32	CVYCKQQLLRREVYDFAFRDLCIVYRDGNPYA	0	FALSE	FALSE	TRUE	1	FALSE	30	HLA_class_I
52063	QQLLRREVY	1	9	E6	42	50	E6	35	43	9	QQLLRREVY	0	FALSE	FALSE	TRUE	1	FALSE	35	HLA-A*03:01,HLA-A*11:01
111055	VYDFAFQDL	1	9	E6	42	50	E6	42	50	9	VYDFAFRDL	1	TRUE	TRUE	TRUE	1	FALSE	42	HLA-A24
37754	LLRREVYDF	1	9	E6	44	52	E6	37	45	9	LLRREVYDF	0	FALSE	FALSE	TRUE	1	FALSE	37	HLA-A*24:02
119003	RREVYDFAFR	1	10	E6	46	55	E6	39	48	10	RREVYDFAFR	0	FALSE	FALSE	TRUE	1	FALSE	39	HLA-B27
110401	RREVYDFAFRDLCIVYRDGNPYAVC	1	25	E6	46	70	E6	39	63	25	RREVYDFAFRDLCIVYRDGNPYAVC	0	FALSE	FALSE	TRUE	1	FALSE	39	HLA_class_I
71988	VYDFAFRDL	1	9	E6	49	57	E6	42	50	9	VYDFAFRDL	0	FALSE	FALSE	TRUE	1	FALSE	42	HLA-A*24:02,HLA-A24
111938	VYDFAFRDLCIVYRD	1	15	E6	49	63	E6	42	56	15	VYDFAFRDLCIVYRD	0	FALSE	FALSE	TRUE	1	FALSE	42	HLA_class_I
111059	YDFAFRDL	1	8	E6	50	57	E6	43	50	8	YDFAFRDL	0	FALSE	FALSE	TRUE	1	FALSE	43	HLA-B44
15173	FAFRDLCIV	1	9	E6	52	60	E6	45	53	9	FAFRDLCIV	0	FALSE	FALSE	TRUE	1	FALSE	45	HLA_class_I,HLA-A*02:01,HLA-A2
110575	FAFRDLCIVY	1	10	E6	52	61	E6	45	54	10	FAFRDLCIVY	0	FALSE	FALSE	TRUE	1	FALSE	45	HLA-B*35:01,HLA-B35,HLA-B57
2004520	AFRDLCIVY	1	9	E6	53	61	E6	46	54	9	AFRDLCIVY	0	FALSE	FALSE	TRUE	1	FALSE	46	HLA-B*07:02,HLA-C*07:02
178185	AFRDLCIVYRDGNPY	1	15	E6	53	67	E6	46	60	15	AFRDLCIVYRDGNPY	0	FALSE	FALSE	TRUE	1	FALSE	46	HLA_class_I
110226	FRDLCIVY	1	8	E6	54	61	E6	47	54	8	FRDLCIVY	0	FALSE	FALSE	TRUE	1	FALSE	47	HLA_class_I,HLA-A3,HLA-B18,HLA-B27
110227	FRDLCIVYRDGNPYAVCDKCLKFYSKISEYRHY	1	33	E6	54	86	E6	47	79	33	FRDLCIVYRDGNPYAVCDKCLKFYSKISEYRHY	0	FALSE	FALSE	TRUE	1	FALSE	47	HLA_class_I
29519	IVYRDGNPY	1	9	E6	59	67	E6	52	60	9	IVYRDGNPY	0	FALSE	FALSE	TRUE	1	FALSE	52	HLA-A*03:01,HLA-A*11:01,HLA-A3
111941	VYRDGNPYA	1	9	E6	60	68	E6	53	61	9	VYRDGNPYA	0	FALSE	FALSE	TRUE	1	FALSE	53	HLA-C*07:02
153171	YRDGNPYAV	1	9	E6	61	69	E6	54	62	9	YRDGNPYAV	0	FALSE	FALSE	TRUE	1	FALSE	54	HLA-C*07:02
110467	YRDGNPYAVCDKCLKFYSKISEYRH	1	25	E6	61	85	E6	54	78	25	YRDGNPYAVCDKCLKFYSKISEYRH	0	FALSE	FALSE	TRUE	1	FALSE	54	HLA_class_I
911816	NPYAVCDKCL	1	10	E6	65	74	E6	58	67	10	NPYAVCDKCL	0	FALSE	FALSE	TRUE	1	FALSE	58	HLA-B*07:02
2222930	NPYAVCDKCLKFYSK	1	15	E6	65	79	E6	58	72	15	NPYAVCDKCLKFYSK	0	FALSE	FALSE	TRUE	1	FALSE	58	HLA_class_I
50064	PYAVCDKCL	1	9	E6	66	74	E6	59	67	9	PYAVCDKCL	0	FALSE	FALSE	TRUE	1	FALSE	59	HLA-A*24:02
911887	YAVCDKCLKF	1	10	E6	67	76	E6	60	69	10	YAVCDKCLKF	0	FALSE	FALSE	TRUE	1	FALSE	60	HLA_class_I
111129	AVCDKCLK	1	8	E6	68	75	E6	61	68	8	AVCDKCLK	0	FALSE	FALSE	TRUE	1	FALSE	61	HLA-A*11:01
911710	AVCDKCLKFY	1	10	E6	68	77	E6	61	70	10	AVCDKCLKFY	0	FALSE	FALSE	TRUE	1	FALSE	61	HLA-A*11:01
67833	VCDKCLKFY	1	9	E6	69	77	E6	62	70	9	VCDKCLKFY	0	FALSE	FALSE	TRUE	1	FALSE	62	HLA-A*01:01,HLA-B18
2223053	VCDKCLKFYSKISEY	1	15	E6	69	83	E6	62	76	15	VCDKCLKFYSKISEY	0	FALSE	FALSE	TRUE	1	FALSE	62	HLA_class_I
111456	KISEYRHYC	1	9	E6	72	80	E6	72	80	9	KISEYRHYC	0	TRUE	TRUE	TRUE	1	FALSE	72	HLA-A*02:01
30892	KFYSKISEY	1	9	E6	75	83	E6	68	76	9	KFYSKISEY	0	FALSE	FALSE	TRUE	1	FALSE	68	HLA-A*03:01,HLA-B62
111973	YSKISEYRHY	1	10	E6	77	86	E6	70	79	10	YSKISEYRHY	0	FALSE	FALSE	TRUE	1	FALSE	70	HLA-A*01:01
2223126	YSKISEYRHYCYSLY	1	15	E6	77	91	E6	70	84	15	YSKISEYRHYCYSLY	0	FALSE	FALSE	TRUE	1	FALSE	70	HLA_class_I
111184	CYSVYGTTL	1	9	E6	80	88	E6	80	88	9	CYSLYGTTL	1	TRUE	TRUE	TRUE	1	FALSE	80	HLA-A*24:02
28484	ISEYRHYCY	1	9	E6	80	88	E6	73	81	9	ISEYRHYCY	0	FALSE	FALSE	TRUE	1	FALSE	73	HLA-A*01:01,HLA-A*11:01,HLA-B18
57710	SEYRHYCYSL	1	10	E6	81	90	E6	74	83	10	SEYRHYCYSL	0	FALSE	FALSE	TRUE	1	FALSE	74	HLA-B*40:01
110846	EYRHYCYSL	1	9	E6	82	90	E6	75	83	9	EYRHYCYSL	0	FALSE	FALSE	TRUE	1	FALSE	75	HLA_class_I,HLA-A*24:02,HLA-A24
1710553	YRHYCYSL	1	8	E6	83	90	E6	76	83	8	YRHYCYSL	0	FALSE	FALSE	TRUE	1	FALSE	76	HLA-B*27:05
7439	CYSLYGTTL	1	9	E6	87	95	E6	80	88	9	CYSLYGTTL	0	FALSE	FALSE	TRUE	1	FALSE	80	HLA-A*24:02
59598	SLYGTTLEQ	1	9	E6	89	97	E6	82	90	9	SLYGTTLEQ	0	FALSE	FALSE	TRUE	1	FALSE	82	HLA-A*03:01
604613	QQYNKPLCDL	1	10	E6	90	99	E6	90	99	10	QQYNKPLCDL	0	TRUE	TRUE	TRUE	1	FALSE	90	HLA-A*02:01
911904	YGTTLEQQY	1	9	E6	91	99	E6	84	92	9	YGTTLEQQY	0	FALSE	FALSE	TRUE	1	FALSE	84	HLA-B*35:01
110982	QYNKPLCDLL	1	10	E6	91	100	E6	91	100	10	QYNKPLCDLL	0	TRUE	TRUE	TRUE	1	FALSE	91	HLA-A24
111384	GTTLEQQYNK	1	10	E6	92	101	E6	85	94	10	GTTLEQQYNK	0	FALSE	FALSE	TRUE	1	FALSE	85	HLA-A*11:01
66689	TTLEQQYNK	1	9	E6	93	101	E6	86	94	9	TTLEQQYNK	0	FALSE	FALSE	TRUE	1	FALSE	86	HLA-A*03:01,HLA-A*11:01,HLA-A*68:01,HLA-C*07:01
2223049	TTLEQQYNKPLCDLL	1	15	E6	93	107	E6	86	100	15	TTLEQQYNKPLCDLL	0	FALSE	FALSE	TRUE	1	FALSE	86	HLA_class_I
111698	QYNKPLCDL	1	9	E6	98	106	E6	91	99	9	QYNKPLCDL	0	FALSE	FALSE	TRUE	1	FALSE	91	HLA-A*24:02
153164	YNKPLCDLL	1	9	E6	99	107	E6	92	100	9	YNKPLCDLL	0	FALSE	FALSE	TRUE	1	FALSE	92	HLA-C*07:01
111630	PLCDLLIRC	1	9	E6	102	110	E6	95	103	9	PLCDLLIRC	0	FALSE	FALSE	TRUE	1	FALSE	95	HLA-A*02:01
37421	LLIRCINCQK	1	10	E6	106	115	E6	99	108	10	LLIRCINCQK	0	FALSE	FALSE	TRUE	1	FALSE	99	HLA-A*03:01,HLA-A*11:01
110394	RCINCQKPLCPEEKQRHLDKKQRFHNIRGRWT	1	32	E6	109	140	E6	102	133	32	RCINCQKPLCPEEKQRHLDKKQRFHNIRGRWT	0	FALSE	FALSE	TRUE	1	FALSE	102	HLA_class_I
110197	CPEEKQRHL	1	9	E6	118	126	E6	111	119	9	CPEEKQRHL	0	FALSE	FALSE	TRUE	1	FALSE	111	HLA-B*07:02,HLA-B18
110829	EKQRHLDKKQRFHNI	1	15	E6	121	135	E6	114	128	15	EKQRHLDKKQRFHNI	0	FALSE	FALSE	TRUE	1	FALSE	114	HLA_class_I
110215	EKQRHLDKKQRFHNIRGRWTGRCMS	1	25	E6	121	145	E6	114	138	25	EKQRHLDKKQRFHNIRGRWTGRCMS	0	FALSE	FALSE	TRUE	1	FALSE	114	HLA_class_I
24182	HLDKKQRFH	1	9	E6	125	133	E6	118	126	9	HLDKKQRFH	0	FALSE	FALSE	TRUE	1	FALSE	118	HLA-A*03:01
178247	HLDKKQRFHNIRGRW	1	15	E6	125	139	E6	118	132	15	HLDKKQRFHNIRGRW	0	FALSE	FALSE	TRUE	1	FALSE	118	HLA_class_I
110205	DKKQRFHNIRGRWTGRCMSCCRSSRTRRETQL	1	32	E6	127	158	E6	120	151	32	DKKQRFHNIRGRWTGRCMSCCRSSRTRRETQL	0	FALSE	FALSE	TRUE	1	FALSE	120	HLA_class_I
53711	RFHNIRGRW	1	9	E6	131	139	E6	124	132	9	RFHNIRGRW	0	FALSE	FALSE	TRUE	1	FALSE	124	HLA-A*24:02
110285	HNIRGRWTGR	1	10	E6	133	142	E6	126	135	10	HNIRGRWTGR	0	FALSE	FALSE	TRUE	1	FALSE	126	HLA-A*68:01
2022001	IRGRWTGRC	1	9	E6	135	143	E6	128	136	9	IRGRWTGRC	0	FALSE	FALSE	TRUE	1	FALSE	128	HLA-C*07:01
110399	RGRWTGRCMSCCRSSRTRRETQL	1	23	E6	136	158	E6	129	151	23	RGRWTGRCMSCCRSSRTRRETQL	0	FALSE	FALSE	TRUE	1	FALSE	129	HLA_class_I
22254	GRWTGRCM	1	8	E6	137	144	E6	130	137	8	GRWTGRCM	0	FALSE	FALSE	TRUE	1	FALSE	130	HLA-B*27:05
2150506	GRWTGRCMSC	1	10	E6	137	146	E6	130	139	10	GRWTGRCMSC	0	FALSE	FALSE	TRUE	1	FALSE	130	HLA-B*27:05
2222778	GRWTGRCMSCCRSSR	1	15	E6	137	151	E6	130	144	15	GRWTGRCMSCCRSSR	0	FALSE	FALSE	TRUE	1	FALSE	130	HLA_class_I
113154	RWTGRCMSCC	1	10	E6	138	147	E6	131	140	10	RWTGRCMSCC	0	FALSE	FALSE	TRUE	1	FALSE	131	HLA-B27
110870	GRCMSCCRSSRTRRE	1	15	E6	141	155	E6	134	148	15	GRCMSCCRSSRTRRE	0	FALSE	FALSE	TRUE	1	FALSE	134	HLA_class_I
113177	SSRTRRETQL	1	10	E6	149	158	E6	142	151	10	SSRTRRETQL	0	FALSE	FALSE	TRUE	1	FALSE	142	HLA-B14
3184	AMSAARSSR	1	9	E6	NA	NA	E6	136	144	9	CMSCCRSSR	3	NA	NA	TRUE	1	FALSE	136	HLA-A*03:01
111297	FYSRIREL	1	8	E6	NA	NA	E6	69	76	8	FYSKISEY	3	NA	NA	TRUE	1	FALSE	69	HLA-A*24:02
110940	MHGDTPTLHEYMLDL	1	15	E7	1	15	E7	1	15	15	MHGDTPTLHEYMLDL	0	TRUE	TRUE	TRUE	1	FALSE	1	HLA-A2
110335	MHGDTPTLHEYMLDLQPETTDLYCYEQLNDSS	1	32	E7	1	32	E7	1	32	32	MHGDTPTLHEYMLDLQPETTDLYCYEQLNDSS	0	TRUE	TRUE	TRUE	1	FALSE	1	HLA_class_I
111395	HGDTPTLHEY	1	10	E7	2	11	E7	2	11	10	HGDTPTLHEY	0	TRUE	TRUE	TRUE	1	FALSE	2	HLA_class_I,HLA-A*01:01
911868	TPTLHEYML	1	9	E7	5	13	E7	5	13	9	TPTLHEYML	0	TRUE	TRUE	TRUE	1	FALSE	5	HLA-B*07:02
178351	TPTLHEYMLDLQPET	1	15	E7	5	19	E7	5	19	15	TPTLHEYMLDLQPET	0	TRUE	TRUE	TRUE	1	FALSE	5	HLA-A2
64830,768666	TLHEYMLDL	2	9	E7	7	15	E7	7	15	9	TLHEYMLDL	0	TRUE	TRUE	TRUE	1	FALSE	7	HLA-A*02:01,HLA-A2,HLA-B8
768667,768668	TLHEYMLDLQP	2	11	E7	7	17	E7	7	17	11	TLHEYMLDLQP	0	TRUE	TRUE	TRUE	1	FALSE	7	HLA-A*02:01
768426,768427	EYMLDLQPET	2	10	E7	10	19	E7	10	19	10	EYMLDLQPET	0	TRUE	TRUE	TRUE	1	FALSE	10	HLA_class_I,HLA-A*02:01
768724,768725	YMLDLQPE	2	8	E7	11	18	E7	11	18	8	YMLDLQPE	0	TRUE	TRUE	TRUE	1	FALSE	11	HLA-A*02:01
75074,768726	YMLDLQPET	2	9	E7	11	19	E7	11	19	9	YMLDLQPET	0	TRUE	TRUE	TRUE	1	FALSE	11	HLA_class_I,HLA-A*02:01,HLA-A*03:01,HLA-A2
75075,768727	YMLDLQPETT	2	10	E7	11	20	E7	11	20	10	YMLDLQPETT	0	TRUE	TRUE	TRUE	1	FALSE	11	HLA_class_I,HLA-A*02:01,HLA-A*02:02,HLA-A*02:03,HLA-A*02:04,HLA-A*02:06,HLA-A*02:09,HLA-A2
768728,768729	YMLDLQPETTD	2	11	E7	11	21	E7	11	21	11	YMLDLQPETTD	0	TRUE	TRUE	TRUE	1	FALSE	11	HLA-A*02:01
768545,768546	MLDLQPET	2	8	E7	12	19	E7	12	19	8	MLDLQPET	0	TRUE	TRUE	TRUE	1	FALSE	12	HLA-A*02:01
41919,768547	MLDLQPETT	2	9	E7	12	20	E7	12	20	9	MLDLQPETT	0	TRUE	TRUE	TRUE	1	FALSE	12	HLA_class_I,HLA-A*02:01
911800	LQPETTDLY	1	9	E7	15	23	E7	15	23	9	LQPETTDLY	0	TRUE	TRUE	TRUE	1	FALSE	15	HLA-B*15:01
110386	QPETTDLYCY	1	10	E7	16	25	E7	16	25	10	QPETTDLYCY	0	TRUE	TRUE	TRUE	1	FALSE	16	HLA-B18
110220	ETTDLYCY	1	8	E7	18	25	E7	18	25	8	ETTDLYCY	0	TRUE	TRUE	TRUE	1	FALSE	18	HLA-A*01:01
66569	TTDLYCYEQ	1	9	E7	19	27	E7	19	27	9	TTDLYCYEQ	0	TRUE	TRUE	TRUE	1	FALSE	19	HLA-A*01:01
110431	TDLYCYEQLNDSSEEEDEIDGPAGQAEPDRAHYNIV	1	36	E7	20	55	E7	20	55	36	TDLYCYEQLNDSSEEEDEIDGPAGQAEPDRAHYNIV	0	TRUE	TRUE	TRUE	1	FALSE	20	HLA_class_I
12414	EIDGPAGQA	1	9	E7	37	45	E7	37	45	9	EIDGPAGQA	0	TRUE	TRUE	TRUE	1	FALSE	37	HLA-A*01:01
110184	AGQAEPDRAHYNIVTFCCKCDSTLRLCVQSTHVDI	1	35	E7	42	76	E7	42	76	35	AGQAEPDRAHYNIVTFCCKCDSTLRLCVQSTHVDI	0	TRUE	TRUE	TRUE	1	FALSE	42	HLA_class_I
50240	QAEPDRAHY	1	9	E7	44	52	E7	44	52	9	QAEPDRAHY	0	TRUE	TRUE	TRUE	1	FALSE	44	HLA_class_I,HLA-A*01:01,HLA-B18
110217	EPDRAHYNIV	1	10	E7	46	55	E7	46	55	10	EPDRAHYNIV	0	TRUE	TRUE	TRUE	1	FALSE	46	HLA-B18
53112	RAHYNIVTF	1	9	E7	49	57	E7	49	57	9	RAHYNIVTF	0	TRUE	TRUE	TRUE	1	FALSE	49	HLA-A*24:02,HLA-B*07:02
109785	RAHYNIVTFCCKCDS	1	15	E7	49	63	E7	49	63	15	RAHYNIVTFCCKCDS	0	TRUE	TRUE	TRUE	1	FALSE	49	HLA-A*33:03
567353	AHYNIVTFCC	1	10	E7	50	59	E7	50	59	10	AHYNIVTFCC	0	TRUE	TRUE	TRUE	1	FALSE	50	HLA-A*33:03
164805	HYNIVTFCCK	1	10	E7	51	60	E7	51	60	10	HYNIVTFCCK	0	TRUE	TRUE	TRUE	1	FALSE	51	HLA-A*03:01
568913	YNIVTFCCKC	1	10	E7	52	61	E7	52	61	10	YNIVTFCCKC	0	TRUE	TRUE	TRUE	1	FALSE	52	HLA-A*33:03
110195	CCKCDSTL	1	8	E7	58	65	E7	58	65	8	CCKCDSTL	0	TRUE	TRUE	TRUE	1	FALSE	58	HLA-B8
168256	CDSTLRLCV	1	9	E7	61	69	E7	61	69	9	CDSTLRLCV	0	TRUE	TRUE	TRUE	1	FALSE	61	HLA-A*24:02
54496	RLCVQSTHV	1	9	E7	66	74	E7	66	74	9	RLCVQSTHV	0	TRUE	TRUE	TRUE	1	FALSE	66	HLA-A*02:01,HLA-A2
169070	LCVQSTHVDI	1	10	E7	67	76	E7	67	76	10	LCVQSTHVDI	0	TRUE	TRUE	TRUE	1	FALSE	67	HLA-A*24:02
25028	HVDIRTLED	1	9	E7	73	81	E7	73	81	9	HVDIRTLED	0	TRUE	TRUE	TRUE	1	FALSE	73	HLA-A*01:01,HLA-A2
110287	HVDIRTLEDL	1	10	E7	73	82	E7	73	82	10	HVDIRTLEDL	0	TRUE	TRUE	TRUE	1	FALSE	73	HLA-A*11:01
111404	HVDIRTLEDLLMGTL	1	15	E7	73	87	E7	73	87	15	HVDIRTLEDLLMGTL	0	TRUE	TRUE	TRUE	1	FALSE	73	HLA_class_I,HLA-A*02:01
110201	DIRTLEDL	1	8	E7	75	82	E7	75	82	8	DIRTLEDL	0	TRUE	TRUE	TRUE	1	FALSE	75	HLA-B8
113033,768483	IRTLEDLLMGT	2	11	E7	76	86	E7	76	86	11	IRTLEDLLMGT	0	TRUE	TRUE	TRUE	1	FALSE	76	HLA-A*02:01
139234,768626	RTLEDLLMGT	2	10	E7	77	86	E7	77	86	10	RTLEDLLMGT	0	TRUE	TRUE	TRUE	1	FALSE	77	HLA-A*02:01,HLA-A*11:01
768627,768628	RTLEDLLMGTL	2	11	E7	77	87	E7	77	87	11	RTLEDLLMGTL	0	TRUE	TRUE	TRUE	1	FALSE	77	HLA-A*02:01
111833,768665	TLEDLLMGT	2	9	E7	78	86	E7	78	86	9	TLEDLLMGT	0	TRUE	TRUE	TRUE	1	FALSE	78	HLA-A*02:01,HLA-B*40:01
110435	TLEDLLMGTL	1	10	E7	78	87	E7	78	87	10	TLEDLLMGTL	0	TRUE	TRUE	TRUE	1	FALSE	78	HLA-A*02:01
110314	LEDLLMGTL	1	9	E7	79	87	E7	79	87	9	LEDLLMGTL	0	TRUE	TRUE	TRUE	1	FALSE	79	HLA-B*40:01
2150623	LEDLLMGTLGI	1	11	E7	79	89	E7	79	89	11	LEDLLMGTLGI	0	TRUE	TRUE	TRUE	1	FALSE	79	HLA-C*04:01
768403,768404	EDLLMGTLGIV	2	11	E7	80	90	E7	80	90	11	EDLLMGTLGIV	0	TRUE	TRUE	TRUE	1	FALSE	80	HLA-A*02:01
139028,768391	DLLMGTLGIV	2	10	E7	81	90	E7	81	90	10	DLLMGTLGIV	0	TRUE	TRUE	TRUE	1	FALSE	81	HLA-A*02:01
688709	DLLMGTLGIVC	1	11	E7	81	91	E7	81	91	11	DLLMGTLGIVC	0	TRUE	TRUE	TRUE	1	FALSE	81	HLA-A*02:01
37573,768525	LLMGTLGIV	2	9	E7	82	90	E7	82	90	9	LLMGTLGIV	0	TRUE	TRUE	TRUE	1	FALSE	82	HLA-A*02:01,HLA-A2
165037	LMGTLGIVCPI	1	11	E7	83	93	E7	83	93	11	LMGTLGIVCPI	0	TRUE	TRUE	TRUE	1	FALSE	83	HLA-A*24:02
22738	GTLGIVCPI	1	9	E7	85	93	E7	85	93	9	GTLGIVCPI	0	TRUE	TRUE	TRUE	1	FALSE	85	HLA-A*02:01,HLA-A2
64817,64818	TLGIVCPI	2	8	E7	86	93	E7	86	93	8	TLGIVCPI	0	TRUE	TRUE	TRUE	1	FALSE	86	HLA_class_I,HLA-A*02:01,HLA-A*02:02,HLA-A*02:03,HLA-A*02:04,HLA-A*02:05,HLA-A*02:06,HLA-A*02:09,HLA-A2
64819	TLGIVCPIC	1	9	E7	86	94	E7	86	94	9	TLGIVCPIC	0	TRUE	TRUE	TRUE	1	FALSE	86	HLA-A*02:01
36171	LGIVCPI	1	7	E7	87	93	E7	87	93	7	LGIVCPI	0	TRUE	TRUE	TRUE	1	FALSE	87	HLA-A*02:01
111480	LGIVCPICS	1	9	E7	87	95	E7	87	95	9	LGIVCPICS	0	TRUE	TRUE	TRUE	1	FALSE	87	HLA-A*02:01
20471	GIVCPICSQK	1	10	E7	88	97	E7	88	97	10	GIVCPICSQK	0	TRUE	TRUE	TRUE	1	FALSE	88	HLA-A*11:01
29222	IVCPICSQK	1	9	E7	89	97	E7	89	97	9	IVCPICSQK	0	TRUE	TRUE	TRUE	1	FALSE	89	HLA-A*03:01,HLA-A*11:01
79659	TLIDVCPI	1	8	E7	NA	NA	E7	86	93	8	TLGIVCPI	2	NA	NA	TRUE	1	FALSE	86	HLA-A*02:01
440042	RLVWACVGV	1	9	L1	123	131	L1	97	105	9	RLVWACVGV	0	FALSE	FALSE	TRUE	1	FALSE	97	HLA-A*02:01
112064	CKPPIGEHWGKGSPCT	1	16	L1	187	202	L1	161	176	16	CKPPIGEHWGKGSPCT	0	FALSE	FALSE	TRUE	1	FALSE	161	HLA_class_I
175568	AQIFNKPYWL	1	10	L1	304	313	L1	304	313	10	AQIFNKPYWL	0	TRUE	TRUE	TRUE	1	FALSE	304	HLA-A*02:01,HLA-A*24:02
175639	QIFNKPYWL	1	9	L1	305	313	L1	305	313	9	QIFNKPYWL	0	TRUE	TRUE	TRUE	1	FALSE	305	HLA_class_I,HLA-A*02:01,HLA-A*24:02
110629	ICWGNQLFV	1	9	L1	349	357	L1	323	331	9	ICWGNQLFV	0	FALSE	FALSE	TRUE	1	FALSE	323	HLA-A*02:01
109332	IHSMNSTIL	1	9	L1	417	425	L1	391	399	9	IHSMNSTIL	0	FALSE	FALSE	TRUE	1	FALSE	391	HLA-B*39:01
436295	AILDINNTV	1	9	L2	144	152	L2	144	152	9	AILDINNTV	0	TRUE	TRUE	TRUE	1	FALSE	144	HLA-A*02:01
