# Supplementary material for: HPV16 genetic variation provides evidence of positive natural selection driven by HLA class I
Source: Nat Commun. 2026 Jun 2;17:7064. doi: 10.1038/s41467-026-73531-0 (PMC13392105; doi:10.1038/s41467-026-73531-0)
Supplement: Supplementary file 9 — Data 7 [file 41467_2026_73531_MOESM9_ESM.xlsx]

## Sheet: IEDB-eptopes-final
IEDB_ID	peptide_raw	IEDB_count	peptide_raw_width	ORF	start	end	top_hit_ORF	top_hit_start	top_hit_end	top_hit_width	top_hit_width_char	top_hit_seq	top_hit_dist	start_match	end_match	width_match	n_matches	top_hit_overhang	top_hit_start_used	HLA	A0201	A2	A1101	A2402	A0301	B0702	Class I	A0101	B18	B1501	A6801	B2705	A24	B0801	B3501	B7	ABCD_haps	ABCD_haps_woX	ABCD_haps_wX	ABCD_haps_diff	ABCD_prop_haps_diff	ABCD_seqs	ABCD_seqs_woX	ABCD_seqs_wX	ABCD_seqs_diff	ABCD_prop_seqs_diff	ABCD_prop_seqs_diff_P1	ABCD_prop_seqs_diff_P2	ABCD_prop_seqs_diff_P3
110439	TLLQQYCLYL	1	10	E1	253	262	E1	253	262	10	10	TLLQQYCLYL	0	TRUE	TRUE	TRUE	1	FALSE	253	HLA-A*02:01,HLA-A2	TRUE	TRUE	FALSE	FALSE	FALSE	FALSE	FALSE	FALSE	FALSE	FALSE	FALSE	FALSE	FALSE	FALSE	FALSE	FALSE	1004	997	7	14	0.0140421	4704	4697	7	20	0.00425804	0	0	0
111495	LLQQYCLYL	1	9	E1	254	262	E1	254	262	9	9	LLQQYCLYL	0	TRUE	TRUE	TRUE	1	FALSE	254	HLA-A*02:01,HLA-A2	TRUE	TRUE	FALSE	FALSE	FALSE	FALSE	FALSE	FALSE	FALSE	FALSE	FALSE	FALSE	FALSE	FALSE	FALSE	FALSE	1004	997	7	14	0.0140421	4704	4697	7	20	0.00425804	0	0	0.000212902
111782	SLACSWGMV	1	9	E1	266	274	E1	266	274	9	9	SLACSWGMV	0	TRUE	TRUE	TRUE	1	FALSE	266	HLA-A*02:01	TRUE	FALSE	FALSE	FALSE	FALSE	FALSE	FALSE	FALSE	FALSE	FALSE	FALSE	FALSE	FALSE	FALSE	FALSE	FALSE	1004	952	52	6	0.00630252	4704	4652	52	7	0.00150473	0.000429923	0	0
111783	SLACSWGMVV	1	10	E1	266	275	E1	266	275	10	10	SLACSWGMVV	0	TRUE	TRUE	TRUE	1	FALSE	266	HLA-A*02:01	TRUE	FALSE	FALSE	FALSE	FALSE	FALSE	FALSE	FALSE	FALSE	FALSE	FALSE	FALSE	FALSE	FALSE	FALSE	FALSE	1004	951	53	6	0.00630915	4704	4651	53	7	0.00150505	0.000430015	0	0
769595	ETIEKLLSKL	1	10	E1	288	297	E1	288	297	10	10	ETIEKLLSKL	0	TRUE	TRUE	TRUE	1	FALSE	288	HLA-A*68:01	FALSE	FALSE	FALSE	FALSE	FALSE	FALSE	FALSE	FALSE	FALSE	FALSE	TRUE	FALSE	FALSE	FALSE	FALSE	FALSE	1004	951	53	132	0.138801	4704	4651	53	587	0.126209	0.000215008	0	0
111459	KLLSKLLCV	1	9	E1	292	300	E1	292	300	9	9	KLLSKLLCV	0	TRUE	TRUE	TRUE	1	FALSE	292	HLA-A*02:01	TRUE	FALSE	FALSE	FALSE	FALSE	FALSE	FALSE	FALSE	FALSE	FALSE	FALSE	FALSE	FALSE	FALSE	FALSE	FALSE	1004	957	47	127	0.132706	4704	4657	47	581	0.124758	0	0.000214731	0.124114
111155	CMMIEPPKL	1	9	E1	304	312	E1	304	312	9	9	CMMIEPPKL	0	TRUE	TRUE	TRUE	1	FALSE	304	HLA-A*02:01	TRUE	FALSE	FALSE	FALSE	FALSE	FALSE	FALSE	FALSE	FALSE	FALSE	FALSE	FALSE	FALSE	FALSE	FALSE	FALSE	1004	929	75	8	0.00861141	4704	4628	76	15	0.00324114	0	0	0.00302506
2150441	FELSQMVQW	1	9	E1	355	363	E1	355	363	9	9	FELSQMVQW	0	TRUE	TRUE	TRUE	1	FALSE	355	HLA-B*18:01,HLA-B*44:02	FALSE	FALSE	FALSE	FALSE	FALSE	FALSE	FALSE	FALSE	FALSE	FALSE	FALSE	FALSE	FALSE	FALSE	FALSE	FALSE	1004	0	1004	NA	NA	4704	0	4704	NA	NA	NA	NA	NA
2150813	SEIAYKYAQL	1	10	E1	373	382	E1	373	382	10	10	SEIAYKYAQL	0	TRUE	TRUE	TRUE	1	FALSE	373	HLA-B*18:01,HLA-B*44:02	FALSE	FALSE	FALSE	FALSE	FALSE	FALSE	FALSE	FALSE	FALSE	FALSE	FALSE	FALSE	FALSE	FALSE	FALSE	FALSE	1004	995	9	0	0	4704	4695	9	0	0	0	0	0
111282	FLQGSVICFV	1	10	E1	493	502	E1	493	502	10	10	FLQGSVICFV	0	TRUE	TRUE	TRUE	1	FALSE	493	HLA-A*02:01	TRUE	FALSE	FALSE	FALSE	FALSE	FALSE	FALSE	FALSE	FALSE	FALSE	FALSE	FALSE	FALSE	FALSE	FALSE	FALSE	1004	595	409	1	0.00168067	4704	4154	550	1	0.000240732	0	0	0
2150345	ALDGNLVSMDV	1	11	E1	539	549	E1	539	549	11	11	ALDGNLVSMDV	0	TRUE	TRUE	TRUE	1	FALSE	539	HLA-A*02:01	TRUE	FALSE	FALSE	FALSE	FALSE	FALSE	FALSE	FALSE	FALSE	FALSE	FALSE	FALSE	FALSE	FALSE	FALSE	FALSE	1004	912	92	1	0.00109649	4704	4608	96	1	0.000217014	0	0	0
439039	LLITSNINA	1	9	E1	562	570	E1	562	570	9	9	LLITSNINA	0	TRUE	TRUE	TRUE	1	FALSE	562	HLA-A*02:01	TRUE	FALSE	FALSE	FALSE	FALSE	FALSE	FALSE	FALSE	FALSE	FALSE	FALSE	FALSE	FALSE	FALSE	FALSE	FALSE	1004	921	83	1	0.00108578	4704	4617	87	1	0.000216591	0	0	0
2150846	SRWPYLHNR	1	9	E1	574	582	E1	574	582	9	9	SRWPYLHNR	0	TRUE	TRUE	TRUE	1	FALSE	574	HLA-B*27:05	FALSE	FALSE	FALSE	FALSE	FALSE	FALSE	FALSE	FALSE	FALSE	FALSE	FALSE	TRUE	FALSE	FALSE	FALSE	FALSE	1004	930	74	4	0.00430108	4704	4626	78	6	0.00129702	0.00108085	0	0
2223933	WPYLHNRLV	1	9	E1	576	584	E1	576	584	9	9	WPYLHNRLV	0	TRUE	TRUE	TRUE	1	FALSE	576	HLA-B*08:01	FALSE	FALSE	FALSE	FALSE	FALSE	FALSE	FALSE	FALSE	FALSE	FALSE	FALSE	FALSE	FALSE	TRUE	FALSE	FALSE	1004	929	75	1	0.00107643	4704	4625	79	1	0.000216216	0	0.000216216	0
2150993	YLHNRLVVF	1	9	E1	578	586	E1	578	586	9	9	YLHNRLVVF	0	TRUE	TRUE	TRUE	1	FALSE	578	HLA-B*08:01	FALSE	FALSE	FALSE	FALSE	FALSE	FALSE	FALSE	FALSE	FALSE	FALSE	FALSE	FALSE	FALSE	TRUE	FALSE	FALSE	1004	928	76	0	0	4704	4624	80	0	0	0	0	0
911836	RLECAIYYK	1	9	E2	37	45	E2	37	45	9	9	RLECAIYYK	0	TRUE	TRUE	TRUE	1	FALSE	37	HLA-A*11:01	FALSE	FALSE	TRUE	FALSE	FALSE	FALSE	FALSE	FALSE	FALSE	FALSE	FALSE	FALSE	FALSE	FALSE	FALSE	FALSE	756	681	75	5	0.00734214	4704	4627	77	6	0.00129674	0	0.000216123	0
911791	LAVSKNKAL	1	9	E2	62	70	E2	62	70	9	9	LAVSKNKAL	0	TRUE	TRUE	TRUE	1	FALSE	62	HLA-B*08:01	FALSE	FALSE	FALSE	FALSE	FALSE	FALSE	FALSE	FALSE	FALSE	FALSE	FALSE	FALSE	FALSE	TRUE	FALSE	FALSE	756	0	756	NA	NA	4704	0	4704	NA	NA	NA	NA	NA
108770	ALQAIELQL	1	9	E2	69	77	E2	69	77	9	9	ALQAIELQL	0	TRUE	TRUE	TRUE	1	FALSE	69	HLA-A*02:01,HLA-A2	TRUE	TRUE	FALSE	FALSE	FALSE	FALSE	FALSE	FALSE	FALSE	FALSE	FALSE	FALSE	FALSE	FALSE	FALSE	FALSE	756	725	31	2	0.00275862	4704	4673	31	2	0.000427991	0	0	0
109984	TLQDVSLEV	1	9	E2	93	101	E2	93	101	9	9	TLQDVSLEV	0	TRUE	TRUE	TRUE	1	FALSE	93	HLA-A*02:01	TRUE	FALSE	FALSE	FALSE	FALSE	FALSE	FALSE	FALSE	FALSE	FALSE	FALSE	FALSE	FALSE	FALSE	FALSE	FALSE	756	727	29	4	0.00550206	4704	4675	29	4	0.000855615	0	0	0.000213904
2150878	TLQDVSLEVYL	1	11	E2	93	103	E2	93	103	11	11	TLQDVSLEVYL	0	TRUE	TRUE	TRUE	1	FALSE	93	HLA-A*02:01	TRUE	FALSE	FALSE	FALSE	FALSE	FALSE	FALSE	FALSE	FALSE	FALSE	FALSE	FALSE	FALSE	FALSE	FALSE	FALSE	756	727	29	6	0.00825309	4704	4675	29	6	0.00128342	0	0	0.000213904
441864	YLTAPTGCI	1	9	E2	102	110	E2	102	110	9	9	YLTAPTGCI	0	TRUE	TRUE	TRUE	1	FALSE	102	HLA-A*02:01	TRUE	FALSE	FALSE	FALSE	FALSE	FALSE	FALSE	FALSE	FALSE	FALSE	FALSE	FALSE	FALSE	FALSE	FALSE	FALSE	756	727	29	12	0.0165062	4704	4675	29	16	0.00342246	0	0.000427807	0
911803	LTAPTGCIKK	1	10	E2	103	112	E2	103	112	10	10	LTAPTGCIKK	0	TRUE	TRUE	TRUE	1	FALSE	103	HLA-A*68:01	FALSE	FALSE	FALSE	FALSE	FALSE	FALSE	FALSE	FALSE	FALSE	FALSE	TRUE	FALSE	FALSE	FALSE	FALSE	FALSE	756	726	30	12	0.0165289	4704	4674	30	16	0.00342319	0.000427899	0	0.000855798
110125	YICEEASVTV	1	10	E2	138	147	E2	138	147	10	10	YICEEASVTV	0	TRUE	TRUE	TRUE	1	FALSE	138	HLA-A*02:01,HLA-A2	TRUE	TRUE	FALSE	FALSE	FALSE	FALSE	FALSE	FALSE	FALSE	FALSE	FALSE	FALSE	FALSE	FALSE	FALSE	FALSE	756	692	64	156	0.225434	4704	4635	69	716	0.154477	0	0	0.00021575
2150987	YICEEASVTVV	1	11	E2	138	148	E2	138	148	11	11	YICEEASVTVV	0	TRUE	TRUE	TRUE	1	FALSE	138	HLA-A*02:01	TRUE	FALSE	FALSE	FALSE	FALSE	FALSE	FALSE	FALSE	FALSE	FALSE	FALSE	FALSE	FALSE	FALSE	FALSE	FALSE	756	692	64	156	0.225434	4704	4635	69	716	0.154477	0	0	0.00021575
911884	VVEGQVDYY	1	9	E2	147	155	E2	147	155	9	9	VVEGQVDYY	0	TRUE	TRUE	TRUE	1	FALSE	147	HLA-A*01:01	FALSE	FALSE	FALSE	FALSE	FALSE	FALSE	FALSE	TRUE	FALSE	FALSE	FALSE	FALSE	FALSE	FALSE	FALSE	FALSE	756	698	58	15	0.02149	4704	4641	63	21	0.00452489	0	0	0.000646412
1689248	QVDYYGLYY	1	9	E2	151	159	E2	151	159	9	9	QVDYYGLYY	0	TRUE	TRUE	TRUE	1	FALSE	151	HLA-A*01:01	FALSE	FALSE	FALSE	FALSE	FALSE	FALSE	FALSE	TRUE	FALSE	FALSE	FALSE	FALSE	FALSE	FALSE	FALSE	FALSE	756	697	59	81	0.116212	4704	4640	64	385	0.0829741	0.00366379	0	0
2151008	YVHEGIRTY	1	9	E2	159	167	E2	159	167	9	9	YVHEGIRTY	0	TRUE	TRUE	TRUE	1	FALSE	159	HLA-B*35:01	FALSE	FALSE	FALSE	FALSE	FALSE	FALSE	FALSE	FALSE	FALSE	FALSE	FALSE	FALSE	FALSE	FALSE	TRUE	FALSE	756	695	61	218	0.313669	4704	4638	66	932	0.200949	0	0.00021561	0.00107805
2223955	YSKNKVWEV	1	9	E2	178	186	E2	178	186	9	9	YSKNKVWEV	0	TRUE	TRUE	TRUE	1	FALSE	178	HLA-B*08:01	FALSE	FALSE	FALSE	FALSE	FALSE	FALSE	FALSE	FALSE	FALSE	FALSE	FALSE	FALSE	FALSE	TRUE	FALSE	FALSE	756	734	22	8	0.0108992	4704	4680	24	12	0.0025641	0	0	0.000213675
911835	QVILCPTSV	1	9	E2	191	199	E2	191	199	9	9	QVILCPTSV	0	TRUE	TRUE	TRUE	1	FALSE	191	HLA-A*02:01	TRUE	FALSE	FALSE	FALSE	FALSE	FALSE	FALSE	FALSE	FALSE	FALSE	FALSE	FALSE	FALSE	FALSE	FALSE	FALSE	756	666	90	4	0.00600601	4704	4611	93	4	0.000867491	0	0.000216873	0
2150538	HRDSVDSAPI	1	10	E2	258	267	E2	258	267	10	10	HRDSVDSAPI	0	TRUE	TRUE	TRUE	1	FALSE	258	HLA-B*27:05	FALSE	FALSE	FALSE	FALSE	FALSE	FALSE	FALSE	FALSE	FALSE	FALSE	FALSE	TRUE	FALSE	FALSE	FALSE	FALSE	756	709	47	44	0.0620592	4704	4657	47	80	0.0171784	0	0.000644192	0.000858922
911721	DSAPILTAF	1	9	E2	263	271	E2	263	271	9	9	DSAPILTAF	0	TRUE	TRUE	TRUE	1	FALSE	263	HLA_class_I	FALSE	FALSE	FALSE	FALSE	FALSE	FALSE	TRUE	FALSE	FALSE	FALSE	FALSE	FALSE	FALSE	FALSE	FALSE	FALSE	756	711	45	186	0.261603	4704	4659	45	767	0.164628	0	0.000429277	0.00386349
911768	ILTAFNSSHK	1	10	E2	267	276	E2	267	276	10	10	ILTAFNSSHK	0	TRUE	TRUE	TRUE	1	FALSE	267	HLA-A*03:01	FALSE	FALSE	FALSE	FALSE	TRUE	FALSE	FALSE	FALSE	FALSE	FALSE	FALSE	FALSE	FALSE	FALSE	FALSE	FALSE	756	713	43	222	0.31136	4704	4661	43	1252	0.268612	0	0	0.000858185
911819	NTTPIVHLK	1	9	E2	284	292	E2	284	292	9	9	NTTPIVHLK	0	TRUE	TRUE	TRUE	1	FALSE	284	HLA-A*11:01	FALSE	FALSE	TRUE	FALSE	FALSE	FALSE	FALSE	FALSE	FALSE	FALSE	FALSE	FALSE	FALSE	FALSE	FALSE	FALSE	756	711	45	8	0.0112518	4704	4659	45	14	0.00300494	0.000214638	0.00193175	0
911865	TLKCLRYRFK	1	10	E2	297	306	E2	297	306	10	10	TLKCLRYRFK	0	TRUE	TRUE	TRUE	1	FALSE	297	HLA-A*02:01	TRUE	FALSE	FALSE	FALSE	FALSE	FALSE	FALSE	FALSE	FALSE	FALSE	FALSE	FALSE	FALSE	FALSE	FALSE	FALSE	756	741	15	8	0.0107962	4704	4689	15	19	0.00405204	0.00341224	0	0
911909	YRFKKHCTL	1	9	E2	303	311	E2	303	311	9	9	YRFKKHCTL	0	TRUE	TRUE	TRUE	1	FALSE	303	HLA-B*08:01	FALSE	FALSE	FALSE	FALSE	FALSE	FALSE	FALSE	FALSE	FALSE	FALSE	FALSE	FALSE	FALSE	TRUE	FALSE	FALSE	756	743	13	340	0.457604	4704	4691	13	1609	0.342997	0	0	0
911866	TLYTAVSST	1	9	E2	310	318	E2	310	318	9	9	TLYTAVSST	0	TRUE	TRUE	TRUE	1	FALSE	310	HLA-A*02:01	TRUE	FALSE	FALSE	FALSE	FALSE	FALSE	FALSE	FALSE	FALSE	FALSE	FALSE	FALSE	FALSE	FALSE	FALSE	FALSE	756	701	55	319	0.455064	4704	4647	57	1588	0.341726	0.341511	0	0
2222890	LQSSLHLTA	1	9	E4	73	81	E4	64	72	9	9	LQSSLHLTA	0	FALSE	FALSE	TRUE	1	FALSE	64	HLA-B*13:02	FALSE	FALSE	FALSE	FALSE	FALSE	FALSE	FALSE	FALSE	FALSE	FALSE	FALSE	FALSE	FALSE	FALSE	FALSE	FALSE	171	151	20	47	0.311258	4704	4661	43	725	0.155546	0.00171637	0.000214546	0.00128728
2150714	NLDTASTTL	1	9	E5	3	11	E5	3	11	9	9	NLDTASTTL	0	TRUE	TRUE	TRUE	1	FALSE	3	HLA-C*05:01,HLA-C*08:02	FALSE	FALSE	FALSE	FALSE	FALSE	FALSE	FALSE	FALSE	FALSE	FALSE	FALSE	FALSE	FALSE	FALSE	FALSE	FALSE	590	576	14	112	0.194444	4704	4667	37	252	0.0539961	0.00642811	0.00792801	0.00385687
110579	FLLCFCVLL	1	9	E5	15	23	E5	15	23	9	9	FLLCFCVLL	0	TRUE	TRUE	TRUE	1	FALSE	15	HLA-A*02:01	TRUE	FALSE	FALSE	FALSE	FALSE	FALSE	FALSE	FALSE	FALSE	FALSE	FALSE	FALSE	FALSE	FALSE	FALSE	FALSE	590	571	19	9	0.0157618	4704	4662	42	13	0.0027885	0	0.0027885	0
110736	VLLCVCLLI	1	9	E5	21	29	E5	21	29	9	9	VLLCVCLLI	0	TRUE	TRUE	TRUE	1	FALSE	21	HLA-A*02:01	TRUE	FALSE	FALSE	FALSE	FALSE	FALSE	FALSE	FALSE	FALSE	FALSE	FALSE	FALSE	FALSE	FALSE	FALSE	FALSE	590	565	25	13	0.0230088	4704	4651	53	14	0.00301011	0	0	0
110660	LLLSVSTYT	1	9	E5	32	40	E5	32	40	9	9	LLLSVSTYT	0	TRUE	TRUE	TRUE	1	FALSE	32	HLA-A*02:01	TRUE	FALSE	FALSE	FALSE	FALSE	FALSE	FALSE	FALSE	FALSE	FALSE	FALSE	FALSE	FALSE	FALSE	FALSE	FALSE	590	234	356	8	0.034188	4704	1705	2999	27	0.0158358	0	0	0
110737	VLLLWITAA	1	9	E5	46	54	E5	46	54	9	9	VLLLWITAA	0	TRUE	TRUE	TRUE	1	FALSE	46	HLA-A*02:01	TRUE	FALSE	FALSE	FALSE	FALSE	FALSE	FALSE	FALSE	FALSE	FALSE	FALSE	FALSE	FALSE	FALSE	FALSE	FALSE	590	112	478	18	0.160714	4704	1532	3172	98	0.0639687	0.00195822	0	0.0613577
110661	LLWITAASA	1	9	E5	48	56	E5	48	56	9	9	LLWITAASA	0	TRUE	TRUE	TRUE	1	FALSE	48	HLA-A*02:01	TRUE	FALSE	FALSE	FALSE	FALSE	FALSE	FALSE	FALSE	FALSE	FALSE	FALSE	FALSE	FALSE	FALSE	FALSE	FALSE	590	93	497	14	0.150538	4704	1448	3256	87	0.0600829	0.0587017	0	0
110744	YIIFVYIPL	1	9	E5	63	71	E5	63	71	9	9	YIIFVYIPL	0	TRUE	TRUE	TRUE	1	FALSE	63	HLA-A*02:01	TRUE	FALSE	FALSE	FALSE	FALSE	FALSE	FALSE	FALSE	FALSE	FALSE	FALSE	FALSE	FALSE	FALSE	FALSE	FALSE	590	522	68	356	0.681992	4704	4333	371	2985	0.688899	0.000230787	0	0.688438
110633	IFVYIPLFL	1	9	E5	65	73	E5	65	73	9	9	IFVYIPLFL	0	TRUE	TRUE	TRUE	1	FALSE	65	HLA-A*29:02	FALSE	FALSE	FALSE	FALSE	FALSE	FALSE	FALSE	FALSE	FALSE	FALSE	FALSE	FALSE	FALSE	FALSE	FALSE	FALSE	590	513	77	353	0.688109	4704	4323	381	2981	0.689567	0.688411	0	0.000231321
110745	YIPLFLIHT	1	9	E5	68	76	E5	68	76	9	9	YIPLFLIHT	0	TRUE	TRUE	TRUE	1	FALSE	68	HLA-A*02:01	TRUE	FALSE	FALSE	FALSE	FALSE	FALSE	FALSE	FALSE	FALSE	FALSE	FALSE	FALSE	FALSE	FALSE	FALSE	FALSE	590	513	77	16	0.0311891	4704	4323	381	16	0.00370113	0.000231321	0.000231321	0
111289	FQDPQERPRK	1	10	E6	9	18	E6	2	11	10	10	FQDPQERPRK	0	FALSE	FALSE	TRUE	1	FALSE	2	HLA-A*11:01	FALSE	FALSE	TRUE	FALSE	FALSE	FALSE	FALSE	FALSE	FALSE	FALSE	FALSE	FALSE	FALSE	FALSE	FALSE	FALSE	564	326	238	60	0.184049	4704	3444	1260	308	0.0894309	0	0.00058072	0.00058072
119002	RPRKLPQL	1	8	E6	15	22	E6	8	15	8	8	RPRKLPQL	0	FALSE	FALSE	TRUE	1	FALSE	8	HLA_class_I	FALSE	FALSE	FALSE	FALSE	FALSE	FALSE	TRUE	FALSE	FALSE	FALSE	FALSE	FALSE	FALSE	FALSE	FALSE	FALSE	564	304	260	91	0.299342	4704	3381	1323	571	0.168885	0.00029577	0.000591541	0.0851819
32085	KLPQLCTEL	1	9	E6	18	26	E6	11	19	9	9	KLPQLCTEL	0	FALSE	FALSE	TRUE	1	FALSE	11	HLA-A*02:01,HLA-A*02:07,HLA-A2	TRUE	TRUE	FALSE	FALSE	FALSE	FALSE	FALSE	FALSE	FALSE	FALSE	FALSE	FALSE	FALSE	FALSE	FALSE	FALSE	564	250	314	59	0.236	4704	2866	1838	431	0.150384	0.00279135	0.000348918	0
118891	LPQLCTEL	1	8	E6	19	26	E6	12	19	8	8	LPQLCTEL	0	FALSE	FALSE	TRUE	1	FALSE	12	HLA_class_I	FALSE	FALSE	FALSE	FALSE	FALSE	FALSE	TRUE	FALSE	FALSE	FALSE	FALSE	FALSE	FALSE	FALSE	FALSE	FALSE	564	250	314	54	0.216	4704	2866	1838	423	0.147592	0.000348918	0	0.146895
111674	QLCTELQTT	1	9	E6	21	29	E6	14	22	9	9	QLCTELQTT	0	FALSE	FALSE	TRUE	1	FALSE	14	HLA-A*02:01	TRUE	FALSE	FALSE	FALSE	FALSE	FALSE	FALSE	FALSE	FALSE	FALSE	FALSE	FALSE	FALSE	FALSE	FALSE	FALSE	564	223	341	49	0.219731	4704	2813	1891	418	0.148596	0.146107	0	0
118987	QLCTELQTTI	1	10	E6	21	30	E6	14	23	10	10	QLCTELQTTI	0	FALSE	FALSE	TRUE	1	FALSE	14	HLA-A2	FALSE	TRUE	FALSE	FALSE	FALSE	FALSE	FALSE	FALSE	FALSE	FALSE	FALSE	FALSE	FALSE	FALSE	FALSE	FALSE	564	216	348	47	0.217593	4704	2796	1908	416	0.148784	0.146638	0	0
119029	TELQTTIHDI	1	10	E6	24	33	E6	17	26	10	10	TELQTTIHDI	0	FALSE	FALSE	TRUE	1	FALSE	17	HLA-B44	FALSE	FALSE	FALSE	FALSE	FALSE	FALSE	FALSE	FALSE	FALSE	FALSE	FALSE	FALSE	FALSE	FALSE	FALSE	FALSE	564	199	365	28	0.140704	4704	2760	1944	175	0.0634058	0	0.000362319	0
111250	ELQTTIHDI	1	9	E6	25	33	E6	18	26	9	9	ELQTTIHDI	0	FALSE	FALSE	TRUE	1	FALSE	18	HLA-A*02:01	TRUE	FALSE	FALSE	FALSE	FALSE	FALSE	FALSE	FALSE	FALSE	FALSE	FALSE	FALSE	FALSE	FALSE	FALSE	FALSE	564	199	365	28	0.140704	4704	2760	1944	175	0.0634058	0.000362319	0	0.00217391
39002	LQTTIHDII	1	9	E6	26	34	E6	19	27	9	9	LQTTIHDII	0	FALSE	FALSE	TRUE	1	FALSE	19	HLA-A*02:01,HLA-A*02:02,HLA-A*02:03,HLA-A*02:05,HLA-A*02:06,HLA-A*24:02,HLA-A24	TRUE	TRUE	FALSE	TRUE	FALSE	FALSE	FALSE	FALSE	FALSE	FALSE	FALSE	FALSE	TRUE	FALSE	FALSE	FALSE	564	196	368	32	0.163265	4704	2755	1949	219	0.0794918	0	0.00217786	0.000725953
110720	TIHDIILEC	1	9	E6	29	37	E6	22	30	9	9	TIHDIILEC	0	FALSE	FALSE	TRUE	1	FALSE	22	HLA-A*02:01,HLA-B*48:01	TRUE	FALSE	FALSE	FALSE	FALSE	FALSE	FALSE	FALSE	FALSE	FALSE	FALSE	FALSE	FALSE	FALSE	FALSE	FALSE	564	173	391	35	0.202312	4704	2723	1981	238	0.0874036	0.000367242	0	0.00146897
64320	TIHDIILECV	1	10	E6	29	38	E6	22	31	10	10	TIHDIILECV	0	FALSE	FALSE	TRUE	1	FALSE	22	HLA_class_I,HLA-A*02:01,HLA-A2	TRUE	TRUE	FALSE	FALSE	FALSE	FALSE	TRUE	FALSE	FALSE	FALSE	FALSE	FALSE	FALSE	FALSE	FALSE	FALSE	564	171	393	35	0.204678	4704	2721	1983	238	0.0874678	0.000367512	0	0.00147005
111421	IHDIILECV	1	9	E6	30	38	E6	23	31	9	9	IHDIILECV	0	FALSE	FALSE	TRUE	1	FALSE	23	HLA-A*02:01	TRUE	FALSE	FALSE	FALSE	FALSE	FALSE	FALSE	FALSE	FALSE	FALSE	FALSE	FALSE	FALSE	FALSE	FALSE	FALSE	564	171	393	34	0.19883	4704	2721	1983	237	0.0871003	0	0.00147005	0.0599044
110290	IHDIILECVY	1	10	E6	30	39	E6	23	32	10	10	IHDIILECVY	0	FALSE	FALSE	TRUE	1	FALSE	23	HLA-B18	FALSE	FALSE	FALSE	FALSE	FALSE	FALSE	FALSE	FALSE	TRUE	FALSE	FALSE	FALSE	FALSE	FALSE	FALSE	FALSE	564	166	398	34	0.204819	4704	2714	1990	237	0.087325	0	0.00147384	0.060059
110624	HDIILECV	1	8	E6	31	38	E6	24	31	8	8	HDIILECV	0	FALSE	FALSE	TRUE	1	FALSE	24	HLA-B*40:02	FALSE	FALSE	FALSE	FALSE	FALSE	FALSE	FALSE	FALSE	FALSE	FALSE	FALSE	FALSE	FALSE	FALSE	FALSE	FALSE	564	172	392	34	0.197674	4704	2722	1982	237	0.0870683	0.00146951	0.0598824	0
2150519	HDIILECVY	1	9	E6	31	39	E6	24	32	9	9	HDIILECVY	0	FALSE	FALSE	TRUE	1	FALSE	24	HLA-B*18:01	FALSE	FALSE	FALSE	FALSE	FALSE	FALSE	FALSE	FALSE	FALSE	FALSE	FALSE	FALSE	FALSE	FALSE	FALSE	FALSE	564	166	398	34	0.204819	4704	2714	1990	237	0.087325	0.00147384	0.060059	0
111199	DIILECVYCK	1	10	E6	32	41	E6	25	34	10	10	DIILECVYCK	0	FALSE	FALSE	TRUE	1	FALSE	25	HLA-A*11:01	FALSE	FALSE	TRUE	FALSE	FALSE	FALSE	FALSE	FALSE	FALSE	FALSE	FALSE	FALSE	FALSE	FALSE	FALSE	FALSE	564	137	427	30	0.218978	4704	2654	2050	232	0.0874152	0.0610399	0	0.0173323
26568	IILECVYCK	1	9	E6	33	41	E6	26	34	9	9	IILECVYCK	0	FALSE	FALSE	TRUE	1	FALSE	26	HLA-A*03:01,HLA-A*11:01	FALSE	FALSE	TRUE	FALSE	TRUE	FALSE	FALSE	FALSE	FALSE	FALSE	FALSE	FALSE	FALSE	FALSE	FALSE	FALSE	564	138	426	14	0.101449	4704	2655	2049	74	0.0278719	0	0.0173258	0.000753296
911713	CVYCKQQLLR	1	10	E6	37	46	E6	30	39	10	10	CVYCKQQLLR	0	FALSE	FALSE	TRUE	1	FALSE	30	HLA-A*11:01	FALSE	FALSE	TRUE	FALSE	FALSE	FALSE	FALSE	FALSE	FALSE	FALSE	FALSE	FALSE	FALSE	FALSE	FALSE	FALSE	564	125	439	2	0.016	4704	2640	2064	2	0.000757576	0	0	0
52063	QQLLRREVY	1	9	E6	42	50	E6	35	43	9	9	QQLLRREVY	0	FALSE	FALSE	TRUE	1	FALSE	35	HLA-A*03:01,HLA-A*11:01	FALSE	FALSE	TRUE	FALSE	TRUE	FALSE	FALSE	FALSE	FALSE	FALSE	FALSE	FALSE	FALSE	FALSE	FALSE	FALSE	564	117	447	2	0.017094	4704	2623	2081	2	0.000762486	0	0.000381243	0
111055	VYDFAFQDL	1	9	E6	42	50	E6	42	50	9	9	VYDFAFRDL	1	TRUE	TRUE	TRUE	1	FALSE	42	HLA-A24	FALSE	TRUE	FALSE	FALSE	FALSE	FALSE	FALSE	FALSE	FALSE	FALSE	FALSE	FALSE	TRUE	FALSE	FALSE	FALSE	564	132	432	132	1	4704	2640	2064	2640	1	0	0	0.000378788
37754	LLRREVYDF	1	9	E6	44	52	E6	37	45	9	9	LLRREVYDF	0	FALSE	FALSE	TRUE	1	FALSE	37	HLA-A*24:02	FALSE	FALSE	FALSE	TRUE	FALSE	FALSE	FALSE	FALSE	FALSE	FALSE	FALSE	FALSE	FALSE	FALSE	FALSE	FALSE	564	119	445	2	0.0168067	4704	2625	2079	2	0.000761905	0	0.000380952	0
119003	RREVYDFAFR	1	10	E6	46	55	E6	39	48	10	10	RREVYDFAFR	0	FALSE	FALSE	TRUE	1	FALSE	39	HLA-B27	FALSE	FALSE	FALSE	FALSE	FALSE	FALSE	FALSE	FALSE	FALSE	FALSE	FALSE	FALSE	FALSE	FALSE	FALSE	FALSE	564	118	446	1	0.00847458	4704	2621	2083	1	0.000381534	0	0	0
71988	VYDFAFRDL	1	9	E6	49	57	E6	42	50	9	9	VYDFAFRDL	0	FALSE	FALSE	TRUE	1	FALSE	42	HLA-A*24:02,HLA-A24	FALSE	TRUE	FALSE	TRUE	FALSE	FALSE	FALSE	FALSE	FALSE	FALSE	FALSE	FALSE	TRUE	FALSE	FALSE	FALSE	564	132	432	1	0.00757576	4704	2640	2064	1	0.000378788	0	0	0.000378788
111059	YDFAFRDL	1	8	E6	50	57	E6	43	50	8	8	YDFAFRDL	0	FALSE	FALSE	TRUE	1	FALSE	43	HLA-B44	FALSE	FALSE	FALSE	FALSE	FALSE	FALSE	FALSE	FALSE	FALSE	FALSE	FALSE	FALSE	FALSE	FALSE	FALSE	FALSE	564	423	141	10	0.0236407	4704	4336	368	10	0.00230627	0	0.000691882	0
15173	FAFRDLCIV	1	9	E6	52	60	E6	45	53	9	9	FAFRDLCIV	0	FALSE	FALSE	TRUE	1	FALSE	45	HLA_class_I,HLA-A*02:01,HLA-A2	TRUE	TRUE	FALSE	FALSE	FALSE	FALSE	TRUE	FALSE	FALSE	FALSE	FALSE	FALSE	FALSE	FALSE	FALSE	FALSE	564	0	564	NA	NA	4704	0	4704	NA	NA	NA	NA	NA
110575	FAFRDLCIVY	1	10	E6	52	61	E6	45	54	10	10	FAFRDLCIVY	0	FALSE	FALSE	TRUE	1	FALSE	45	HLA-B*35:01,HLA-B35,HLA-B57	FALSE	FALSE	FALSE	FALSE	FALSE	FALSE	FALSE	FALSE	FALSE	FALSE	FALSE	FALSE	FALSE	FALSE	TRUE	FALSE	564	0	564	NA	NA	4704	0	4704	NA	NA	NA	NA	NA
110226	FRDLCIVY	1	8	E6	54	61	E6	47	54	8	8	FRDLCIVY	0	FALSE	FALSE	TRUE	1	FALSE	47	HLA_class_I,HLA-A3,HLA-B18,HLA-B27	FALSE	FALSE	FALSE	FALSE	FALSE	FALSE	TRUE	FALSE	TRUE	FALSE	FALSE	FALSE	FALSE	FALSE	FALSE	FALSE	564	0	564	NA	NA	4704	0	4704	NA	NA	NA	NA	NA
29519	IVYRDGNPY	1	9	E6	59	67	E6	52	60	9	9	IVYRDGNPY	0	FALSE	FALSE	TRUE	1	FALSE	52	HLA-A*03:01,HLA-A*11:01,HLA-A3	FALSE	FALSE	TRUE	FALSE	TRUE	FALSE	FALSE	FALSE	FALSE	FALSE	FALSE	FALSE	FALSE	FALSE	FALSE	FALSE	564	0	564	NA	NA	4704	0	4704	NA	NA	NA	NA	NA
111941	VYRDGNPYA	1	9	E6	60	68	E6	53	61	9	9	VYRDGNPYA	0	FALSE	FALSE	TRUE	1	FALSE	53	HLA-C*07:02	FALSE	FALSE	FALSE	FALSE	FALSE	FALSE	FALSE	FALSE	FALSE	FALSE	FALSE	FALSE	FALSE	FALSE	FALSE	FALSE	564	451	113	17	0.037694	4704	4373	331	28	0.00640293	0	0	0.000686028
153171	YRDGNPYAV	1	9	E6	61	69	E6	54	62	9	9	YRDGNPYAV	0	FALSE	FALSE	TRUE	1	FALSE	54	HLA-C*07:02	FALSE	FALSE	FALSE	FALSE	FALSE	FALSE	FALSE	FALSE	FALSE	FALSE	FALSE	FALSE	FALSE	FALSE	FALSE	FALSE	564	452	112	17	0.0376106	4704	4374	330	28	0.00640146	0	0.000685871	0.00114312
50064	PYAVCDKCL	1	9	E6	66	74	E6	59	67	9	9	PYAVCDKCL	0	FALSE	FALSE	TRUE	1	FALSE	59	HLA-A*24:02	FALSE	FALSE	FALSE	TRUE	FALSE	FALSE	FALSE	FALSE	FALSE	FALSE	FALSE	FALSE	FALSE	FALSE	FALSE	FALSE	564	460	104	14	0.0304348	4704	4383	321	24	0.0054757	0.000456308	0.000228154	0.00182523
911887	YAVCDKCLKF	1	10	E6	67	76	E6	60	69	10	10	YAVCDKCLKF	0	FALSE	FALSE	TRUE	1	FALSE	60	HLA_class_I	FALSE	FALSE	FALSE	FALSE	FALSE	FALSE	TRUE	FALSE	FALSE	FALSE	FALSE	FALSE	FALSE	FALSE	FALSE	FALSE	564	461	103	18	0.0390456	4704	4384	320	35	0.00798358	0.000228102	0.00182482	0
111129	AVCDKCLK	1	8	E6	68	75	E6	61	68	8	8	AVCDKCLK	0	FALSE	FALSE	TRUE	1	FALSE	61	HLA-A*11:01	FALSE	FALSE	TRUE	FALSE	FALSE	FALSE	FALSE	FALSE	FALSE	FALSE	FALSE	FALSE	FALSE	FALSE	FALSE	FALSE	564	461	103	13	0.0281996	4704	4384	320	23	0.00524635	0.00182482	0	0
911710	AVCDKCLKFY	1	10	E6	68	77	E6	61	70	10	10	AVCDKCLKFY	0	FALSE	FALSE	TRUE	1	FALSE	61	HLA-A*11:01	FALSE	FALSE	TRUE	FALSE	FALSE	FALSE	FALSE	FALSE	FALSE	FALSE	FALSE	FALSE	FALSE	FALSE	FALSE	FALSE	564	461	103	17	0.0368764	4704	4384	320	34	0.00775547	0.00182482	0	0
67833	VCDKCLKFY	1	9	E6	69	77	E6	62	70	9	9	VCDKCLKFY	0	FALSE	FALSE	TRUE	1	FALSE	62	HLA-A*01:01,HLA-B18	FALSE	FALSE	FALSE	FALSE	FALSE	FALSE	FALSE	TRUE	TRUE	FALSE	FALSE	FALSE	FALSE	FALSE	FALSE	FALSE	564	468	96	15	0.0320513	4704	4397	307	26	0.00591312	0	0	0.00227428
111456	KISEYRHYC	1	9	E6	72	80	E6	72	80	9	9	KISEYRHYC	0	TRUE	TRUE	TRUE	1	FALSE	72	HLA-A*02:01	TRUE	FALSE	FALSE	FALSE	FALSE	FALSE	FALSE	FALSE	FALSE	FALSE	FALSE	FALSE	FALSE	FALSE	FALSE	FALSE	564	495	69	123	0.248485	4704	4425	279	670	0.151412	0.000225989	0	0.000451977
30892	KFYSKISEY	1	9	E6	75	83	E6	68	76	9	9	KFYSKISEY	0	FALSE	FALSE	TRUE	1	FALSE	68	HLA-A*03:01,HLA-B62	FALSE	FALSE	FALSE	FALSE	TRUE	FALSE	FALSE	FALSE	FALSE	FALSE	FALSE	FALSE	FALSE	FALSE	FALSE	FALSE	564	492	72	15	0.0304878	4704	4422	282	26	0.00587969	0.000678426	0.00248756	0
111973	YSKISEYRHY	1	10	E6	77	86	E6	70	79	10	10	YSKISEYRHY	0	FALSE	FALSE	TRUE	1	FALSE	70	HLA-A*01:01	FALSE	FALSE	FALSE	FALSE	FALSE	FALSE	FALSE	TRUE	FALSE	FALSE	FALSE	FALSE	FALSE	FALSE	FALSE	FALSE	564	495	69	124	0.250505	4704	4425	279	674	0.152316	0	0.00180791	0.000225989
28484	ISEYRHYCY	1	9	E6	80	88	E6	73	81	9	9	ISEYRHYCY	0	FALSE	FALSE	TRUE	1	FALSE	73	HLA-A*01:01,HLA-A*11:01,HLA-B18	FALSE	FALSE	TRUE	FALSE	FALSE	FALSE	FALSE	TRUE	TRUE	FALSE	FALSE	FALSE	FALSE	FALSE	FALSE	FALSE	564	499	65	124	0.248497	4704	4429	275	671	0.151501	0	0.000451569	0.000225785
111184	CYSVYGTTL	1	9	E6	80	88	E6	80	88	9	9	CYSLYGTTL	1	TRUE	TRUE	TRUE	1	FALSE	80	HLA-A*24:02	FALSE	FALSE	FALSE	TRUE	FALSE	FALSE	FALSE	FALSE	FALSE	FALSE	FALSE	FALSE	FALSE	FALSE	FALSE	FALSE	564	509	55	269	0.528487	4704	4439	265	2529	0.569723	0.000225276	0	0
57710	SEYRHYCYSL	1	10	E6	81	90	E6	74	83	10	10	SEYRHYCYSL	0	FALSE	FALSE	TRUE	1	FALSE	74	HLA-B*40:01	FALSE	FALSE	FALSE	FALSE	FALSE	FALSE	FALSE	FALSE	FALSE	FALSE	FALSE	FALSE	FALSE	FALSE	FALSE	FALSE	564	500	64	303	0.606	4704	4430	274	2241	0.505869	0.000451467	0.000225734	0
110846	EYRHYCYSL	1	9	E6	82	90	E6	75	83	9	9	EYRHYCYSL	0	FALSE	FALSE	TRUE	1	FALSE	75	HLA_class_I,HLA-A*24:02,HLA-A24	FALSE	TRUE	FALSE	TRUE	FALSE	FALSE	TRUE	FALSE	FALSE	FALSE	FALSE	FALSE	TRUE	FALSE	FALSE	FALSE	564	503	61	301	0.59841	4704	4433	271	2239	0.505076	0.000225581	0	0
1710553	YRHYCYSL	1	8	E6	83	90	E6	76	83	8	8	YRHYCYSL	0	FALSE	FALSE	TRUE	1	FALSE	76	HLA-B*27:05	FALSE	FALSE	FALSE	FALSE	FALSE	FALSE	FALSE	FALSE	FALSE	FALSE	FALSE	TRUE	FALSE	FALSE	FALSE	FALSE	564	505	59	300	0.594059	4704	4435	269	2238	0.504622	0	0	0.150395
7439	CYSLYGTTL	1	9	E6	87	95	E6	80	88	9	9	CYSLYGTTL	0	FALSE	FALSE	TRUE	1	FALSE	80	HLA-A*24:02	FALSE	FALSE	FALSE	TRUE	FALSE	FALSE	FALSE	FALSE	FALSE	FALSE	FALSE	FALSE	FALSE	FALSE	FALSE	FALSE	564	509	55	246	0.483301	4704	4439	265	1916	0.431629	0.000225276	0	0
59598	SLYGTTLEQ	1	9	E6	89	97	E6	82	90	9	9	SLYGTTLEQ	0	FALSE	FALSE	TRUE	1	FALSE	82	HLA-A*03:01	FALSE	FALSE	FALSE	FALSE	TRUE	FALSE	FALSE	FALSE	FALSE	FALSE	FALSE	FALSE	FALSE	FALSE	FALSE	FALSE	564	510	54	247	0.484314	4704	4440	264	1917	0.431757	0	0.431306	0
604613	QQYNKPLCDL	1	10	E6	90	99	E6	90	99	10	10	QQYNKPLCDL	0	TRUE	TRUE	TRUE	1	FALSE	90	HLA-A*02:01	TRUE	FALSE	FALSE	FALSE	FALSE	FALSE	FALSE	FALSE	FALSE	FALSE	FALSE	FALSE	FALSE	FALSE	FALSE	FALSE	564	518	46	7	0.0135135	4704	4449	255	7	0.00157339	0.00022477	0.000899078	0.00022477
911904	YGTTLEQQY	1	9	E6	91	99	E6	84	92	9	9	YGTTLEQQY	0	FALSE	FALSE	TRUE	1	FALSE	84	HLA-B*35:01	FALSE	FALSE	FALSE	FALSE	FALSE	FALSE	FALSE	FALSE	FALSE	FALSE	FALSE	FALSE	FALSE	FALSE	TRUE	FALSE	564	511	53	10	0.0195695	4704	4441	263	10	0.00225175	0	0.000225175	0
110982	QYNKPLCDLL	1	10	E6	91	100	E6	91	100	10	10	QYNKPLCDLL	0	TRUE	TRUE	TRUE	1	FALSE	91	HLA-A24	FALSE	TRUE	FALSE	FALSE	FALSE	FALSE	FALSE	FALSE	FALSE	FALSE	FALSE	FALSE	TRUE	FALSE	FALSE	FALSE	564	515	49	8	0.015534	4704	4446	258	8	0.00179937	0.000899685	0.000224921	0
111384	GTTLEQQYNK	1	10	E6	92	101	E6	85	94	10	10	GTTLEQQYNK	0	FALSE	FALSE	TRUE	1	FALSE	85	HLA-A*11:01	FALSE	FALSE	TRUE	FALSE	FALSE	FALSE	FALSE	FALSE	FALSE	FALSE	FALSE	FALSE	FALSE	FALSE	FALSE	FALSE	564	513	51	10	0.0194932	4704	4444	260	10	0.00225023	0.000225023	0	0.000225023
66689	TTLEQQYNK	1	9	E6	93	101	E6	86	94	9	9	TTLEQQYNK	0	FALSE	FALSE	TRUE	1	FALSE	86	HLA-A*03:01,HLA-A*11:01,HLA-A*68:01,HLA-C*07:01	FALSE	FALSE	TRUE	FALSE	TRUE	FALSE	FALSE	FALSE	FALSE	FALSE	TRUE	FALSE	FALSE	FALSE	FALSE	FALSE	564	515	49	9	0.0174757	4704	4446	258	9	0.00202429	0	0.000224921	0.000449843
111698	QYNKPLCDL	1	9	E6	98	106	E6	91	99	9	9	QYNKPLCDL	0	FALSE	FALSE	TRUE	1	FALSE	91	HLA-A*24:02	FALSE	FALSE	FALSE	TRUE	FALSE	FALSE	FALSE	FALSE	FALSE	FALSE	FALSE	FALSE	FALSE	FALSE	FALSE	FALSE	564	519	45	6	0.0115607	4704	4450	254	6	0.00134831	0.000898876	0.000224719	0
153164	YNKPLCDLL	1	9	E6	99	107	E6	92	100	9	9	YNKPLCDLL	0	FALSE	FALSE	TRUE	1	FALSE	92	HLA-C*07:01	FALSE	FALSE	FALSE	FALSE	FALSE	FALSE	FALSE	FALSE	FALSE	FALSE	FALSE	FALSE	FALSE	FALSE	FALSE	FALSE	564	515	49	4	0.00776699	4704	4446	258	4	0.000899685	0.000224921	0	0
111630	PLCDLLIRC	1	9	E6	102	110	E6	95	103	9	9	PLCDLLIRC	0	FALSE	FALSE	TRUE	1	FALSE	95	HLA-A*02:01	TRUE	FALSE	FALSE	FALSE	FALSE	FALSE	FALSE	FALSE	FALSE	FALSE	FALSE	FALSE	FALSE	FALSE	FALSE	FALSE	564	512	52	3	0.00585938	4704	4443	261	3	0.000675219	0	0	0
37421	LLIRCINCQK	1	10	E6	106	115	E6	99	108	10	10	LLIRCINCQK	0	FALSE	FALSE	TRUE	1	FALSE	99	HLA-A*03:01,HLA-A*11:01	FALSE	FALSE	TRUE	FALSE	TRUE	FALSE	FALSE	FALSE	FALSE	FALSE	FALSE	FALSE	FALSE	FALSE	FALSE	FALSE	564	510	54	4	0.00784314	4704	4441	263	4	0.000900698	0	0.000450349	0
24182	HLDKKQRFH	1	9	E6	125	133	E6	118	126	9	9	HLDKKQRFH	0	FALSE	FALSE	TRUE	1	FALSE	118	HLA-A*03:01	FALSE	FALSE	FALSE	FALSE	TRUE	FALSE	FALSE	FALSE	FALSE	FALSE	FALSE	FALSE	FALSE	FALSE	FALSE	FALSE	564	551	13	9	0.0163339	4704	4688	16	13	0.00277304	0	0	0.000426621
53711	RFHNIRGRW	1	9	E6	131	139	E6	124	132	9	9	RFHNIRGRW	0	FALSE	FALSE	TRUE	1	FALSE	124	HLA-A*24:02	FALSE	FALSE	FALSE	TRUE	FALSE	FALSE	FALSE	FALSE	FALSE	FALSE	FALSE	FALSE	FALSE	FALSE	FALSE	FALSE	564	550	14	3	0.00545455	4704	4687	17	3	0.000640068	0.000213356	0	0
110285	HNIRGRWTGR	1	10	E6	133	142	E6	126	135	10	10	HNIRGRWTGR	0	FALSE	FALSE	TRUE	1	FALSE	126	HLA-A*68:01	FALSE	FALSE	FALSE	FALSE	FALSE	FALSE	FALSE	FALSE	FALSE	FALSE	TRUE	FALSE	FALSE	FALSE	FALSE	FALSE	564	551	13	7	0.0127042	4704	4688	16	7	0.00149317	0	0	0
2022001	IRGRWTGRC	1	9	E6	135	143	E6	128	136	9	9	IRGRWTGRC	0	FALSE	FALSE	TRUE	1	FALSE	128	HLA-C*07:01	FALSE	FALSE	FALSE	FALSE	FALSE	FALSE	FALSE	FALSE	FALSE	FALSE	FALSE	FALSE	FALSE	FALSE	FALSE	FALSE	564	551	13	7	0.0127042	4704	4688	16	7	0.00149317	0	0.000213311	0.000213311
22254	GRWTGRCM	1	8	E6	137	144	E6	130	137	8	8	GRWTGRCM	0	FALSE	FALSE	TRUE	1	FALSE	130	HLA-B*27:05	FALSE	FALSE	FALSE	FALSE	FALSE	FALSE	FALSE	FALSE	FALSE	FALSE	FALSE	TRUE	FALSE	FALSE	FALSE	FALSE	564	552	12	6	0.0108696	4704	4689	15	6	0.00127959	0.000213265	0	0
2150506	GRWTGRCMSC	1	10	E6	137	146	E6	130	139	10	10	GRWTGRCMSC	0	FALSE	FALSE	TRUE	1	FALSE	130	HLA-B*27:05	FALSE	FALSE	FALSE	FALSE	FALSE	FALSE	FALSE	FALSE	FALSE	FALSE	FALSE	TRUE	FALSE	FALSE	FALSE	FALSE	564	552	12	8	0.0144928	4704	4689	15	8	0.00170612	0.000213265	0	0
113154	RWTGRCMSCC	1	10	E6	138	147	E6	131	140	10	10	RWTGRCMSCC	0	FALSE	FALSE	TRUE	1	FALSE	131	HLA-B27	FALSE	FALSE	FALSE	FALSE	FALSE	FALSE	FALSE	FALSE	FALSE	FALSE	FALSE	FALSE	FALSE	FALSE	FALSE	FALSE	564	552	12	9	0.0163043	4704	4689	15	11	0.00234592	0	0	0
113177	SSRTRRETQL	1	10	E6	149	158	E6	142	151	10	10	SSRTRRETQL	0	FALSE	FALSE	TRUE	1	FALSE	142	HLA-B14	FALSE	FALSE	FALSE	FALSE	FALSE	FALSE	FALSE	FALSE	FALSE	FALSE	FALSE	FALSE	FALSE	FALSE	FALSE	FALSE	564	552	12	7	0.0126812	4704	4689	15	7	0.00149286	0.000213265	0	0.00085306
3184	AMSAARSSR	1	9	E6	NA	NA	E6	136	144	9	9	CMSCCRSSR	3	NA	NA	TRUE	1	FALSE	136	HLA-A*03:01	FALSE	FALSE	FALSE	FALSE	TRUE	FALSE	FALSE	FALSE	FALSE	FALSE	FALSE	FALSE	FALSE	FALSE	FALSE	FALSE	564	554	10	554	1	4704	4691	13	4691	1	1	0	0.000426348
111297	FYSRIREL	1	8	E6	NA	NA	E6	69	76	8	8	FYSKISEY	3	NA	NA	TRUE	1	FALSE	69	HLA-A*24:02	FALSE	FALSE	FALSE	TRUE	FALSE	FALSE	FALSE	FALSE	FALSE	FALSE	FALSE	FALSE	FALSE	FALSE	FALSE	FALSE	564	492	72	492	1	4704	4422	282	4422	1	0.00248756	0	0.00180914
111395	HGDTPTLHEY	1	10	E7	2	11	E7	2	11	10	10	HGDTPTLHEY	0	TRUE	TRUE	TRUE	1	FALSE	2	HLA_class_I,HLA-A*01:01	FALSE	FALSE	FALSE	FALSE	FALSE	FALSE	TRUE	TRUE	FALSE	FALSE	FALSE	FALSE	FALSE	FALSE	FALSE	FALSE	68	59	9	1	0.0169492	4704	4692	12	2	0.000426257	0	0	0.000426257
64830,768666	TLHEYMLDL	2	9	E7	7	15	E7	7	15	9	9	TLHEYMLDL	0	TRUE	TRUE	TRUE	1	FALSE	7	HLA-A*02:01,HLA-A2,HLA-B8	TRUE	TRUE	FALSE	FALSE	FALSE	FALSE	FALSE	FALSE	FALSE	FALSE	FALSE	FALSE	FALSE	FALSE	FALSE	FALSE	68	59	9	1	0.0169492	4704	4692	12	2	0.000426257	0	0	0
768667,768668	TLHEYMLDLQP	2	11	E7	7	17	E7	7	17	11	11	TLHEYMLDLQP	0	TRUE	TRUE	TRUE	1	FALSE	7	HLA-A*02:01	TRUE	FALSE	FALSE	FALSE	FALSE	FALSE	FALSE	FALSE	FALSE	FALSE	FALSE	FALSE	FALSE	FALSE	FALSE	FALSE	68	59	9	2	0.0338983	4704	4692	12	3	0.000639386	0	0	0
768426,768427	EYMLDLQPET	2	10	E7	10	19	E7	10	19	10	10	EYMLDLQPET	0	TRUE	TRUE	TRUE	1	FALSE	10	HLA_class_I,HLA-A*02:01	TRUE	FALSE	FALSE	FALSE	FALSE	FALSE	TRUE	FALSE	FALSE	FALSE	FALSE	FALSE	FALSE	FALSE	FALSE	FALSE	68	60	8	2	0.0333333	4704	4693	11	3	0.00063925	0	0	0.000426167
768724,768725	YMLDLQPE	2	8	E7	11	18	E7	11	18	8	8	YMLDLQPE	0	TRUE	TRUE	TRUE	1	FALSE	11	HLA-A*02:01	TRUE	FALSE	FALSE	FALSE	FALSE	FALSE	FALSE	FALSE	FALSE	FALSE	FALSE	FALSE	FALSE	FALSE	FALSE	FALSE	68	61	7	2	0.0327869	4704	4694	10	3	0.000639114	0	0.000426076	0
75074,768726	YMLDLQPET	2	9	E7	11	19	E7	11	19	9	9	YMLDLQPET	0	TRUE	TRUE	TRUE	1	FALSE	11	HLA_class_I,HLA-A*02:01,HLA-A*03:01,HLA-A2	TRUE	TRUE	FALSE	FALSE	TRUE	FALSE	TRUE	FALSE	FALSE	FALSE	FALSE	FALSE	FALSE	FALSE	FALSE	FALSE	68	61	7	2	0.0327869	4704	4694	10	3	0.000639114	0	0.000426076	0
75075,768727	YMLDLQPETT	2	10	E7	11	20	E7	11	20	10	10	YMLDLQPETT	0	TRUE	TRUE	TRUE	1	FALSE	11	HLA_class_I,HLA-A*02:01,HLA-A*02:02,HLA-A*02:03,HLA-A*02:04,HLA-A*02:06,HLA-A*02:09,HLA-A2	TRUE	TRUE	FALSE	FALSE	FALSE	FALSE	TRUE	FALSE	FALSE	FALSE	FALSE	FALSE	FALSE	FALSE	FALSE	FALSE	68	61	7	4	0.0655738	4704	4694	10	5	0.00106519	0	0.000426076	0
768728,768729	YMLDLQPETTD	2	11	E7	11	21	E7	11	21	11	11	YMLDLQPETTD	0	TRUE	TRUE	TRUE	1	FALSE	11	HLA-A*02:01	TRUE	FALSE	FALSE	FALSE	FALSE	FALSE	FALSE	FALSE	FALSE	FALSE	FALSE	FALSE	FALSE	FALSE	FALSE	FALSE	68	61	7	5	0.0819672	4704	4694	10	6	0.00127823	0	0.000426076	0
768545,768546	MLDLQPET	2	8	E7	12	19	E7	12	19	8	8	MLDLQPET	0	TRUE	TRUE	TRUE	1	FALSE	12	HLA-A*02:01	TRUE	FALSE	FALSE	FALSE	FALSE	FALSE	FALSE	FALSE	FALSE	FALSE	FALSE	FALSE	FALSE	FALSE	FALSE	FALSE	68	61	7	2	0.0327869	4704	4694	10	3	0.000639114	0.000426076	0	0
41919,768547	MLDLQPETT	2	9	E7	12	20	E7	12	20	9	9	MLDLQPETT	0	TRUE	TRUE	TRUE	1	FALSE	12	HLA_class_I,HLA-A*02:01	TRUE	FALSE	FALSE	FALSE	FALSE	FALSE	TRUE	FALSE	FALSE	FALSE	FALSE	FALSE	FALSE	FALSE	FALSE	FALSE	68	61	7	4	0.0655738	4704	4694	10	5	0.00106519	0.000426076	0	0
110386	QPETTDLYCY	1	10	E7	16	25	E7	16	25	10	10	QPETTDLYCY	0	TRUE	TRUE	TRUE	1	FALSE	16	HLA-B18	FALSE	FALSE	FALSE	FALSE	FALSE	FALSE	FALSE	FALSE	TRUE	FALSE	FALSE	FALSE	FALSE	FALSE	FALSE	FALSE	68	65	3	4	0.0615385	4704	4699	5	4	0.000851245	0.000212811	0	0
110220	ETTDLYCY	1	8	E7	18	25	E7	18	25	8	8	ETTDLYCY	0	TRUE	TRUE	TRUE	1	FALSE	18	HLA-A*01:01	FALSE	FALSE	FALSE	FALSE	FALSE	FALSE	FALSE	TRUE	FALSE	FALSE	FALSE	FALSE	FALSE	FALSE	FALSE	FALSE	68	65	3	3	0.0461538	4704	4699	5	3	0.000638434	0	0	0.000425622
66569	TTDLYCYEQ	1	9	E7	19	27	E7	19	27	9	9	TTDLYCYEQ	0	TRUE	TRUE	TRUE	1	FALSE	19	HLA-A*01:01	FALSE	FALSE	FALSE	FALSE	FALSE	FALSE	FALSE	TRUE	FALSE	FALSE	FALSE	FALSE	FALSE	FALSE	FALSE	FALSE	68	65	3	3	0.0461538	4704	4699	5	3	0.000638434	0	0.000425622	0.000212811
12414	EIDGPAGQA	1	9	E7	37	45	E7	37	45	9	9	EIDGPAGQA	0	TRUE	TRUE	TRUE	1	FALSE	37	HLA-A*01:01	FALSE	FALSE	FALSE	FALSE	FALSE	FALSE	FALSE	TRUE	FALSE	FALSE	FALSE	FALSE	FALSE	FALSE	FALSE	FALSE	68	49	19	1	0.0204082	4704	4682	22	2	0.000427168	0	0	0
50240	QAEPDRAHY	1	9	E7	44	52	E7	44	52	9	9	QAEPDRAHY	0	TRUE	TRUE	TRUE	1	FALSE	44	HLA_class_I,HLA-A*01:01,HLA-B18	FALSE	FALSE	FALSE	FALSE	FALSE	FALSE	TRUE	TRUE	TRUE	FALSE	FALSE	FALSE	FALSE	FALSE	FALSE	FALSE	68	52	16	5	0.0961538	4704	4685	19	30	0.00640342	0	0	0
110217	EPDRAHYNIV	1	10	E7	46	55	E7	46	55	10	10	EPDRAHYNIV	0	TRUE	TRUE	TRUE	1	FALSE	46	HLA-B18	FALSE	FALSE	FALSE	FALSE	FALSE	FALSE	FALSE	FALSE	TRUE	FALSE	FALSE	FALSE	FALSE	FALSE	FALSE	FALSE	68	51	17	5	0.0980392	4704	4684	20	30	0.00640478	0	0.000426985	0
567353	AHYNIVTFCC	1	10	E7	50	59	E7	50	59	10	10	AHYNIVTFCC	0	TRUE	TRUE	TRUE	1	FALSE	50	HLA-A*33:03	FALSE	FALSE	FALSE	FALSE	FALSE	FALSE	FALSE	FALSE	FALSE	FALSE	FALSE	FALSE	FALSE	FALSE	FALSE	FALSE	68	49	19	4	0.0816327	4704	4682	22	31	0.0066211	0.000213584	0.00555318	0
164805	HYNIVTFCCK	1	10	E7	51	60	E7	51	60	10	10	HYNIVTFCCK	0	TRUE	TRUE	TRUE	1	FALSE	51	HLA-A*03:01	FALSE	FALSE	FALSE	FALSE	TRUE	FALSE	FALSE	FALSE	FALSE	FALSE	FALSE	FALSE	FALSE	FALSE	FALSE	FALSE	68	49	19	3	0.0612245	4704	4682	22	30	0.00640752	0.00555318	0	0
568913	YNIVTFCCKC	1	10	E7	52	61	E7	52	61	10	10	YNIVTFCCKC	0	TRUE	TRUE	TRUE	1	FALSE	52	HLA-A*33:03	FALSE	FALSE	FALSE	FALSE	FALSE	FALSE	FALSE	FALSE	FALSE	FALSE	FALSE	FALSE	FALSE	FALSE	FALSE	FALSE	68	48	20	1	0.0208333	4704	4681	23	4	0.000854518	0	0	0
110195	CCKCDSTL	1	8	E7	58	65	E7	58	65	8	8	CCKCDSTL	0	TRUE	TRUE	TRUE	1	FALSE	58	HLA-B8	FALSE	FALSE	FALSE	FALSE	FALSE	FALSE	FALSE	FALSE	FALSE	FALSE	FALSE	FALSE	FALSE	FALSE	FALSE	FALSE	68	53	15	4	0.0754717	4704	4686	18	5	0.00106701	0	0	0
168256	CDSTLRLCV	1	9	E7	61	69	E7	61	69	9	9	CDSTLRLCV	0	TRUE	TRUE	TRUE	1	FALSE	61	HLA-A*24:02	FALSE	FALSE	FALSE	TRUE	FALSE	FALSE	FALSE	FALSE	FALSE	FALSE	FALSE	FALSE	FALSE	FALSE	FALSE	FALSE	68	51	17	4	0.0784314	4704	4684	20	5	0.00106746	0	0.000640478	0.000426985
54496	RLCVQSTHV	1	9	E7	66	74	E7	66	74	9	9	RLCVQSTHV	0	TRUE	TRUE	TRUE	1	FALSE	66	HLA-A*02:01,HLA-A2	TRUE	TRUE	FALSE	FALSE	FALSE	FALSE	FALSE	FALSE	FALSE	FALSE	FALSE	FALSE	FALSE	FALSE	FALSE	FALSE	68	51	17	0	0	4704	4684	20	0	0	0	0	0
169070	LCVQSTHVDI	1	10	E7	67	76	E7	67	76	10	10	LCVQSTHVDI	0	TRUE	TRUE	TRUE	1	FALSE	67	HLA-A*24:02	FALSE	FALSE	FALSE	TRUE	FALSE	FALSE	FALSE	FALSE	FALSE	FALSE	FALSE	FALSE	FALSE	FALSE	FALSE	FALSE	68	52	16	0	0	4704	4685	19	0	0	0	0	0
25028	HVDIRTLED	1	9	E7	73	81	E7	73	81	9	9	HVDIRTLED	0	TRUE	TRUE	TRUE	1	FALSE	73	HLA-A*01:01,HLA-A2	FALSE	TRUE	FALSE	FALSE	FALSE	FALSE	FALSE	TRUE	FALSE	FALSE	FALSE	FALSE	FALSE	FALSE	FALSE	FALSE	68	66	2	3	0.0454545	4704	4702	2	6	0.00127605	0	0	0
110287	HVDIRTLEDL	1	10	E7	73	82	E7	73	82	10	10	HVDIRTLEDL	0	TRUE	TRUE	TRUE	1	FALSE	73	HLA-A*11:01	FALSE	FALSE	TRUE	FALSE	FALSE	FALSE	FALSE	FALSE	FALSE	FALSE	FALSE	FALSE	FALSE	FALSE	FALSE	FALSE	68	66	2	3	0.0454545	4704	4702	2	6	0.00127605	0	0	0
110201	DIRTLEDL	1	8	E7	75	82	E7	75	82	8	8	DIRTLEDL	0	TRUE	TRUE	TRUE	1	FALSE	75	HLA-B8	FALSE	FALSE	FALSE	FALSE	FALSE	FALSE	FALSE	FALSE	FALSE	FALSE	FALSE	FALSE	FALSE	FALSE	FALSE	FALSE	68	68	0	3	0.0441176	4704	4704	0	6	0.00127551	0	0	0.00106293
113033,768483	IRTLEDLLMGT	2	11	E7	76	86	E7	76	86	11	11	IRTLEDLLMGT	0	TRUE	TRUE	TRUE	1	FALSE	76	HLA-A*02:01	TRUE	FALSE	FALSE	FALSE	FALSE	FALSE	FALSE	FALSE	FALSE	FALSE	FALSE	FALSE	FALSE	FALSE	FALSE	FALSE	68	68	0	3	0.0441176	4704	4704	0	6	0.00127551	0	0.00106293	0
139234,768626	RTLEDLLMGT	2	10	E7	77	86	E7	77	86	10	10	RTLEDLLMGT	0	TRUE	TRUE	TRUE	1	FALSE	77	HLA-A*02:01,HLA-A*11:01	TRUE	FALSE	TRUE	FALSE	FALSE	FALSE	FALSE	FALSE	FALSE	FALSE	FALSE	FALSE	FALSE	FALSE	FALSE	FALSE	68	68	0	3	0.0441176	4704	4704	0	6	0.00127551	0.00106293	0	0
768627,768628	RTLEDLLMGTL	2	11	E7	77	87	E7	77	87	11	11	RTLEDLLMGTL	0	TRUE	TRUE	TRUE	1	FALSE	77	HLA-A*02:01	TRUE	FALSE	FALSE	FALSE	FALSE	FALSE	FALSE	FALSE	FALSE	FALSE	FALSE	FALSE	FALSE	FALSE	FALSE	FALSE	68	68	0	3	0.0441176	4704	4704	0	6	0.00127551	0.00106293	0	0
111833,768665	TLEDLLMGT	2	9	E7	78	86	E7	78	86	9	9	TLEDLLMGT	0	TRUE	TRUE	TRUE	1	FALSE	78	HLA-A*02:01,HLA-B*40:01	TRUE	FALSE	FALSE	FALSE	FALSE	FALSE	FALSE	FALSE	FALSE	FALSE	FALSE	FALSE	FALSE	FALSE	FALSE	FALSE	68	68	0	1	0.0147059	4704	4704	0	1	0.000212585	0	0	0
110435	TLEDLLMGTL	1	10	E7	78	87	E7	78	87	10	10	TLEDLLMGTL	0	TRUE	TRUE	TRUE	1	FALSE	78	HLA-A*02:01	TRUE	FALSE	FALSE	FALSE	FALSE	FALSE	FALSE	FALSE	FALSE	FALSE	FALSE	FALSE	FALSE	FALSE	FALSE	FALSE	68	68	0	1	0.0147059	4704	4704	0	1	0.000212585	0	0	0
110314	LEDLLMGTL	1	9	E7	79	87	E7	79	87	9	9	LEDLLMGTL	0	TRUE	TRUE	TRUE	1	FALSE	79	HLA-B*40:01	FALSE	FALSE	FALSE	FALSE	FALSE	FALSE	FALSE	FALSE	FALSE	FALSE	FALSE	FALSE	FALSE	FALSE	FALSE	FALSE	68	68	0	1	0.0147059	4704	4704	0	1	0.000212585	0	0	0.000212585
2150623	LEDLLMGTLGI	1	11	E7	79	89	E7	79	89	11	11	LEDLLMGTLGI	0	TRUE	TRUE	TRUE	1	FALSE	79	HLA-C*04:01	FALSE	FALSE	FALSE	FALSE	FALSE	FALSE	FALSE	FALSE	FALSE	FALSE	FALSE	FALSE	FALSE	FALSE	FALSE	FALSE	68	68	0	2	0.0294118	4704	4704	0	2	0.00042517	0	0	0.000212585
768403,768404	EDLLMGTLGIV	2	11	E7	80	90	E7	80	90	11	11	EDLLMGTLGIV	0	TRUE	TRUE	TRUE	1	FALSE	80	HLA-A*02:01	TRUE	FALSE	FALSE	FALSE	FALSE	FALSE	FALSE	FALSE	FALSE	FALSE	FALSE	FALSE	FALSE	FALSE	FALSE	FALSE	68	68	0	2	0.0294118	4704	4704	0	2	0.00042517	0	0.000212585	0
139028,768391	DLLMGTLGIV	2	10	E7	81	90	E7	81	90	10	10	DLLMGTLGIV	0	TRUE	TRUE	TRUE	1	FALSE	81	HLA-A*02:01	TRUE	FALSE	FALSE	FALSE	FALSE	FALSE	FALSE	FALSE	FALSE	FALSE	FALSE	FALSE	FALSE	FALSE	FALSE	FALSE	68	68	0	2	0.0294118	4704	4704	0	2	0.00042517	0.000212585	0	0
688709	DLLMGTLGIVC	1	11	E7	81	91	E7	81	91	11	11	DLLMGTLGIVC	0	TRUE	TRUE	TRUE	1	FALSE	81	HLA-A*02:01	TRUE	FALSE	FALSE	FALSE	FALSE	FALSE	FALSE	FALSE	FALSE	FALSE	FALSE	FALSE	FALSE	FALSE	FALSE	FALSE	68	66	2	2	0.030303	4704	4702	2	2	0.000425351	0.000212675	0	0
37573,768525	LLMGTLGIV	2	9	E7	82	90	E7	82	90	9	9	LLMGTLGIV	0	TRUE	TRUE	TRUE	1	FALSE	82	HLA-A*02:01,HLA-A2	TRUE	TRUE	FALSE	FALSE	FALSE	FALSE	FALSE	FALSE	FALSE	FALSE	FALSE	FALSE	FALSE	FALSE	FALSE	FALSE	68	68	0	1	0.0147059	4704	4704	0	1	0.000212585	0	0	0
165037	LMGTLGIVCPI	1	11	E7	83	93	E7	83	93	11	11	LMGTLGIVCPI	0	TRUE	TRUE	TRUE	1	FALSE	83	HLA-A*24:02	FALSE	FALSE	FALSE	TRUE	FALSE	FALSE	FALSE	FALSE	FALSE	FALSE	FALSE	FALSE	FALSE	FALSE	FALSE	FALSE	68	63	5	1	0.015873	4704	4699	5	1	0.000212811	0	0	0
22738	GTLGIVCPI	1	9	E7	85	93	E7	85	93	9	9	GTLGIVCPI	0	TRUE	TRUE	TRUE	1	FALSE	85	HLA-A*02:01,HLA-A2	TRUE	TRUE	FALSE	FALSE	FALSE	FALSE	FALSE	FALSE	FALSE	FALSE	FALSE	FALSE	FALSE	FALSE	FALSE	FALSE	68	63	5	1	0.015873	4704	4699	5	1	0.000212811	0	0	0
64817,64818	TLGIVCPI	2	8	E7	86	93	E7	86	93	8	8	TLGIVCPI	0	TRUE	TRUE	TRUE	1	FALSE	86	HLA_class_I,HLA-A*02:01,HLA-A*02:02,HLA-A*02:03,HLA-A*02:04,HLA-A*02:05,HLA-A*02:06,HLA-A*02:09,HLA-A2	TRUE	TRUE	FALSE	FALSE	FALSE	FALSE	TRUE	FALSE	FALSE	FALSE	FALSE	FALSE	FALSE	FALSE	FALSE	FALSE	68	63	5	1	0.015873	4704	4699	5	1	0.000212811	0	0	0.000212811
64819	TLGIVCPIC	1	9	E7	86	94	E7	86	94	9	9	TLGIVCPIC	0	TRUE	TRUE	TRUE	1	FALSE	86	HLA-A*02:01	TRUE	FALSE	FALSE	FALSE	FALSE	FALSE	FALSE	FALSE	FALSE	FALSE	FALSE	FALSE	FALSE	FALSE	FALSE	FALSE	68	63	5	1	0.015873	4704	4699	5	1	0.000212811	0	0	0.000212811
36171	LGIVCPI	1	7	E7	87	93	E7	87	93	7	7	LGIVCPI	0	TRUE	TRUE	TRUE	1	FALSE	87	HLA-A*02:01	TRUE	FALSE	FALSE	FALSE	FALSE	FALSE	FALSE	FALSE	FALSE	FALSE	FALSE	FALSE	FALSE	FALSE	FALSE	FALSE	68	63	5	1	0.015873	4704	4699	5	1	0.000212811	0	0.000212811	0
111480	LGIVCPICS	1	9	E7	87	95	E7	87	95	9	9	LGIVCPICS	0	TRUE	TRUE	TRUE	1	FALSE	87	HLA-A*02:01	TRUE	FALSE	FALSE	FALSE	FALSE	FALSE	FALSE	FALSE	FALSE	FALSE	FALSE	FALSE	FALSE	FALSE	FALSE	FALSE	68	62	6	2	0.0322581	4704	4697	7	2	0.000425804	0	0.000212902	0
20471	GIVCPICSQK	1	10	E7	88	97	E7	88	97	10	10	GIVCPICSQK	0	TRUE	TRUE	TRUE	1	FALSE	88	HLA-A*11:01	FALSE	FALSE	TRUE	FALSE	FALSE	FALSE	FALSE	FALSE	FALSE	FALSE	FALSE	FALSE	FALSE	FALSE	FALSE	FALSE	68	57	11	3	0.0526316	4704	4690	14	3	0.000639659	0.00021322	0	0
29222	IVCPICSQK	1	9	E7	89	97	E7	89	97	9	9	IVCPICSQK	0	TRUE	TRUE	TRUE	1	FALSE	89	HLA-A*03:01,HLA-A*11:01	FALSE	FALSE	TRUE	FALSE	TRUE	FALSE	FALSE	FALSE	FALSE	FALSE	FALSE	FALSE	FALSE	FALSE	FALSE	FALSE	68	57	11	2	0.0350877	4704	4690	14	2	0.000426439	0	0	0
79659	TLIDVCPI	1	8	E7	NA	NA	E7	86	93	8	8	TLGIVCPI	2	NA	NA	TRUE	1	FALSE	86	HLA-A*02:01	TRUE	FALSE	FALSE	FALSE	FALSE	FALSE	FALSE	FALSE	FALSE	FALSE	FALSE	FALSE	FALSE	FALSE	FALSE	FALSE	68	63	5	63	1	4704	4699	5	4699	1	0	0	1
440042	RLVWACVGV	1	9	L1	123	131	L1	97	105	9	9	RLVWACVGV	0	FALSE	FALSE	TRUE	1	FALSE	97	HLA-A*02:01	TRUE	FALSE	FALSE	FALSE	FALSE	FALSE	FALSE	FALSE	FALSE	FALSE	FALSE	FALSE	FALSE	FALSE	FALSE	FALSE	594	574	20	0	0	4704	4684	20	0	0	0	0	0
175568	AQIFNKPYWL	1	10	L1	304	313	L1	304	313	10	10	AQIFNKPYWL	0	TRUE	TRUE	TRUE	1	FALSE	304	HLA-A*02:01,HLA-A*24:02	TRUE	FALSE	FALSE	TRUE	FALSE	FALSE	FALSE	FALSE	FALSE	FALSE	FALSE	FALSE	FALSE	FALSE	FALSE	FALSE	594	522	72	4	0.00766284	4704	4583	121	4	0.000872791	0	0.000218198	0
175639	QIFNKPYWL	1	9	L1	305	313	L1	305	313	9	9	QIFNKPYWL	0	TRUE	TRUE	TRUE	1	FALSE	305	HLA_class_I,HLA-A*02:01,HLA-A*24:02	TRUE	FALSE	FALSE	TRUE	FALSE	FALSE	TRUE	FALSE	FALSE	FALSE	FALSE	FALSE	FALSE	FALSE	FALSE	FALSE	594	522	72	4	0.00766284	4704	4583	121	4	0.000872791	0.000218198	0	0
110629	ICWGNQLFV	1	9	L1	349	357	L1	323	331	9	9	ICWGNQLFV	0	FALSE	FALSE	TRUE	1	FALSE	323	HLA-A*02:01	TRUE	FALSE	FALSE	FALSE	FALSE	FALSE	FALSE	FALSE	FALSE	FALSE	FALSE	FALSE	FALSE	FALSE	FALSE	FALSE	594	559	35	1	0.00178891	4704	4642	62	1	0.000215424	0	0	0
109332	IHSMNSTIL	1	9	L1	417	425	L1	391	399	9	9	IHSMNSTIL	0	FALSE	FALSE	TRUE	1	FALSE	391	HLA-B*39:01	FALSE	FALSE	FALSE	FALSE	FALSE	FALSE	FALSE	FALSE	FALSE	FALSE	FALSE	FALSE	FALSE	FALSE	FALSE	FALSE	594	575	19	11	0.0191304	4704	4685	19	36	0.0076841	0	0	0
436295	AILDINNTV	1	9	L2	144	152	L2	144	152	9	9	AILDINNTV	0	TRUE	TRUE	TRUE	1	FALSE	144	HLA-A*02:01	TRUE	FALSE	FALSE	FALSE	FALSE	FALSE	FALSE	FALSE	FALSE	FALSE	FALSE	FALSE	FALSE	FALSE	FALSE	FALSE	2036	1969	67	16	0.00812595	4704	4637	67	17	0.00366616	0	0	0
113122	QERPRKLPQL	1	10	E6	13	22	E6	6	15	10	10	QERPRKLPQL	0	FALSE	FALSE	TRUE	1	FALSE	6	HLA-B7	FALSE	FALSE	FALSE	FALSE	FALSE	FALSE	FALSE	FALSE	FALSE	FALSE	FALSE	FALSE	FALSE	FALSE	FALSE	TRUE	564	303	261	90	0.29703	4704	3380	1324	570	0.168639	0	0.000295858	0.000295858
60222	SPRLKAICI	1	9	E1	107	115	E1	107	115	9	9	SPRLKAICI	0	TRUE	TRUE	TRUE	1	FALSE	107	HLA-B*07:02	FALSE	FALSE	FALSE	FALSE	FALSE	TRUE	FALSE	FALSE	FALSE	FALSE	FALSE	FALSE	FALSE	FALSE	FALSE	FALSE	1004	910	94	10	0.010989	4704	4589	115	12	0.00261495	0.000217912	0	0.000217912
2150796	RPFKSNKST	1	9	E1	224	232	E1	224	232	9	9	RPFKSNKST	0	TRUE	TRUE	TRUE	1	FALSE	224	HLA-B*07:02	FALSE	FALSE	FALSE	FALSE	FALSE	TRUE	FALSE	FALSE	FALSE	FALSE	FALSE	FALSE	FALSE	FALSE	FALSE	FALSE	1004	890	114	1	0.0011236	4704	4565	139	1	0.000219058	0	0	0.000219058
911857	SPEIIRQHL	1	9	E2	207	215	E2	207	215	9	9	SPEIIRQHL	0	TRUE	TRUE	TRUE	1	FALSE	207	HLA-B*07:02	FALSE	FALSE	FALSE	FALSE	FALSE	TRUE	FALSE	FALSE	FALSE	FALSE	FALSE	FALSE	FALSE	FALSE	FALSE	FALSE	756	722	34	315	0.436288	4704	4668	36	1516	0.324764	0.00299914	0.156812	0.00278492
911753	HPAATHTKAV	1	10	E2	218	227	E2	218	227	10	10	HPAATHTKAV	0	TRUE	TRUE	TRUE	1	FALSE	218	HLA-B*07:02	FALSE	FALSE	FALSE	FALSE	FALSE	TRUE	FALSE	FALSE	FALSE	FALSE	FALSE	FALSE	FALSE	FALSE	FALSE	FALSE	756	724	32	548	0.756906	4704	4670	34	3260	0.698073	0.000428266	0.69743	0.00728051
911815	NPCHTTKLL	1	9	E2	249	257	E2	249	257	9	9	NPCHTTKLL	0	TRUE	TRUE	TRUE	1	FALSE	249	HLA-B*07:02	FALSE	FALSE	FALSE	FALSE	FALSE	TRUE	FALSE	FALSE	FALSE	FALSE	FALSE	FALSE	FALSE	FALSE	FALSE	FALSE	756	645	111	152	0.235659	4704	4587	117	703	0.153259	0.000218007	0	0.00196207
2150975	WPTTPPRPI	1	9	E4	23	31	E4	14	22	9	9	WPTTPPRPI	0	FALSE	FALSE	TRUE	1	FALSE	14	HLA-B*07:02	FALSE	FALSE	FALSE	FALSE	FALSE	TRUE	FALSE	FALSE	FALSE	FALSE	FALSE	FALSE	FALSE	FALSE	FALSE	FALSE	171	157	14	3	0.0191083	4704	4672	32	8	0.00171233	0	0	0.00107021
2157390	RPRKLPQLC	1	9	E6	15	23	E6	8	16	9	9	RPRKLPQLC	0	FALSE	FALSE	TRUE	1	FALSE	8	HLA-B*07:02	FALSE	FALSE	FALSE	FALSE	FALSE	TRUE	FALSE	FALSE	FALSE	FALSE	FALSE	FALSE	FALSE	FALSE	FALSE	FALSE	564	301	263	90	0.299003	4704	3374	1330	570	0.168939	0.000296384	0.000592768	0.0853586
911841	RPRKLPQLCT	1	10	E6	15	24	E6	8	17	10	10	RPRKLPQLCT	0	FALSE	FALSE	TRUE	1	FALSE	8	HLA-B*07:02	FALSE	FALSE	FALSE	FALSE	FALSE	TRUE	FALSE	FALSE	FALSE	FALSE	FALSE	FALSE	FALSE	FALSE	FALSE	FALSE	564	268	296	80	0.298507	4704	2928	1776	528	0.180328	0	0.00068306	0.0922131
2004520	AFRDLCIVY	1	9	E6	53	61	E6	46	54	9	9	AFRDLCIVY	0	FALSE	FALSE	TRUE	1	FALSE	46	HLA-B*07:02,HLA-C*07:02	FALSE	FALSE	FALSE	FALSE	FALSE	TRUE	FALSE	FALSE	FALSE	FALSE	FALSE	FALSE	FALSE	FALSE	FALSE	FALSE	564	0	564	NA	NA	4704	0	4704	NA	NA	NA	NA	NA
911816	NPYAVCDKCL	1	10	E6	65	74	E6	58	67	10	10	NPYAVCDKCL	0	FALSE	FALSE	TRUE	1	FALSE	58	HLA-B*07:02	FALSE	FALSE	FALSE	FALSE	FALSE	TRUE	FALSE	FALSE	FALSE	FALSE	FALSE	FALSE	FALSE	FALSE	FALSE	FALSE	564	447	117	19	0.0425056	4704	4368	336	33	0.00755495	0.00206044	0.000457875	0.000228938
110197	CPEEKQRHL	1	9	E6	118	126	E6	111	119	9	9	CPEEKQRHL	0	FALSE	FALSE	TRUE	1	FALSE	111	HLA-B*07:02,HLA-B18	FALSE	FALSE	FALSE	FALSE	FALSE	TRUE	FALSE	FALSE	TRUE	FALSE	FALSE	FALSE	FALSE	FALSE	FALSE	FALSE	564	517	47	7	0.0135397	4704	4449	255	10	0.0022477	0	0	0.00179816
911868	TPTLHEYML	1	9	E7	5	13	E7	5	13	9	9	TPTLHEYML	0	TRUE	TRUE	TRUE	1	FALSE	5	HLA-B*07:02	FALSE	FALSE	FALSE	FALSE	FALSE	TRUE	FALSE	FALSE	FALSE	FALSE	FALSE	FALSE	FALSE	FALSE	FALSE	FALSE	68	59	9	1	0.0169492	4704	4692	12	2	0.000426257	0	0	0
53112	RAHYNIVTF	1	9	E7	49	57	E7	49	57	9	9	RAHYNIVTF	0	TRUE	TRUE	TRUE	1	FALSE	49	HLA-A*24:02,HLA-B*07:02	FALSE	FALSE	FALSE	TRUE	FALSE	TRUE	FALSE	FALSE	FALSE	FALSE	FALSE	FALSE	FALSE	FALSE	FALSE	FALSE	68	49	19	5	0.102041	4704	4682	22	32	0.00683469	0.000427168	0.000213584	0.00555318
911799	LQDVSLEVY	1	9	E2	94	102	E2	94	102	9	9	LQDVSLEVY	0	TRUE	TRUE	TRUE	1	FALSE	94	HLA-B*15:01	FALSE	FALSE	FALSE	FALSE	FALSE	FALSE	FALSE	FALSE	FALSE	TRUE	FALSE	FALSE	FALSE	FALSE	FALSE	FALSE	756	728	28	4	0.00549451	4704	4676	28	4	0.000855432	0	0.000213858	0.000213858
911911	YYVHEGIRTY	1	10	E2	158	167	E2	158	167	10	10	YYVHEGIRTY	0	TRUE	TRUE	TRUE	1	FALSE	158	HLA-B*15:01	FALSE	FALSE	FALSE	FALSE	FALSE	FALSE	FALSE	FALSE	FALSE	TRUE	FALSE	FALSE	FALSE	FALSE	FALSE	FALSE	756	695	61	219	0.315108	4704	4638	66	933	0.201164	0.00021561	0	0.00021561
911785	KSAIVTLTY	1	9	E2	329	337	E2	329	337	9	9	KSAIVTLTY	0	TRUE	TRUE	TRUE	1	FALSE	329	HLA-A*01:01,HLA-B*15:01	FALSE	FALSE	FALSE	FALSE	FALSE	FALSE	FALSE	TRUE	FALSE	TRUE	FALSE	FALSE	FALSE	FALSE	FALSE	FALSE	756	612	144	10	0.0163399	4704	4551	153	13	0.00285652	0.00153812	0.000439464	0.000439464
110702	SAFRCFIVY	1	9	E5	55	63	E5	55	63	9	9	SAFRCFIVY	0	TRUE	TRUE	TRUE	1	FALSE	55	HLA-B*15:01,HLA-B*35:01,HLA-B*35:43	FALSE	FALSE	FALSE	FALSE	FALSE	FALSE	FALSE	FALSE	FALSE	TRUE	FALSE	FALSE	FALSE	FALSE	TRUE	FALSE	590	218	372	8	0.0366972	4704	1879	2825	8	0.00425758	0.000532198	0	0
911800	LQPETTDLY	1	9	E7	15	23	E7	15	23	9	9	LQPETTDLY	0	TRUE	TRUE	TRUE	1	FALSE	15	HLA-B*15:01	FALSE	FALSE	FALSE	FALSE	FALSE	FALSE	FALSE	FALSE	FALSE	TRUE	FALSE	FALSE	FALSE	FALSE	FALSE	FALSE	68	61	7	4	0.0655738	4704	4694	10	4	0.000852152	0	0.000213038	0
[truncated: 476 more columns]
