# Supplementary material for: HPV16 genetic variation provides evidence of positive natural selection driven by HLA class I
Source: Nat Commun. 2026 Jun 2;17:7064. doi: 10.1038/s41467-026-73531-0 (PMC13392105; doi:10.1038/s41467-026-73531-0)
Supplement: Supplementary file 10 — Data 8 [file 41467_2026_73531_MOESM10_ESM.xlsx]

## Sheet: IEDB-selection-associations
HLA	num_codons	HYPHY_total	nonHYPHY_total	HLA_total	nonHLA_total	HYPHY_HLA_n	HYPHY_nonHLA_n	nonHYPHY_HLA_n	nonHYPHY_nonHLA_n	prop_HLA	prop_HYPHY	prop_HYPHY_HLA	prop_nonHYPHY_HLA	Fisher_p_value	Fisher_p_value_rank	Fisher_OR	Fisher_CI_lo	Fisher_CI_hi
HLA_class_I	2397	56	2341	103	2294	7	49	96	2245	0.0429704	0.0233625	0.125	0.0410081	0.00901121	4	3.3379	1.24262	7.6731
HLA-A*01:01	2397	56	2341	87	2310	4	52	83	2258	0.0362954	0.0233625	0.0714286	0.0354549	0.143269	20	2.09169	0.536818	5.88808
HLA-A*02:01	2397	56	2341	314	2083	11	45	303	2038	0.130997	0.0233625	0.196429	0.129432	0.157752	21	1.64374	0.758119	3.27226
HLA-A*02:02	2397	56	2341	27	2370	2	54	25	2316	0.0112641	0.0233625	0.0357143	0.0106792	0.129886	17	3.42787	0.384002	14.3458
HLA-A*02:03	2397	56	2341	27	2370	2	54	25	2316	0.0112641	0.0233625	0.0357143	0.0106792	0.129886	17	3.42787	0.384002	14.3458
HLA-A*02:04	2397	56	2341	18	2379	1	55	17	2324	0.00750939	0.0233625	0.0178571	0.00726185	0.347569	43	2.48425	0.0584254	16.4177
HLA-A*02:05	2397	56	2341	17	2380	1	55	16	2325	0.0070922	0.0233625	0.0178571	0.00683469	0.331848	37	2.64022	0.0618914	17.5947
HLA-A*02:06	2397	56	2341	27	2370	2	54	25	2316	0.0112641	0.0233625	0.0357143	0.0106792	0.129886	17	3.42787	0.384002	14.3458
HLA-A*02:07	2397	56	2341	9	2388	1	55	8	2333	0.00375469	0.0233625	0.0178571	0.00341734	0.191939	24	5.29346	0.117384	40.6441
HLA-A*02:09	2397	56	2341	18	2379	1	55	17	2324	0.00750939	0.0233625	0.0178571	0.00726185	0.347569	43	2.48425	0.0584254	16.4177
HLA-A*03:01	2397	56	2341	114	2283	5	51	109	2232	0.0475594	0.0233625	0.0892857	0.0465613	0.187666	23	2.00677	0.612697	5.14161
HLA-A*11:01	2397	56	2341	118	2279	5	51	113	2228	0.0492282	0.0233625	0.0892857	0.04827	0.195657	29	1.93234	0.590359	4.94625
HLA-A*24:02	2397	56	2341	116	2281	2	54	114	2227	0.0483938	0.0233625	0.0357143	0.0486971	1	93	0.723595	0.0844066	2.80561
HLA-A*29:02	2397	56	2341	9	2388	1	55	8	2333	0.00375469	0.0233625	0.0178571	0.00341734	0.191939	24	5.29346	0.117384	40.6441
HLA-A*33:03	2397	56	2341	12	2385	0	56	12	2329	0.00500626	0.0233625	0	0.00512601	1	93	0	0	15.3809
HLA-A*68:01	2397	56	2341	39	2358	1	55	38	2303	0.0162703	0.0233625	0.0178571	0.0162324	0.60522	68	1.10187	0.026712	6.78133
HLA-A2	2397	56	2341	120	2277	8	48	112	2229	0.0500626	0.0233625	0.142857	0.0478428	0.00586207	3	3.31417	1.32195	7.29218
HLA-A24	2397	56	2341	37	2360	2	54	35	2306	0.015436	0.0233625	0.0357143	0.0149509	0.213454	30	2.43873	0.277222	9.92128
HLA-A3	2397	56	2341	12	2385	0	56	12	2329	0.00500626	0.0233625	0	0.00512601	1	93	0	0	15.3809
HLA-B*07:02	2397	56	2341	109	2288	10	46	99	2242	0.0454735	0.0233625	0.178571	0.0422896	0.000152886	1	4.91636	2.14784	10.2504
HLA-B*08:01	2397	56	2341	36	2361	1	55	35	2306	0.0150188	0.0233625	0.0178571	0.0149509	0.575729	63	1.19782	0.0289764	7.40818
HLA-B*13:02	2397	56	2341	9	2388	0	56	9	2332	0.00375469	0.0233625	0	0.00384451	1	93	0	0	21.6437
HLA-B*15:01	2397	56	2341	46	2351	2	54	44	2297	0.0191907	0.0233625	0.0357143	0.0187954	0.292174	33	1.93278	0.221361	7.75251
HLA-B*18:01	2397	56	2341	26	2371	2	54	24	2317	0.0108469	0.0233625	0.0357143	0.010252	0.122025	16	3.57187	0.39931	15.0107
HLA-B*27:05	2397	56	2341	37	2360	1	55	36	2305	0.015436	0.0233625	0.0178571	0.015378	0.585792	64	1.16406	0.0281808	7.18694
HLA-B*35:01	2397	56	2341	35	2362	1	55	34	2307	0.0146016	0.0233625	0.0178571	0.0145237	0.565426	62	1.23357	0.0298176	7.64322
HLA-B*35:43	2397	56	2341	9	2388	0	56	9	2332	0.00375469	0.0233625	0	0.00384451	1	93	0	0	21.6437
HLA-B*39:01	2397	56	2341	9	2388	0	56	9	2332	0.00375469	0.0233625	0	0.00384451	1	93	0	0	21.6437
HLA-B*40:01	2397	56	2341	20	2377	1	55	19	2322	0.00834376	0.0233625	0.0178571	0.00811619	0.37793	48	2.221	0.052534	14.4772
HLA-B*40:02	2397	56	2341	8	2389	2	54	6	2335	0.00333751	0.0233625	0.0357143	0.00256301	0.0137167	5	14.3482	1.38688	82.5015
HLA-B*44:02	2397	56	2341	17	2380	0	56	17	2324	0.0070922	0.0233625	0	0.00726185	1	405	0	0	10.3522
HLA-B*48:01	2397	56	2341	9	2388	2	54	7	2334	0.00375469	0.0233625	0.0357143	0.00299018	0.0173732	8	12.3036	1.22019	66.6748
HLA-B14	2397	56	2341	10	2387	0	56	10	2331	0.00417188	0.0233625	0	0.00427168	1	93	0	0	19.062
HLA-B18	2397	56	2341	65	2332	5	51	60	2281	0.0271172	0.0233625	0.0892857	0.0256301	0.0165003	7	3.72361	1.11974	9.75461
HLA-B27	2397	56	2341	24	2373	0	56	24	2317	0.0100125	0.0233625	0	0.010252	1	70	0	0	7.08725
HLA-B35	2397	56	2341	8	2389	0	56	8	2333	0.00333751	0.0233625	0	0.00341734	1	70	0	0	25.0079
HLA-B44	2397	56	2341	18	2379	1	55	17	2324	0.00750939	0.0233625	0.0178571	0.00726185	0.347569	43	2.48425	0.0584254	16.4177
HLA-B57	2397	56	2341	8	2389	0	56	8	2333	0.00333751	0.0233625	0	0.00341734	1	70	0	0	25.0079
HLA-B62	2397	56	2341	9	2388	1	55	8	2333	0.00375469	0.0233625	0.0178571	0.00341734	0.191939	24	5.29346	0.117384	40.6441
HLA-B7	2397	56	2341	10	2387	2	54	8	2333	0.00417188	0.0233625	0.0357143	0.00341734	0.0213938	9	10.7688	1.08926	55.733
HLA-B8	2397	56	2341	25	2372	0	56	25	2316	0.0104297	0.0233625	0	0.0106792	1	93	0	0	6.78023
HLA-C*04:01	2397	56	2341	11	2386	0	56	11	2330	0.00458907	0.0233625	0	0.00469885	1	93	0	0	17.0263
HLA-C*05:01	2397	56	2341	9	2388	1	55	8	2333	0.00375469	0.0233625	0.0178571	0.00341734	0.191939	24	5.29346	0.117384	40.6441
HLA-C*07:01	2397	56	2341	24	2373	0	56	24	2317	0.0100125	0.0233625	0	0.010252	1	70	0	0	7.08725
HLA-C*07:02	2397	56	2341	15	2382	0	56	15	2326	0.00625782	0.0233625	0	0.00640752	1	414	0	0	11.9135
HLA-C*08:02	2397	56	2341	9	2388	1	55	8	2333	0.00375469	0.0233625	0.0178571	0.00341734	0.191939	24	5.29346	0.117384	40.6441
