# Supplementary material for: HPV16 genetic variation provides evidence of positive natural selection driven by HLA class I
Source: Nat Commun. 2026 Jun 2;17:7064. doi: 10.1038/s41467-026-73531-0 (PMC13392105; doi:10.1038/s41467-026-73531-0)
Supplement: Supplementary file 12 — Data 10 [file 41467_2026_73531_MOESM12_ESM.xlsx]

## Sheet: Masked-sites
site	region
256	E6
257	E6
1055	E1
1297	E1
1936	E1
1939	E1
2949	E2
3113	E2
3193	E2
3313	E2
3798	E2
4102	NCR
4103	NCR
4104	NCR
4105	NCR
4106	NCR
4107	NCR
4108	NCR
4109	NCR
4110	NCR
4111	NCR
4112	NCR
4113	NCR
4114	NCR
4115	NCR
4116	NCR
4117	NCR
4118	NCR
4119	NCR
4120	NCR
4121	NCR
4122	NCR
4123	NCR
4124	NCR
4125	NCR
4126	NCR
4127	NCR
4128	NCR
4129	NCR
4130	NCR
4131	NCR
4132	NCR
4133	NCR
4134	NCR
4135	NCR
4136	NCR
4137	NCR
4138	NCR
4139	NCR
4140	NCR
4141	NCR
4142	NCR
4143	NCR
4144	NCR
4145	NCR
4146	NCR
4147	NCR
4148	NCR
4149	NCR
4150	NCR
4151	NCR
4152	NCR
4153	NCR
4154	NCR
4155	NCR
4156	NCR
4157	NCR
4158	NCR
4159	NCR
4160	NCR
4161	NCR
4162	NCR
4163	NCR
4164	NCR
4165	NCR
4166	NCR
4167	NCR
4168	NCR
4169	NCR
4170	NCR
4171	NCR
4172	NCR
4173	NCR
4174	NCR
4175	NCR
4176	NCR
4177	NCR
4178	NCR
4179	NCR
4180	NCR
4181	NCR
4182	NCR
4183	NCR
4184	NCR
4185	NCR
4186	NCR
4187	NCR
4188	NCR
4189	NCR
4190	NCR
4191	NCR
4192	NCR
4193	NCR
4194	NCR
4195	NCR
4196	NCR
4197	NCR
4198	NCR
4199	NCR
4200	NCR
4201	NCR
4202	NCR
4203	NCR
4204	NCR
4205	NCR
4206	NCR
4207	NCR
4208	NCR
4209	NCR
4210	NCR
4211	NCR
4212	NCR
4213	NCR
4214	NCR
4215	NCR
4216	NCR
4217	NCR
4218	NCR
4219	NCR
4220	NCR
4221	NCR
4222	NCR
4223	NCR
4224	NCR
4225	NCR
4226	NCR
4227	NCR
4228	NCR
4229	NCR
4230	NCR
4231	NCR
4232	NCR
4233	NCR
4234	NCR
4235	NCR
4236	NCR
6471	L1
6474	L1
7436	URR
7437	URR
7438	URR
7439	URR
7440	URR
7441	URR
7442	URR
7443	URR
7444	URR
7445	URR
7446	URR
7447	URR
7448	URR
7449	URR
7450	URR
7451	URR
7452	URR
7453	URR
7454	URR
7455	URR
7456	URR
7895	URR
7896	URR
