# Supplementary material for: HPV16 genetic variation provides evidence of positive natural selection driven by HLA class I
Source: Nat Commun. 2026 Jun 2;17:7064. doi: 10.1038/s41467-026-73531-0 (PMC13392105; doi:10.1038/s41467-026-73531-0)
Supplement: Supplementary file 14 — Data 12 [file 41467_2026_73531_MOESM14_ESM.xlsx]

## Sheet: Centrality
product	codon	pLDDT	SODC	SODC_class
E6	1	72.732	21	interm
E6	2	88.1383	34	high
E6	3	84.2295	15	low
E6	4	90.136	15	low
E6	5	89.8733	14	low
E6	6	90.2221	10	low
E6	7	90.5255	10	low
E6	8	93.9668	22	interm
E6	9	96.3741	33	high
E6	10	96.2974	26	interm
E6	11	97.9079	33	high
E6	12	98.0197	45	high
E6	13	97.3456	28	interm
E6	14	97.0481	27	interm
E6	15	97.9197	42	high
E6	16	97.9926	25	interm
E6	17	97.0371	20	interm
E6	18	95.9398	19	low
E6	19	96.1112	31	interm
E6	20	97.2711	14	low
E6	21	97.5627	21	interm
E6	22	97.8349	17	low
E6	23	97.3401	30	interm
E6	24	97.4578	23	interm
E6	25	97.949	19	low
E6	26	98.2465	36	high
E6	27	98.1226	22	interm
E6	28	98.3181	45	high
E6	29	98.6076	27	interm
E6	30	98.8709	23	interm
E6	31	98.7231	23	interm
E6	32	98.6857	21	interm
E6	33	98.5267	13	low
E6	34	98.4406	18	low
E6	35	98.6154	18	low
E6	36	98.6029	20	interm
E6	37	98.7286	36	high
E6	38	98.4605	26	interm
E6	39	98.2738	30	interm
E6	40	98.177	22	interm
E6	41	98.5689	32	interm
E6	42	98.6682	38	high
E6	43	98.4532	32	interm
E6	44	98.2419	29	interm
E6	45	98.6477	46	high
E6	46	98.1257	36	high
E6	47	97.1079	31	interm
E6	48	98.4064	45	high
E6	49	98.1794	38	high
E6	50	98.5534	52	high
E6	51	98.3335	26	interm
E6	52	98.3731	44	high
E6	53	97.9103	26	interm
E6	54	97.5163	30	interm
E6	55	96.4474	15	low
E6	56	94.5571	10	low
E6	57	94.3357	16	low
E6	58	96.1978	18	low
E6	59	97.7596	39	high
E6	60	98.6373	27	interm
E6	61	98.6846	41	high
E6	62	98.8571	40	high
E6	63	98.8056	23	interm
E6	64	98.1145	28	interm
E6	65	98.1499	23	interm
E6	66	98.7673	21	interm
E6	67	98.6021	36	high
E6	68	97.1534	22	interm
E6	69	97.4567	24	interm
E6	70	98.0488	29	interm
E6	71	96.8713	36	high
E6	72	95.9653	26	interm
E6	73	96.6281	27	interm
E6	74	96.2946	31	interm
E6	75	96.0447	33	high
E6	76	94.9295	24	interm
E6	77	96.5459	20	interm
E6	78	96.7294	23	interm
E6	79	97.1196	26	interm
E6	80	96.7803	21	interm
E6	81	96.6905	21	interm
E6	82	97.506	30	interm
E6	83	97.6982	30	interm
E6	84	97.9008	21	interm
E6	85	97.7969	24	interm
E6	86	97.3673	18	low
E6	87	98.0767	19	low
E6	88	97.9347	36	high
E6	89	97.9118	24	interm
E6	90	97.685	18	low
E6	91	96.8567	20	interm
E6	92	96.9688	26	interm
E6	93	97.5389	15	low
E6	94	97.2797	20	interm
E6	95	97.2697	15	low
E6	96	97.8339	41	high
E6	97	95.9018	21	interm
E6	98	97.2218	24	interm
E6	99	97.9836	32	interm
E6	100	98.1994	38	high
E6	101	98.5246	50	high
E6	102	98.5725	49	high
E6	103	98.1844	34	high
E6	104	96.7514	35	high
E6	105	95.8602	32	interm
E6	106	97.1201	30	interm
E6	107	98.4488	34	high
E6	108	98.2516	31	interm
E6	109	98.5293	32	interm
E6	110	98.3553	41	high
E6	111	97.5305	27	interm
E6	112	97.8483	25	interm
E6	113	97.2899	25	interm
E6	114	97.682	34	high
E6	115	98.196	34	high
E6	116	97.4188	25	interm
E6	117	96.5395	39	high
E6	118	97.1153	36	high
E6	119	96.8138	31	interm
E6	120	96.6837	17	low
E6	121	95.1894	19	low
E6	122	95.1215	17	low
E6	123	94.8445	34	high
E6	124	96.8833	26	interm
E6	125	97.7821	50	high
E6	126	97.8242	36	high
E6	127	98.2088	31	interm
E6	128	97.1617	31	interm
E6	129	96.68	19	low
E6	130	96.7145	20	interm
E6	131	97.8786	30	interm
E6	132	98.419	44	high
E6	133	98.2611	34	high
E6	134	97.2476	36	high
E6	135	96.2558	35	high
E6	136	97.4154	35	high
E6	137	94.8127	26	interm
E6	138	93.8724	22	interm
E6	139	95.2278	20	interm
E6	140	84.5161	18	low
E6	141	79.3394	13	low
E6	142	74.7311	19	low
E6	147	75.9485	14	low
E6	148	75.9211	20	interm
E7	3	74.8875	7	low
E7	4	81.5652	7	low
E7	5	75.9578	9	low
E7	6	76.0329	8	low
E7	7	76.5434	9	low
E7	8	74.361	8	low
E7	9	73.1492	9	low
E7	10	73.8554	9	low
E7	11	73.1082	9	low
E7	12	71.6175	9	low
E7	13	71.3356	9	low
E7	14	75.5026	9	low
E7	15	74.9672	9	low
E7	16	78.3334	9	low
E7	17	77.5382	9	low
E7	18	78.5645	9	low
E7	19	80.1563	10	low
E7	20	81.0243	10	low
E7	21	84.011	11	low
E7	22	79.2499	9	low
E7	23	83.7189	9	low
E7	24	80.4761	9	low
E7	25	80.4519	11	low
E7	26	82.3147	10	low
E7	27	76.1823	10	low
E7	28	70.3808	10	low
E7	29	73.051	11	low
E7	47	72.8099	9	low
E7	48	84.3188	16	low
E7	49	90.9415	11	low
E7	50	92.3844	19	low
E7	51	95.8324	11	low
E7	52	96.2362	18	low
E7	53	96.3975	16	low
E7	54	95.3913	35	high
E7	55	96.2637	22	interm
E7	56	95.6734	21	interm
E7	57	96.4221	22	interm
E7	58	96.6463	19	low
E7	59	94.846	22	interm
E7	60	95.0301	18	low
E7	61	95.8395	15	low
E7	62	95.7965	13	low
E7	63	96.1794	18	low
E7	64	97.584	18	low
E7	65	97.2044	30	interm
E7	66	97.0753	14	low
E7	67	95.4053	26	interm
E7	68	95.9082	17	low
E7	69	95.1225	29	interm
E7	70	95.7261	14	low
E7	71	93.7302	20	interm
E7	72	94.2406	15	low
E7	73	90.3685	17	low
E7	74	92.876	15	low
E7	75	94.0755	18	low
E7	76	95.6316	26	interm
E7	77	95.4735	18	low
E7	78	96.3496	19	low
E7	79	95.5958	29	interm
E7	80	95.4373	20	interm
E7	81	96.9943	18	low
E7	82	96.4292	18	low
E7	83	95.2969	28	interm
E7	84	94.1536	14	low
E7	85	94.793	14	low
E7	86	93.3524	13	low
E7	87	95.5902	19	low
E7	88	93.8621	14	low
E7	89	96.276	32	interm
E7	90	95.7977	25	interm
E7	91	96.19	21	interm
E7	92	94.6112	22	interm
E7	93	95.1681	13	low
E7	94	95.6406	16	low
E7	95	92.3552	13	low
E7	96	93.4039	11	low
E7	97	80.2025	13	low
E1	64	70.0449	17	low
E1	65	74.4772	17	low
E1	66	76.3099	17	low
E1	67	79.8258	17	low
E1	68	78.466	17	low
E1	69	84.5133	18	low
E1	70	86.6911	18	low
E1	71	85.9094	18	low
E1	72	88.0817	17	low
E1	73	89.824	20	interm
E1	74	90.6058	17	low
E1	75	89.2433	17	low
E1	76	89.1664	17	low
E1	77	92.0192	17	low
E1	78	88.5475	17	low
E1	79	89.1724	17	low
E1	80	87.7973	20	interm
E1	81	86.9693	17	low
E1	82	84.9676	19	low
E1	83	82.9734	18	low
E1	84	79.7874	17	low
E1	85	80.8988	15	low
E1	86	74.0526	16	low
E1	87	73.383	15	low
E1	202	75.0434	18	low
E1	203	76.0598	24	interm
E1	204	81.0141	26	interm
E1	205	82.8442	23	interm
E1	206	83.8697	40	high
E1	207	84.8708	50	high
E1	208	86.5423	36	high
E1	209	86.1259	28	interm
E1	210	86.0846	32	interm
E1	211	89.1841	55	high
E1	212	89.5497	27	interm
E1	213	88.1816	24	interm
E1	214	87.6255	31	interm
E1	215	87.3463	41	high
E1	216	86.4869	23	interm
E1	217	87.656	33	high
E1	218	89.3094	23	interm
E1	219	89.3937	50	high
E1	220	87.2089	24	interm
E1	221	88.0843	28	interm
E1	222	88.312	57	high
E1	223	91.3153	32	interm
E1	224	88.0443	25	interm
E1	225	85.3351	17	low
E1	226	83.5506	33	high
E1	227	82.9824	19	low
E1	228	85.986	20	interm
E1	229	86.4472	18	low
E1	230	86.8531	13	low
E1	231	86.0942	20	interm
E1	232	87.6102	12	low
E1	233	88.2288	30	interm
E1	234	90.8628	26	interm
E1	235	92.2781	39	high
E1	236	93.5326	55	high
E1	237	93.1352	35	high
E1	238	92.4746	65	high
E1	239	91.3943	56	high
E1	240	89.4816	48	high
E1	241	87.3544	55	high
E1	242	82.9361	33	high
E1	243	82.1527	47	high
E1	244	82.1584	20	interm
E1	245	82.5675	25	interm
E1	246	84.719	18	low
E1	247	83.4458	32	interm
E1	248	82.435	36	high
E1	249	83.3309	23	interm
E1	250	85.2753	24	interm
E1	251	86.2574	53	high
E1	252	85.9113	28	interm
E1	253	87.4519	27	interm
E1	254	86.4813	30	interm
E1	255	87.44	49	high
E1	256	86.7458	23	interm
E1	257	86.6299	22	interm
E1	258	86.1213	21	interm
E1	259	89.6396	26	interm
E1	260	89.8065	23	interm
E1	261	92.2771	26	interm
E1	262	92.0381	50	high
E1	263	92.4016	40	high
E1	264	92.4493	46	high
E1	265	91.4749	45	high
E1	266	89.2454	35	high
E1	267	89.0584	34	high
E1	268	86.6493	26	interm
E1	269	82.2046	27	interm
E1	270	79.2036	21	interm
E1	271	74.7966	43	high
E1	272	81.8026	24	interm
E1	273	85.6334	42	high
E1	274	87.3355	44	high
E1	275	90.5632	58	high
E1	276	92.2432	69	high
E1	277	92.2012	76	high
E1	278	93.6471	64	high
E1	279	92.9232	48	high
E1	280	92.8124	40	high
E1	281	91.9485	26	interm
E1	282	88.9426	23	interm
E1	283	88.2936	16	low
E1	284	87.2622	10	low
E1	285	90.0303	35	high
E1	286	91.2176	27	interm
E1	287	90.3027	32	interm
E1	288	89.8116	24	interm
E1	289	89.6912	26	interm
E1	290	90.1924	44	high
E1	291	89.6074	31	interm
E1	292	89.1023	24	interm
E1	293	88.4549	38	high
E1	294	86.8967	52	high
E1	295	86.5409	30	interm
E1	296	86.0431	24	interm
E1	297	84.1366	37	high
E1	298	78.3269	43	high
E1	299	76.8839	24	interm
E1	300	75.6053	37	high
E1	301	78.1419	18	low
E1	302	77.686	23	interm
E1	303	76.9541	25	interm
E1	304	82.5574	20	interm
E1	305	86.5185	48	high
E1	306	88.8307	49	high
E1	307	91.6135	59	high
E1	308	92.2985	36	high
E1	309	90.9778	42	high
E1	310	91.3277	51	high
E1	311	88.0725	33	high
E1	312	83.9391	32	interm
E1	313	77.4716	35	high
E1	314	84.7418	30	interm
E1	315	84.0171	25	interm
E1	316	86.3082	21	interm
E1	317	88.5595	38	high
E1	318	87.5821	34	high
E1	319	88.1802	27	interm
E1	320	90.3893	30	interm
E1	321	90.0259	58	high
E1	322	88.0499	30	interm
E1	323	87.8999	26	interm
E1	324	88.444	35	high
E1	325	85.0359	31	interm
E1	326	84.3741	16	low
E1	327	83.8993	19	low
E1	328	80.548	15	low
E1	329	80.238	27	interm
E1	330	85.2963	28	interm
E1	331	87.0307	23	interm
E1	332	88.8461	25	interm
E1	333	89.4162	25	interm
E1	334	87.6929	12	low
E1	335	86.4651	15	low
E1	336	85.6258	16	low
E1	337	86.5582	20	interm
E1	338	83.2029	27	interm
E1	339	84.4588	48	high
E1	340	85.2998	40	high
E1	341	83.5185	28	interm
E1	342	74.0595	28	interm
E1	343	77.1875	33	high
E1	344	77.7821	28	interm
E1	345	73.608	25	interm
E1	354	80.2338	19	low
E1	355	87.2955	37	high
E1	356	89.1662	24	interm
E1	357	91.2696	34	high
E1	358	90.893	23	interm
E1	359	90.5615	35	high
E1	360	92.8475	55	high
E1	361	93.4302	35	high
E1	362	91.0235	37	high
E1	363	93.333	44	high
E1	364	93.7225	39	high
E1	365	92.1636	37	high
E1	366	90.6048	22	interm
E1	367	90.3482	19	low
E1	368	89.0883	31	interm
E1	369	90.7206	35	high
E1	370	89.2555	34	high
E1	371	92.9227	19	low
E1	372	94.36	30	interm
E1	373	94.5587	19	low
E1	374	94.1606	25	interm
E1	375	94.6364	48	high
E1	376	94.7125	38	high
E1	377	94.4166	27	interm
E1	378	93.6167	28	interm
E1	379	93.3771	41	high
E1	380	92.1679	36	high
E1	381	91.9359	22	interm
E1	382	90.4047	30	interm
E1	383	87.2407	27	interm
E1	384	83.1451	16	low
E1	385	86.2252	17	low
E1	386	86.0911	27	interm
E1	387	86.1217	22	interm
E1	388	89.7653	37	high
E1	389	90.5303	33	high
E1	390	86.6587	29	interm
E1	391	88.0175	29	interm
E1	392	91.4728	47	high
E1	393	90.7383	37	high
E1	394	86.7662	32	interm
E1	395	88.2485	28	interm
E1	396	89.6834	15	low
E1	397	91.4148	19	low
E1	398	92.4779	28	interm
E1	399	93.3285	22	interm
E1	400	94.6484	24	interm
E1	401	94.4611	41	high
E1	402	95.535	45	high
E1	403	94.4701	27	interm
E1	404	94.7102	26	interm
E1	405	94.6227	28	interm
E1	406	94.3953	39	high
E1	407	92.7991	22	interm
E1	408	93.1595	31	interm
E1	409	92.5841	31	interm
E1	410	91.0941	33	high
E1	411	90.8034	31	interm
E1	412	91.6834	35	high
E1	413	89.6281	39	high
E1	414	89.6677	41	high
E1	415	89.0873	28	interm
E1	416	88.9876	42	high
E1	417	89.08	39	high
E1	418	87.8046	26	interm
E1	419	88.0599	24	interm
E1	420	86.7472	33	high
E1	421	89.8573	29	interm
E1	422	88.4639	46	high
E1	423	89.2367	28	interm
E1	424	89.9927	30	interm
E1	425	91.0346	35	high
E1	426	91.1175	52	high
E1	427	90.4927	27	interm
E1	428	89.8508	35	high
E1	429	90.5225	37	high
E1	430	89.855	33	high
E1	431	89.3164	21	interm
E1	432	87.9338	26	interm
E1	433	89.1535	29	interm
E1	434	88.2524	22	interm
E1	435	82.4331	19	low
E1	436	84.3734	8	low
E1	437	84.3318	21	interm
E1	438	89.7293	27	interm
E1	439	89.4356	37	high
E1	440	91.0641	24	interm
E1	441	90.8778	31	interm
E1	442	91.5718	50	high
E1	443	91.8276	41	high
E1	444	91.6508	26	interm
E1	445	92.6019	49	high
E1	446	92.6096	56	high
E1	447	92.5041	26	interm
E1	448	92.8732	25	interm
E1	449	92.2424	29	interm
E1	450	89.9219	23	interm
E1	451	91.9692	37	high
E1	452	92.1944	21	interm
E1	453	89.7984	39	high
E1	454	90.7138	20	interm
E1	455	91.7579	24	interm
E1	456	93.2168	54	high
E1	457	92.0217	39	high
E1	458	92.0994	28	interm
E1	459	92.9879	47	high
E1	460	92.8274	60	high
E1	461	92.1678	37	high
E1	462	91.7968	36	high
E1	463	92.6331	53	high
E1	464	91.2319	62	high
E1	465	87.9802	37	high
E1	466	88.0462	30	interm
E1	467	88.5122	32	interm
E1	468	86.7424	26	interm
E1	469	85.4726	30	interm
E1	470	89.1737	28	interm
E1	471	91.0457	47	high
E1	472	93.716	40	high
E1	473	95.0197	58	high
E1	474	95.8444	49	high
E1	475	95.9463	56	high
E1	476	95.4735	33	high
E1	477	93.3794	29	interm
E1	478	92.3011	25	interm
E1	479	91.2509	16	low
E1	480	89.3156	21	interm
E1	481	91.6603	33	high
E1	482	90.6151	29	interm
E1	483	93.3205	38	high
E1	484	93.3303	39	high
E1	485	92.8664	48	high
E1	486	94.0879	72	high
E1	487	94.0239	49	high
E1	488	94.0109	42	high
E1	489	94.2673	43	high
E1	490	93.6681	62	high
E1	491	93.7869	46	high
E1	492	93.834	36	high
E1	493	93.7335	51	high
E1	494	92.4454	57	high
E1	495	91.2959	43	high
E1	496	91.7788	38	high
E1	497	93.9385	30	interm
E1	498	94.553	35	high
E1	499	94.0523	48	high
E1	500	93.4505	19	low
E1	501	93.1457	33	high
E1	502	92.6306	12	low
E1	503	91.6907	13	low
E1	504	89.8787	18	low
E1	505	91.5026	11	low
E1	506	92.7236	18	low
E1	507	87.8773	20	interm
E1	508	91.7593	27	interm
E1	509	92.9911	46	high
E1	510	91.9664	45	high
E1	511	91.9579	30	interm
E1	512	91.7747	35	high
E1	513	91.5684	51	high
E1	514	90.3852	44	high
E1	515	87.8099	37	high
E1	516	91.3135	40	high
E1	517	91.6052	35	high
E1	518	93.7619	54	high
E1	519	94.5389	31	interm
E1	520	95.3843	52	high
E1	521	95.4476	56	high
E1	522	94.6291	37	high
E1	523	93.8223	22	interm
E1	524	94.722	38	high
E1	525	93.8634	24	interm
E1	526	94.36	33	high
E1	527	94.5611	29	interm
E1	528	94.7408	28	interm
E1	529	95.1416	52	high
E1	530	94.1306	32	interm
E1	531	93.9465	37	high
E1	532	93.2587	48	high
E1	533	93.3822	34	high
E1	534	92.7031	22	interm
E1	535	91.4392	24	interm
E1	536	91.7582	41	high
E1	537	90.7741	35	high
E1	538	89.6711	27	interm
E1	539	88.5395	38	high
E1	540	89.3869	53	high
E1	541	85.7573	29	interm
E1	542	80.0461	26	interm
E1	543	85.2344	20	interm
E1	544	88.6564	17	low
E1	545	90.7915	29	interm
E1	546	90.54	18	low
E1	547	90.1217	34	high
E1	548	90.9424	18	low
E1	549	89.1878	25	interm
E1	550	89.799	19	low
E1	551	85.82	13	low
E1	552	84.6588	25	interm
E1	553	88.868	19	low
E1	554	88.7958	15	low
E1	555	88.7743	23	interm
E1	556	91.1394	17	low
E1	557	89.4089	33	high
E1	558	89.337	27	interm
E1	559	88.5023	28	interm
E1	560	92.2354	43	high
E1	561	93.7055	50	high
E1	562	94.3123	64	high
E1	563	95.4399	59	high
E1	564	96.2536	64	high
E1	565	96.2514	42	high
E1	566	95.724	44	high
E1	567	94.5025	28	interm
E1	568	93.3145	41	high
E1	569	92.7795	23	interm
E1	570	90.9026	38	high
E1	571	87.5788	19	low
E1	572	90.5385	19	low
E1	573	90.8864	21	interm
E1	574	90.9905	19	low
E1	575	91.3072	20	interm
E1	576	92.6239	34	high
E1	577	92.0256	23	interm
E1	578	91.2733	32	interm
E1	579	92.7028	47	high
E1	580	91.6756	30	interm
E1	581	91.1809	28	interm
E1	582	92.0644	38	high
E1	583	92.9494	52	high
E1	584	93.5936	38	high
E1	585	94.6507	23	interm
E1	586	95.4644	47	high
E1	587	94.7603	22	interm
E1	588	94.2505	50	high
E1	589	91.6758	20	interm
E1	590	91.332	29	interm
E1	591	90.0122	22	interm
E1	592	87.0161	40	high
E1	593	85.574	17	low
E1	594	85.1735	20	interm
E1	595	81.871	14	low
E1	596	80.0506	8	low
E1	597	79.5504	8	low
E1	598	80.1714	8	low
E1	599	82.3753	14	low
E1	600	82.907	28	interm
E1	601	84.2931	28	interm
E1	602	85.4689	18	low
E1	603	85.7511	28	interm
E1	604	87.6534	46	high
E1	605	89.9643	27	interm
E1	606	91.8267	30	interm
E1	607	92.6296	28	interm
E1	608	92.8703	42	high
E1	609	93.8545	57	high
E1	610	92.6602	45	high
E1	611	90.8137	41	high
E1	612	92.4711	63	high
E1	613	91.5027	67	high
E1	614	88.5499	37	high
E1	615	87.8941	32	interm
E1	616	86.4635	31	interm
E1	617	85.6143	41	high
E1	618	81.5217	19	low
E1	619	80.1343	22	interm
E1	620	80.8018	45	high
E1	621	76.0874	27	interm
E1	622	70.5208	42	high
E2	1	86.4792	21	interm
E2	2	92.2732	16	low
E2	3	94.6584	17	low
E2	4	94.1799	32	interm
E2	5	94.4152	22	interm
E2	6	95.8472	21	interm
E2	7	96.3057	21	interm
E2	8	96.8951	33	high
E2	9	96.6036	26	interm
E2	10	97.0454	24	interm
E2	11	97.5106	30	interm
E2	12	97.6375	37	high
E2	13	97.9126	23	interm
E2	14	97.6936	27	interm
E2	15	98.2084	29	interm
E2	16	98.2244	23	interm
E2	17	98.1072	19	low
E2	18	97.9568	31	interm
E2	19	97.6576	24	interm
E2	20	97.8833	17	low
E2	21	97.0942	19	low
E2	22	95.9941	26	interm
E2	23	97.4171	29	interm
E2	24	97.602	28	interm
E2	25	97.71	22	interm
E2	26	97.6014	41	high
E2	27	97.858	21	interm
E2	28	98.1265	25	interm
E2	29	98.37	37	high
E2	30	98.3326	35	high
E2	31	98.3781	35	high
E2	32	98.6034	36	high
E2	33	98.5572	52	high
E2	34	98.3461	27	interm
E2	35	98.4455	39	high
E2	36	98.3381	39	high
E2	37	98.2541	34	high
E2	38	98.0763	28	interm
E2	39	98.2995	34	high
E2	40	98.0793	36	high
E2	41	97.9669	28	interm
E2	42	97.6995	38	high
E2	43	98.1247	37	high
E2	44	98.2102	32	interm
E2	45	97.9013	23	interm
E2	46	97.3787	34	high
E2	47	97.4528	27	interm
E2	48	97.2438	18	low
E2	49	96.7636	24	interm
E2	50	96.5384	18	low
E2	51	96.3769	22	interm
E2	52	96.2989	14	low
E2	53	96.0759	20	interm
E2	54	94.36	35	high
E2	55	93.7307	24	interm
E2	56	94.2815	18	low
E2	57	95.9017	32	interm
E2	58	97.191	17	low
E2	59	97.5901	27	interm
E2	60	97.7933	26	interm
E2	61	98.1974	15	low
E2	62	98.3064	16	low
E2	63	98.1985	14	low
E2	64	98.2621	19	low
E2	65	97.8827	27	interm
E2	66	98.1989	17	low
E2	67	98.3427	18	low
E2	68	98.1585	28	interm
E2	69	98.1966	23	interm
E2	70	98.3374	21	interm
E2	71	98.1557	25	interm
E2	72	98.3548	35	high
E2	73	98.3366	26	interm
E2	74	97.4329	32	interm
E2	75	98.0616	47	high
E2	76	98.1503	31	interm
E2	77	97.2969	28	interm
E2	78	97.5808	38	high
E2	79	98.0142	47	high
E2	80	97.5562	28	interm
E2	81	97.5079	29	interm
E2	82	97.7359	45	high
E2	83	97.4173	22	interm
E2	84	96.6747	19	low
E2	85	96.3205	20	interm
E2	86	96.171	13	low
E2	87	96.5665	29	interm
E2	88	95.9402	30	interm
E2	89	95.9061	13	low
E2	90	96.9841	28	interm
E2	91	97.6505	26	interm
E2	92	98.2165	47	high
E2	93	97.8791	31	interm
E2	94	97.5915	38	high
E2	95	97.7768	22	interm
E2	96	97.9321	30	interm
E2	97	97.7137	52	high
E2	98	97.7697	28	interm
E2	99	98.0484	40	high
E2	100	98.0897	22	interm
E2	101	97.9219	32	interm
E2	102	98.057	35	high
E2	103	97.744	25	interm
E2	104	97.6102	24	interm
E2	105	97.2985	29	interm
E2	106	97.4423	32	interm
E2	107	96.5597	19	low
E2	108	95.5076	20	interm
E2	109	97.2226	27	interm
E2	110	97.9661	54	high
E2	111	98.3838	38	high
E2	112	97.6881	37	high
E2	113	96.2554	22	interm
E2	114	96.3929	21	interm
E2	115	96.6891	28	interm
E2	116	97.0398	22	interm
E2	117	97.3526	42	high
E2	118	96.9719	26	interm
E2	119	96.8278	38	high
E2	120	96.2142	32	interm
E2	121	94.8145	43	high
E2	122	92.1241	32	interm
E2	123	89.6249	21	interm
E2	124	90.4405	23	interm
E2	125	92.7844	13	low
E2	126	92.757	13	low
E2	127	93.7805	27	interm
E2	128	95.3109	22	interm
E2	129	96.2863	32	interm
E2	130	96.6645	18	low
E2	131	97.2189	32	interm
E2	132	97.4542	27	interm
E2	133	97.5645	34	high
E2	134	98.1435	40	high
E2	135	97.4359	27	interm
E2	136	98.0096	25	interm
E2	137	98.37	42	high
E2	138	98.0835	40	high
E2	139	97.3984	27	interm
E2	140	95.4232	19	low
E2	141	92.3957	19	low
E2	142	89.5614	17	low
E2	143	91.4001	12	low
E2	144	94.0855	12	low
E2	145	96.7539	25	interm
E2	146	97.0597	16	low
E2	147	97.559	27	interm
E2	148	97.9421	28	interm
E2	149	97.9217	19	low
E2	150	97.7032	28	interm
E2	151	97.0076	28	interm
E2	152	96.9856	44	high
E2	153	95.7106	24	interm
E2	154	95.2414	30	interm
E2	155	95.5058	30	interm
E2	156	97.1098	28	interm
E2	157	98.1793	38	high
E2	158	98.2734	30	interm
E2	159	98.2464	20	interm
E2	160	97.9106	21	interm
E2	161	96.5759	18	low
E2	162	94.9207	9	low
E2	163	94.785	12	low
E2	164	96.7815	15	low
E2	165	97.4437	19	low
E2	166	97.6079	23	interm
E2	167	98.0218	22	interm
E2	168	97.4861	39	high
E2	169	97.5999	29	interm
E2	170	97.2643	24	interm
E2	171	96.7013	48	high
E2	172	95.0423	24	interm
E2	173	95.4698	22	interm
E2	174	95.0388	31	interm
E2	175	94.5155	37	high
E2	176	94.138	21	interm
E2	177	93.3531	19	low
E2	178	92.5367	24	interm
E2	179	89.8045	28	interm
E2	180	89.6405	18	low
E2	181	85.2051	19	low
E2	182	85.1606	24	interm
E2	183	90.7568	32	interm
E2	184	95.4875	45	high
E2	185	94.7317	26	interm
E2	186	96.6564	40	high
E2	187	95.1859	22	interm
E2	188	92.3421	25	interm
E2	189	79.1088	10	low
E2	190	84.6931	10	low
E2	191	88.2486	12	low
E2	192	92.0947	17	low
E2	193	91.531	30	interm
E2	194	90.7663	22	interm
E2	195	87.9858	23	interm
E2	196	83.6147	11	low
E2	197	78.7741	11	low
E2	285	81.8431	14	low
E2	286	90.6771	21	interm
E2	287	94.2997	29	interm
E2	288	95.5323	28	interm
E2	289	95.8157	38	high
E2	290	95.4348	29	interm
E2	291	95.0183	51	high
E2	292	94.2083	22	interm
E2	293	93.0113	25	interm
E2	294	92.2313	16	low
E2	295	91.2735	20	interm
E2	296	91.1678	17	low
E2	297	91.7837	20	interm
E2	298	93.533	39	high
E2	299	91.5661	25	interm
E2	300	91.7379	25	interm
E2	301	91.2301	36	high
E2	302	91.5125	32	interm
E2	303	90.5534	26	interm
E2	304	89.3438	28	interm
E2	305	88.9597	49	high
E2	306	85.344	23	interm
E2	307	86.7222	19	low
E2	308	84.9839	21	interm
E2	309	84.7737	20	interm
E2	310	87.4503	21	interm
E2	311	90.8277	24	interm
E2	312	92.6428	20	interm
E2	313	91.336	21	interm
E2	314	91.7405	19	low
E2	315	93.7323	32	interm
E2	316	92.6634	31	interm
E2	317	90.8784	23	interm
E2	318	93.0344	21	interm
E2	319	93.385	23	interm
E2	320	91.5888	16	low
E2	321	88.2339	19	low
E2	322	85.3228	8	low
E2	323	83.3225	8	low
E2	324	78.1156	8	low
E2	325	78.0904	9	low
E2	326	74.3353	12	low
E2	329	71.5081	14	low
E2	330	84.0872	16	low
E2	331	93.0564	34	high
E2	332	94.6248	35	high
E2	333	95.2809	39	high
E2	334	95.3888	30	interm
E2	335	94.8224	51	high
E2	336	94.385	21	interm
E2	337	94.1569	31	interm
E2	338	90.1972	23	interm
E2	339	90.7594	16	low
E2	340	92.3305	14	low
E2	341	92.2914	15	low
E2	342	93.3647	25	interm
E2	343	94.5391	22	interm
E2	344	92.9172	22	interm
E2	345	92.6423	23	interm
E2	346	93.4017	45	high
E2	347	92.5969	32	interm
E2	348	91.462	19	low
E2	349	89.8602	22	interm
E2	350	90.4322	32	interm
E2	351	90.0745	16	low
E2	352	91.3682	39	high
E2	353	91.2389	21	interm
E2	354	89.8049	14	low
E2	355	90.577	12	low
E2	356	92.5614	34	high
E2	357	93.2959	17	low
E2	358	94.6024	33	high
E2	359	93.2128	16	low
E2	360	94.6577	12	low
E2	361	92.2662	11	low
E2	362	91.9186	16	low
E2	363	87.5212	15	low
E2	364	84.9112	11	low
E4	3	78.1333	12	low
E4	4	76.6154	14	low
E4	5	73.8579	15	low
E4	6	77.3048	12	low
E4	7	70.6718	15	low
E4	9	73.1743	12	low
E4	19	70.0886	7	low
E4	20	72.0499	8	low
E4	21	77.5158	9	low
E4	22	77.6467	9	low
E4	23	79.7056	10	low
E4	24	81.2156	9	low
E4	25	80.7291	9	low
E4	26	76.136	9	low
E4	27	78.7325	9	low
E4	29	72.1432	9	low
E4	62	70.5615	10	low
E4	64	72.0747	11	low
E4	65	72.2632	11	low
E4	66	75.4944	12	low
E4	67	81.5842	14	low
E4	68	83.4055	15	low
E4	69	87.4031	15	low
E4	70	85.3963	17	low
E4	71	89.8903	14	low
E4	72	85.9847	17	low
E4	73	92.9353	13	low
E4	74	87.778	12	low
E4	75	89.626	8	low
E4	76	91.8401	9	low
E4	77	89.5841	10	low
E4	78	90.3801	13	low
E4	79	92.1739	13	low
E4	80	89.5531	16	low
E4	81	91.0127	16	low
E4	82	87.0196	16	low
E4	83	89.1591	15	low
E4	84	82.0679	15	low
E4	85	82.6874	13	low
E4	86	72.1331	14	low
E5	5	73.6943	13	low
E5	6	78.0728	14	low
E5	7	78.3653	19	low
E5	8	76.5942	19	low
E5	9	78.7149	19	low
E5	10	83.6717	20	interm
E5	11	78.4677	23	interm
E5	12	76.0746	39	high
E5	13	79.9215	23	interm
E5	14	80.3746	26	interm
E5	15	78.3061	41	high
E5	16	76.839	31	interm
E5	17	81.6505	27	interm
E5	18	79.7959	24	interm
E5	19	75.9246	42	high
E5	20	81.1358	22	interm
E5	21	81.9262	24	interm
E5	22	73.889	22	interm
E5	23	72.8517	33	high
E5	24	81.1265	18	low
E5	25	75.6286	26	interm
E5	26	74.4291	17	low
E5	28	76.4293	17	low
E5	35	72.1194	16	low
E5	36	73.7594	17	low
E5	37	76.6637	17	low
E5	38	73.0691	23	interm
E5	39	76.1626	23	interm
E5	40	78.7079	21	interm
E5	41	76.6131	21	interm
E5	42	73.6786	43	high
E5	43	78.732	22	interm
E5	44	80.2121	22	interm
E5	45	75.7655	29	interm
E5	46	75.0563	37	high
E5	47	78.5747	23	interm
E5	48	77.6521	21	interm
E5	49	72.4475	37	high
E5	50	74.5549	23	interm
E5	51	78.4215	17	low
E5	52	75.73	15	low
E5	55	79.4686	16	low
E5	56	79.7282	19	low
E5	57	78.8848	15	low
E5	58	78.7941	20	interm
E5	59	78.5789	20	interm
E5	60	82.8215	22	interm
E5	61	82.8336	22	interm
E5	62	79.6591	41	high
E5	63	80.0109	25	interm
E5	64	82.8092	27	interm
E5	65	80.4391	26	interm
E5	66	75.0131	42	high
E5	67	76.2218	44	high
E5	68	80.5943	23	interm
E5	69	80.7358	23	interm
E5	70	75.8441	35	high
E5	71	78.3391	23	interm
E5	72	80.6356	26	interm
E5	73	81.7266	23	interm
E5	74	76.7488	31	interm
E5	75	77.0374	20	interm
E5	76	79.7096	20	interm
E5	77	78.9324	24	interm
E5	78	76.0085	18	low
E5	79	78.0953	14	low
E5	80	78.9945	13	low
E5	81	72.1485	18	low
E5	82	71.9037	12	low
L2	13	75.9968	17	low
L2	14	83.1194	18	low
L2	15	80.6883	24	interm
L2	16	84.4146	16	low
L2	17	85.1477	17	low
L2	18	83.4901	27	interm
L2	19	88.0054	25	interm
L2	20	86.7087	18	low
L2	21	87.2408	18	low
L2	22	89.5582	19	low
L2	23	87.5643	25	interm
L2	24	84.669	16	low
L2	25	84.9737	13	low
L2	26	85.8513	13	low
L2	27	88.7187	12	low
L2	28	86.9383	16	low
L2	29	84.5884	15	low
L2	30	82.6098	15	low
L2	31	84.0308	13	low
L2	32	87.1919	24	interm
L2	33	86.3398	17	low
L2	34	88.2868	20	interm
L2	35	87.6916	17	low
L2	36	87.7187	21	interm
L2	37	88.3905	28	interm
L2	38	85.4733	21	interm
L2	39	87.1378	21	interm
L2	40	89.0746	19	low
L2	41	87.6342	15	low
L2	42	86.1699	15	low
L2	43	85.3408	18	low
L2	44	85.0343	18	low
L2	45	84.9376	16	low
L2	46	81.0829	16	low
L2	47	81.2217	16	low
L2	48	82.7905	16	low
L2	49	76.2818	17	low
L2	51	70.4786	15	low
L2	99	71.4351	10	low
L2	101	72.5858	8	low
L2	197	74.8888	8	low
L2	214	72.1347	9	low
L2	226	79.4728	17	low
L2	227	85.6736	32	interm
L2	228	87.9194	26	interm
L2	229	88.6087	18	low
L2	230	90.959	10	low
L2	231	90.5243	17	low
L2	232	93.6935	16	low
L2	233	94.9554	23	interm
L2	234	94.9099	24	interm
L2	235	95.7927	29	interm
L2	236	95.0015	18	low
L2	237	95.1871	41	high
L2	238	92.9043	18	low
L2	239	94.3449	19	low
L2	240	93.5341	19	low
L2	241	91.7446	25	interm
L2	242	94.3844	48	high
L2	243	92.8943	40	high
L2	244	91.3311	24	interm
L2	245	90.6794	24	interm
L2	246	92.0351	39	high
L2	247	89.9242	24	interm
L2	248	89.1364	24	interm
L2	249	90.4615	39	high
L2	250	89.8273	41	high
L2	251	87.1336	21	interm
L2	252	82.3583	11	low
L2	253	77.6941	11	low
L2	254	77.7876	9	low
L2	255	80.5556	8	low
L2	256	75.7713	8	low
L2	260	73.4259	20	interm
L2	261	81.0294	16	low
L2	262	84.0397	33	high
L2	263	86.9042	23	interm
L2	264	90.2574	28	interm
L2	265	92.7294	19	low
L2	266	91.0115	34	high
L2	267	91.2011	21	interm
L2	268	87.5408	34	high
L2	269	80.1306	15	low
L2	270	70.1285	18	low
L2	277	80.3786	23	interm
L2	278	86.5073	27	interm
L2	279	88.8019	23	interm
L2	280	92.0389	24	interm
L2	281	91.9484	18	low
L2	282	92.4676	31	interm
L2	283	92.7895	52	high
L2	284	90.8738	30	interm
L2	285	89.0803	27	interm
L2	286	91.5413	40	high
L2	287	91.7513	36	high
L2	288	92.9916	30	interm
L2	289	94.1403	54	high
L2	290	94.3299	34	high
L2	291	93.7327	31	interm
L2	292	94.0076	26	interm
L2	293	92.6639	36	high
L2	294	92.0648	23	interm
L2	295	90.3937	21	interm
L2	296	89.5954	17	low
L2	297	83.4804	18	low
L2	298	85.4322	11	low
L2	299	81.0602	16	low
L2	300	88.2639	18	low
L2	301	92.4648	23	interm
L2	302	92.2444	29	interm
L2	303	94.3795	38	high
L2	304	94.782	35	high
L2	305	94.8499	53	high
L2	306	95.3696	44	high
L2	307	95.0156	35	high
L2	308	94.2756	28	interm
L2	309	93.1828	40	high
L2	310	90.6185	27	interm
L2	311	88.8888	21	interm
L2	312	88.3977	17	low
L2	313	90.2321	17	low
L2	314	93.1087	11	low
L2	315	92.8603	8	low
L2	316	93.6521	9	low
L2	317	88.0729	10	low
L2	318	90.0763	13	low
L2	319	88.0786	16	low
L2	320	89.7188	15	low
L2	321	91.8489	22	interm
L2	322	92.8646	24	interm
L2	323	94.9303	30	interm
L2	324	95.7513	29	interm
L2	325	96.433	31	interm
L2	326	96.5987	45	high
L2	327	95.2449	36	high
L2	328	95.1961	26	interm
L2	329	93.606	22	interm
L2	330	91.3988	33	high
L2	331	86.095	17	low
L2	332	73.467	16	low
L2	333	70.9486	14	low
L2	334	72.2407	10	low
L2	335	72.782	10	low
L2	336	73.6022	9	low
L2	337	76.1328	9	low
L2	338	75.4116	9	low
L2	339	76.0804	9	low
L2	340	71.7189	9	low
L2	341	75.9366	9	low
L2	342	76.3269	9	low
L1	5	71.6409	9	low
L1	6	74.0459	9	low
L1	7	72.2436	9	low
L1	8	72.7167	9	low
L1	9	73.4336	9	low
L1	10	73.2515	8	low
L1	11	79.6362	9	low
L1	12	78.658	8	low
L1	13	76.2043	9	low
L1	14	78.9335	8	low
L1	15	74.7978	8	low
L1	16	74.6184	8	low
L1	17	72.2778	8	low
L1	18	75.1422	10	low
L1	19	76.0325	9	low
L1	20	85.4677	21	interm
L1	21	90.1004	22	interm
L1	22	91.642	26	interm
L1	23	94.1144	16	low
L1	24	94.3681	29	interm
L1	25	93.4734	25	interm
L1	26	93.3726	20	interm
L1	27	93.7731	33	high
L1	28	94.5216	43	high
L1	29	94.7818	36	high
L1	30	93.3157	35	high
L1	31	92.0714	26	interm
L1	32	90.2747	15	low
L1	33	91.3895	32	interm
L1	34	93.7631	22	interm
L1	35	94.4571	27	interm
L1	36	96.061	36	high
L1	37	95.822	47	high
L1	38	94.056	24	interm
L1	39	94.5808	20	interm
L1	40	89.0117	14	low
L1	41	93.3731	17	low
L1	42	95.4706	38	high
L1	43	96.1792	23	interm
L1	44	94.7295	30	interm
L1	45	96.1398	20	interm
L1	46	96.6028	22	interm
L1	47	97.3138	36	high
L1	48	96.407	28	interm
L1	49	95.8755	33	high
L1	50	95.3161	30	interm
L1	51	95.2814	18	low
L1	52	94.3967	17	low
L1	53	93.3711	14	low
L1	54	86.9065	13	low
L1	55	84.5651	12	low
L1	56	82.1858	9	low
L1	57	83.8799	9	low
L1	58	84.224	13	low
L1	59	90.008	13	low
L1	60	91.0129	18	low
L1	61	92.5019	18	low
L1	62	94.5952	22	interm
L1	63	96.1738	30	interm
L1	64	97.0109	45	high
L1	65	96.8272	29	interm
L1	66	94.7717	31	interm
L1	67	93.8775	33	high
L1	68	95.1256	34	high
L1	69	96.4296	36	high
L1	70	97.8256	54	high
L1	71	97.8199	48	high
L1	72	97.6561	56	high
L1	73	97.6972	54	high
L1	74	97.0788	38	high
L1	75	96.4403	53	high
L1	76	94.9674	30	interm
L1	77	95.2684	51	high
L1	78	94.031	35	high
L1	79	92.5304	30	interm
L1	80	92.4077	37	high
L1	81	89.0457	32	interm
L1	82	85.3788	17	low
L1	83	80.1002	28	interm
L1	84	76.4646	15	low
L1	85	81.1028	35	high
L1	86	74.2797	13	low
L1	87	75.7252	15	low
L1	88	75.5129	14	low
L1	89	78.9715	14	low
L1	90	85.1548	30	interm
L1	91	86.798	25	interm
L1	92	87.2802	15	low
L1	93	85.5151	15	low
L1	94	83.8369	15	low
L1	95	87.6078	19	low
L1	96	91.2837	32	interm
L1	97	91.7627	34	high
L1	98	93.7691	50	high
L1	99	95.3348	58	high
L1	100	96.5781	56	high
L1	101	96.9888	49	high
L1	102	96.406	35	high
L1	103	95.2823	46	high
L1	104	95.5554	25	interm
L1	105	96.528	50	high
L1	106	96.6531	42	high
L1	107	96.8969	46	high
L1	108	95.6776	28	interm
L1	109	96.1897	36	high
L1	110	93.3239	25	interm
L1	111	91.8466	20	interm
L1	112	95.2157	19	low
L1	113	95.6751	23	interm
L1	114	93.7775	22	interm
L1	115	94.951	22	interm
L1	116	92.6323	18	low
L1	117	94.7475	31	interm
L1	118	95.612	32	interm
L1	119	95.7686	25	interm
L1	120	97.435	24	interm
L1	121	96.7697	22	interm
L1	122	96.5316	23	interm
L1	123	96.4683	42	high
L1	124	95.3043	30	interm
L1	125	93.5418	31	interm
L1	126	91.6507	31	interm
L1	127	89.7784	24	interm
L1	128	92.6325	17	low
L1	129	92.6922	19	low
L1	130	93.7736	16	low
L1	131	92.357	11	low
L1	132	87.5561	13	low
L1	133	87.4749	9	low
L1	134	83.5181	16	low
L1	135	84.3364	20	interm
L1	136	76.1938	24	interm
L1	139	71.2225	22	interm
L1	140	81.2081	14	low
L1	141	87.3491	13	low
L1	142	90.5204	12	low
L1	143	91.1845	17	low
L1	144	94.3715	22	interm
L1	145	94.1198	24	interm
L1	146	96.5923	19	low
L1	147	96.7952	29	interm
L1	148	96.2319	15	low
L1	149	95.7888	47	high
L1	150	95.9949	30	interm
L1	151	93.7442	38	high
L1	152	95.5283	33	high
L1	153	95.9322	32	interm
L1	154	96.5519	27	interm
L1	155	96.9764	38	high
L1	156	96.7218	45	high
L1	157	96.8791	23	interm
L1	158	97.0094	56	high
L1	159	96.8358	50	high
L1	160	96.4683	28	interm
L1	161	95.4198	30	interm
L1	162	94.818	34	high
L1	163	95.9104	39	high
L1	164	96.4004	47	high
L1	165	97.1191	32	interm
L1	166	96.8957	30	interm
L1	167	97.4132	26	interm
L1	168	97.7147	29	interm
L1	169	98.0061	28	interm
L1	170	95.5095	24	interm
L1	171	92.6774	16	low
L1	172	90.6501	17	low
L1	173	89.2988	15	low
L1	174	88.8125	14	low
L1	175	89.0921	11	low
L1	176	84.881	9	low
L1	177	81.3014	9	low
L1	178	82.695	11	low
L1	179	80.3216	11	low
L1	180	85.0585	13	low
L1	181	87.9214	10	low
L1	182	88.1707	9	low
L1	183	90.3398	8	low
L1	184	91.1824	8	low
L1	185	91.3945	8	low
L1	186	91.2233	18	low
L1	187	92.591	17	low
L1	188	93.9969	24	interm
L1	189	94.7499	19	low
L1	190	96.6848	20	interm
L1	191	96.7581	25	interm
L1	192	95.9676	25	interm
L1	193	96.0616	30	interm
L1	194	96.7189	36	high
L1	195	97.5327	45	high
L1	196	96.7671	27	interm
L1	197	96.8355	33	high
L1	198	94.8639	30	interm
L1	199	96.819	27	interm
L1	200	96.9164	46	high
L1	201	96.2057	44	high
L1	202	95.3487	43	high
L1	203	94.0007	40	high
L1	204	93.7739	28	interm
L1	205	94.9574	58	high
L1	206	93.9021	27	interm
L1	207	96.4427	28	interm
L1	208	96.3096	34	high
L1	209	96.4348	30	interm
L1	210	95.6158	44	high
L1	211	93.4999	27	interm
L1	212	93.129	23	interm
L1	213	94.3891	32	interm
L1	214	94.3242	29	interm
L1	215	93.5363	22	interm
L1	216	92.306	20	interm
L1	217	94.54	21	interm
L1	218	95.8484	28	interm
L1	219	94.2104	30	interm
L1	220	96.2656	55	high
L1	221	96.6353	49	high
L1	222	96.1566	39	high
L1	223	94.3052	39	high
L1	224	96.2275	54	high
L1	225	94.6017	31	interm
L1	226	94.0684	27	interm
L1	227	94.7593	35	high
L1	228	96.5685	38	high
L1	229	97.3417	33	high
L1	230	97.6807	47	high
L1	231	97.4844	41	high
L1	232	97.4117	50	high
L1	233	97.0484	30	interm
L1	234	95.1825	29	interm
L1	235	94.8011	20	interm
L1	236	94.7501	29	interm
L1	237	95.5583	43	high
L1	238	94.498	30	interm
L1	239	93.6699	24	interm
L1	240	92.6616	34	high
L1	241	92.4065	23	interm
L1	242	93.4497	31	interm
L1	243	93.5895	30	interm
L1	244	94.4296	42	high
L1	245	93.2364	24	interm
L1	246	94.0506	41	high
L1	247	93.3396	47	high
L1	248	94.4321	41	high
L1	249	95.7396	18	low
L1	250	95.1107	34	high
L1	251	95.2537	28	interm
L1	252	95.8401	31	interm
L1	253	95.2119	36	high
L1	254	95.1285	25	interm
L1	255	95.2497	22	interm
L1	256	96.4808	17	low
L1	257	96.409	20	interm
L1	258	96.6145	19	low
L1	259	96.6594	19	low
L1	260	96.1037	25	interm
L1	261	94.4495	32	interm
L1	262	93.0018	29	interm
L1	263	92.7834	36	high
L1	264	91.722	27	interm
L1	265	89.1603	10	low
L1	266	89.148	7	low
L1	267	89.6252	8	low
L1	268	88.9422	7	low
L1	269	90.2815	12	low
L1	270	90.1778	11	low
L1	271	92.0774	16	low
L1	272	93.8091	11	low
L1	273	91.3289	12	low
L1	274	94.0837	8	low
L1	275	93.5321	12	low
L1	276	91.1667	12	low
L1	277	92.8843	11	low
L1	278	91.3505	11	low
L1	279	89.2963	12	low
L1	280	89.8953	12	low
L1	281	87.48	10	low
L1	282	83.7807	15	low
L1	283	87.5218	14	low
L1	284	86.9037	13	low
L1	285	86.18	18	low
L1	286	87.4884	21	interm
L1	287	85.8511	21	interm
L1	288	87.1288	22	interm
L1	289	88.8198	17	low
L1	290	92.0634	22	interm
L1	291	94.4029	21	interm
L1	292	95.3256	45	high
L1	293	95.1544	34	high
L1	294	96.7241	26	interm
L1	295	96.3935	35	high
L1	296	96.5367	22	interm
L1	297	93.1052	26	interm
L1	298	94.5185	20	interm
L1	299	93.8606	18	low
L1	300	93.7255	20	interm
L1	301	94.6345	19	low
L1	302	93.9307	16	low
L1	303	93.8318	20	interm
L1	304	91.1883	22	interm
L1	305	93.8638	37	high
L1	306	95.6597	35	high
L1	307	96.2712	39	high
L1	308	96.0214	40	high
L1	309	95.8099	31	interm
L1	310	96.5449	29	interm
L1	311	96.8767	36	high
L1	312	96.2024	40	high
L1	313	94.5715	34	high
L1	314	92.6277	28	interm
L1	315	93.9383	21	interm
L1	316	94.2282	31	interm
L1	317	91.3822	32	interm
L1	318	91.2808	21	interm
L1	319	94.2695	29	interm
L1	320	96.0488	44	high
L1	321	96.3291	36	high
L1	322	95.7655	28	interm
L1	323	96.9774	54	high
L1	324	95.9773	37	high
L1	325	94.4016	65	high
L1	326	91.1014	23	interm
L1	327	93.6852	33	high
L1	328	94.1149	40	high
L1	329	96.3601	59	high
L1	330	97.5095	55	high
L1	331	97.2035	57	high
L1	332	97.9407	36	high
L1	333	97.2797	47	high
L1	334	96.9132	42	high
L1	335	96.4081	42	high
L1	336	95.1315	36	high
L1	337	95.6875	34	high
L1	338	95.617	43	high
L1	339	93.6886	34	high
L1	340	95.8189	31	interm
L1	341	95.8328	28	interm
L1	342	95.8835	24	interm
L1	343	96.2075	16	low
L1	344	95.9586	19	low
L1	345	94.778	15	low
L1	346	94.4655	18	low
L1	347	91.9994	19	low
L1	348	90.3627	18	low
L1	349	81.2551	16	low
L1	350	81.7233	10	low
L1	351	78.585	11	low
L1	352	81.1529	14	low
L1	353	84.5038	11	low
L1	354	88.6384	13	low
L1	355	90.5064	15	low
L1	356	91.1257	17	low
L1	357	89.5403	15	low
L1	358	92.1884	14	low
L1	359	92.3388	17	low
L1	360	93.7149	18	low
L1	361	95.241	17	low
L1	362	95.3042	17	low
L1	363	96.3984	16	low
L1	364	96.3007	23	interm
L1	365	96.9327	21	interm
L1	366	97.2414	42	high
L1	367	95.3993	16	low
L1	368	96.8262	34	high
L1	369	96.767	21	interm
L1	370	96.9926	30	interm
L1	371	95.8186	29	interm
L1	372	96.2132	48	high
L1	373	96.5312	34	high
L1	374	97.1344	60	high
L1	375	96.8612	59	high
L1	376	96.4973	61	high
L1	377	95.2327	41	high
L1	378	94.6923	48	high
L1	379	95.1064	33	high
L1	380	94.2046	37	high
L1	381	94.3507	56	high
L1	382	93.2331	34	high
L1	383	89.7486	41	high
L1	384	90.8418	19	low
L1	385	88.6352	18	low
L1	386	89.001	20	interm
L1	387	90.8796	32	interm
L1	388	87.4342	34	high
L1	389	87.6973	25	interm
L1	390	91.3686	35	high
L1	391	90.3102	46	high
L1	392	88.6427	27	interm
L1	393	89.794	30	interm
L1	394	89.5415	38	high
L1	395	87.7518	22	interm
L1	396	86.9835	20	interm
L1	397	86.9272	18	low
L1	398	88.3496	35	high
L1	399	85.662	34	high
L1	400	82.8974	27	interm
L1	401	83.7729	23	interm
L1	402	83.733	56	high
L1	403	74.8089	27	interm
L1	416	72.453	15	low
L1	417	71.4177	14	low
L1	418	72.8775	16	low
L1	419	75.4487	11	low
L1	420	77.6361	14	low
L1	421	72.4869	14	low
L1	422	75.0374	9	low
L1	423	77.0236	11	low
L1	424	75.5884	9	low
L1	425	78.156	10	low
L1	426	72.9569	13	low
L1	438	73.8015	14	low
L1	439	82.1619	22	interm
L1	440	85.3555	12	low
L1	441	88.7327	31	interm
L1	442	88.6269	14	low
L1	443	90.6824	11	low
L1	444	93.6645	18	low
L1	445	95.2091	19	low
L1	446	96.5111	45	high
L1	447	96.4528	42	high
L1	448	95.5189	28	interm
L1	449	94.8846	41	high
L1	450	94.1618	21	interm
L1	451	93.1873	44	high
L1	452	91.1714	21	interm
L1	453	89.8464	20	interm
L1	454	91.4278	21	interm
L1	455	92.4751	45	high
L1	456	92.826	25	interm
L1	457	90.4459	28	interm
L1	458	90.7545	22	interm
L1	459	90.9161	33	high
L1	460	91.2138	18	low
L1	461	92.6168	18	low
L1	462	93.4068	26	interm
L1	463	93.164	23	interm
L1	464	94.3389	46	high
L1	465	93.4879	29	interm
L1	466	93.54	29	interm
L1	467	95.1216	32	interm
L1	468	94.2013	38	high
L1	469	92.813	28	interm
L1	470	91.6753	24	interm
L1	471	91.3958	23	interm
L1	472	87.8385	18	low
L1	473	84.4305	15	low
L1	474	75.7406	19	low
