# Supplementary material for: HPV16 genetic variation provides evidence of positive natural selection driven by HLA class I
Source: Nat Commun. 2026 Jun 2;17:7064. doi: 10.1038/s41467-026-73531-0 (PMC13392105; doi:10.1038/s41467-026-73531-0)
Supplement: Supplementary file 17 — Source Data [file 41467_2026_73531_MOESM17_ESM.xlsx]

## Sheet: Figure 1
site	lineage	maj_nt
24	A1A2	C
31	A1A2	C
83	A1A2	A
109	A1A2	T
132	A1A2	G
143	A1A2	C
145	A1A2	G
178	A1A2	T
286	A1A2	T
289	A1A2	A
335	A1A2	C
350	A1A2	T
403	A1A2	A
532	A1A2	A
647	A1A2	A
732	A1A2	T
789	A1A2	T
795	A1A2	T
846	A1A2	T
1041	A1A2	A
1096	A1A2	C
1163	A1A2	G
1200	A1A2	T
1366	A1A2	T
1377	A1A2	C
1416	A1A2	C
1426	A1A2	C
1486	A1A2	T
1515	A1A2	G
1522	A1A2	T
1599	A1A2	C
1624	A1A2	C
1668	A1A2	A
1744	A1A2	C
1842	A1A2	A
2041	A1A2	C
2220	A1A2	G
2237	A1A2	C
2249	A1A2	G
2254	A1A2	T
2262	A1A2	C
2287	A1A2	C
2334	A1A2	A
2337	A1A2	G
2343	A1A2	T
2344	A1A2	C
2355	A1A2	T
2586	A1A2	T
2608	A1A2	A
2631	A1A2	T
2650	A1A2	G
2828	A1A2	G
2860	A1A2	C
3043	A1A2	C
3159	A1A2	C
3161	A1A2	C
3182	A1A2	G
3224	A1A2	T
3235	A1A2	T
3249	A1A2	G
3362	A1A2	A
3377	A1A2	C
3384	A1A2	T
3431	A1A2	G
3449	A1A2	G
3516	A1A2	C
3517	A1A2	T
3524	A1A2	T
3538	A1A2	A
3566	A1A2	T
3694	A1A2	T
3706	A1A2	T
3778	A1A2	G
3784	A1A2	T
3787	A1A2	C
3805	A1A2	T
3858	A1A2	T
3868	A1A2	G
3991	A1A2	C
4017	A1A2	G
4042	A1A2	G
4077	A1A2	A
4089	A1A2	T
4281	A1A2	T
4308	A1A2	G
4428	A1A2	G
4452	A1A2	T
4461	A1A2	G
4518	A1A2	A
4545	A1A2	T
4600	A1A2	T
4644	A1A2	T
4725	A1A2	C
4854	A1A2	C
4887	A1A2	A
4911	A1A2	A
4944	A1A2	A
4950	A1A2	A
4969	A1A2	A
5034	A1A2	A
5142	A1A2	G
5236	A1A2	G
5259	A1A2	A
5286	A1A2	T
5290	A1A2	A
5310	A1A2	T
5368	A1A2	T
5369	A1A2	C
5379	A1A2	G
5386	A1A2	T
5389	A1A2	G
5403	A1A2	T
5487	A1A2	C
5495	A1A2	T
5506	A1A2	G
5518	A1A2	A
5564	A1A2	C
5659	A1A2	T
5698	A1A2	G
5864	A1A2	C
5911	A1A2	T
6165	A1A2	C
6247	A1A2	T
6316	A1A2	A
6482	A1A2	T
6559	A1A2	C
6568	A1A2	T
6695	A1A2	A
6721	A1A2	G
6854	A1A2	C
6865	A1A2	C
6970	A1A2	C
6994	A1A2	G
7060	A1A2	G
7175	A1A2	A
7177	A1A2	T
7201	A1A2	T
7232	A1A2	A
7233	A1A2	A
7270	A1A2	C
7287	A1A2	A
7339	A1A2	A
7394	A1A2	C
7435	A1A2	G
7485	A1A2	A
7489	A1A2	G
7669	A1A2	C
7689	A1A2	C
7729	A1A2	A
7730	A1A2	A
7764	A1A2	C
7786	A1A2	C
7826	A1A2	G
7834	A1A2	G
7837	A1A2	A
7839	A1A2	A
7842	A1A2	G
7886	A1A2	C
24	A3	C
31	A3	C
83	A3	A
109	A3	T
132	A3	G
143	A3	C
145	A3	G
178	A3	T
286	A3	T
289	A3	A
335	A3	C
350	A3	T
403	A3	A
532	A3	A
647	A3	A
732	A3	T
789	A3	T
795	A3	T
846	A3	T
1041	A3	A
1096	A3	C
1163	A3	G
1200	A3	T
1366	A3	T
1377	A3	C
1416	A3	C
1426	A3	C
1486	A3	T
1515	A3	G
1522	A3	T
1599	A3	C
1624	A3	C
1668	A3	A
1744	A3	C
1842	A3	A
2041	A3	C
2220	A3	G
2237	A3	C
2249	A3	G
2254	A3	T
2262	A3	C
2287	A3	C
2334	A3	A
2337	A3	G
2343	A3	T
2344	A3	C
2355	A3	T
2586	A3	T
2608	A3	A
2631	A3	T
2650	A3	G
2828	A3	G
2860	A3	C
3043	A3	C
3159	A3	C
3161	A3	C
3182	A3	G
3224	A3	T
3235	A3	T
3249	A3	G
3362	A3	A
3377	A3	C
3384	A3	T
3431	A3	G
3449	A3	G
3516	A3	C
3517	A3	T
3524	A3	T
3538	A3	A
3566	A3	T
3694	A3	T
3706	A3	T
3778	A3	G
3784	A3	T
3787	A3	C
3805	A3	T
3858	A3	T
3868	A3	G
3991	A3	C
4017	A3	G
4042	A3	G
4077	A3	A
4089	A3	T
4281	A3	T
4308	A3	G
4428	A3	G
4452	A3	T
4461	A3	G
4518	A3	A
4545	A3	T
4600	A3	T
4644	A3	T
4725	A3	C
4854	A3	C
4887	A3	A
4911	A3	A
4944	A3	A
4950	A3	A
4969	A3	A
5034	A3	A
5142	A3	G
5236	A3	G
5259	A3	A
5286	A3	T
5290	A3	A
5310	A3	T
5368	A3	T
5369	A3	C
5379	A3	G
5386	A3	T
5389	A3	G
5403	A3	T
5487	A3	C
5495	A3	T
5506	A3	G
5518	A3	A
5564	A3	C
5659	A3	T
5698	A3	G
5864	A3	C
5911	A3	T
6165	A3	C
6247	A3	T
6316	A3	A
6482	A3	T
6559	A3	C
6568	A3	T
6695	A3	A
6721	A3	G
6854	A3	C
6865	A3	C
6970	A3	C
6994	A3	G
7060	A3	A
7175	A3	A
7177	A3	T
7201	A3	T
7232	A3	A
7233	A3	A
7270	A3	C
7287	A3	A
7339	A3	A
7394	A3	C
7435	A3	G
7485	A3	A
7489	A3	G
7669	A3	C
7689	A3	C
7729	A3	A
7730	A3	A
7764	A3	C
7786	A3	C
7826	A3	G
7834	A3	G
7837	A3	A
7839	A3	A
7842	A3	G
7886	A3	C
24	A4	T
31	A4	C
83	A4	A
109	A4	T
132	A4	G
143	A4	C
145	A4	G
178	A4	G
286	A4	T
289	A4	A
335	A4	C
350	A4	T
403	A4	A
532	A4	A
647	A4	G
732	A4	T
789	A4	T
795	A4	T
846	A4	C
1041	A4	A
1096	A4	C
1163	A4	G
1200	A4	T
1366	A4	T
1377	A4	C
1416	A4	C
1426	A4	C
1486	A4	T
1515	A4	A
1522	A4	T
1599	A4	C
1624	A4	C
1668	A4	A
1744	A4	C
1842	A4	G
2041	A4	C
2220	A4	G
2237	A4	C
2249	A4	G
2254	A4	T
2262	A4	C
2287	A4	C
2334	A4	A
2337	A4	A
2343	A4	T
2344	A4	C
2355	A4	T
2586	A4	T
2608	A4	A
2631	A4	T
2650	A4	G
2828	A4	A
2860	A4	C
3043	A4	C
3159	A4	A
3161	A4	C
3182	A4	G
3224	A4	T
3235	A4	T
3249	A4	A
3362	A4	A
3377	A4	C
3384	A4	C
3431	A4	G
3449	A4	A
3516	A4	C
3517	A4	T
3524	A4	C
3538	A4	A
3566	A4	T
3694	A4	T
3706	A4	T
3778	A4	G
3784	A4	T
3787	A4	A
3805	A4	T
3858	A4	T
3868	A4	G
3991	A4	C
4017	A4	G
4042	A4	G
4077	A4	T
4089	A4	T
4281	A4	T
4308	A4	G
4428	A4	G
4452	A4	T
4461	A4	G
4518	A4	A
4545	A4	T
4600	A4	T
4644	A4	T
4725	A4	T
4854	A4	C
4887	A4	A
4911	A4	A
4944	A4	A
4950	A4	A
4969	A4	A
5034	A4	A
5142	A4	G
5236	A4	G
5259	A4	A
5286	A4	T
5290	A4	A
5310	A4	T
5368	A4	T
5369	A4	T
5379	A4	G
5386	A4	T
5389	A4	G
5403	A4	T
5487	A4	C
5495	A4	T
5506	A4	G
5518	A4	C
5564	A4	C
5659	A4	T
5698	A4	G
5864	A4	C
5911	A4	T
6165	A4	C
6247	A4	T
6316	A4	A
6482	A4	T
6559	A4	C
6568	A4	T
6695	A4	A
6721	A4	G
6854	A4	C
6865	A4	C
6970	A4	C
6994	A4	G
7060	A4	A
7175	A4	C
7177	A4	C
7201	A4	C
7232	A4	A
7233	A4	A
7270	A4	T
7287	A4	C
7339	A4	A
7394	A4	C
7435	A4	G
7485	A4	A
7489	A4	G
7669	A4	C
7689	A4	C
7729	A4	A
7730	A4	C
7764	A4	C
7786	A4	C
7826	A4	G
7834	A4	G
7837	A4	A
7839	A4	A
7842	A4	A
7886	A4	C
24	B	C
31	B	T
83	B	C
109	B	T
132	B	C
143	B	G
145	B	T
178	B	T
286	B	A
289	B	G
335	B	T
350	B	T
403	B	A
532	B	A
647	B	A
732	B	T
789	B	C
795	B	G
846	B	T
1041	B	A
1096	B	G
1163	B	G
1200	B	T
1366	B	A
1377	B	T
1416	B	C
1426	B	C
1486	B	C
1515	B	G
1522	B	T
1599	B	T
1624	B	T
1668	B	A
1744	B	C
1842	B	G
2041	B	T
2220	B	C
2237	B	C
2249	B	G
2254	B	T
2262	B	C
2287	B	C
2334	B	G
2337	B	G
2343	B	T
2344	B	T
2355	B	T
2586	B	C
2608	B	A
2631	B	A
2650	B	G
2828	B	G
2860	B	A
3043	B	C
3159	B	A
3161	B	T
3182	B	A
3224	B	T
3235	B	C
3249	B	A
3362	B	G
3377	B	G
3384	B	T
3431	B	G
3449	B	A
3516	B	A
3517	B	T
3524	B	T
3538	B	A
3566	B	G
3694	B	A
3706	B	T
3778	B	T
3784	B	G
3787	B	A
3805	B	T
3858	B	C
3868	B	A
3991	B	T
4017	B	G
4042	B	T
4077	B	A
4089	B	C
4281	B	C
4308	B	A
4428	B	A
4452	B	T
4461	B	A
4518	B	A
4545	B	T
4600	B	C
4644	B	A
4725	B	T
4854	B	C
4887	B	A
4911	B	T
4944	B	A
4950	B	A
4969	B	A
5034	B	A
5142	B	A
5236	B	A
5259	B	A
5286	B	T
5290	B	G
5310	B	C
5368	B	T
5369	B	C
5379	B	A
5386	B	T
5389	B	A
5403	B	C
5487	B	C
5495	B	C
5506	B	A
5518	B	A
5564	B	G
5659	B	C
5698	B	A
5864	B	T
5911	B	C
6165	B	A
6247	B	C
6316	B	G
6482	B	T
6559	B	T
6568	B	A
6695	B	A
6721	B	A
6854	B	T
6865	B	C
6970	B	T
6994	B	A
7060	B	T
7175	B	A
7177	B	T
7201	B	T
7232	B	G
7233	B	A
7270	B	C
7287	B	A
7339	B	A
7394	B	C
7435	B	G
7485	B	A
7489	B	A
7669	B	C
7689	B	A
7729	B	A
7730	B	A
7764	B	T
7786	B	T
7826	B	G
7834	B	T
7837	B	A
7839	B	A
7842	B	G
7886	B	C
24	C	C
31	C	T
83	C	A
109	C	C
132	C	T
143	C	G
145	C	T
178	C	T
286	C	A
289	C	G
335	C	T
350	C	T
403	C	G
532	C	A
647	C	G
732	C	T
789	C	C
795	C	G
846	C	T
1041	C	A
1096	C	G
1163	C	A
1200	C	C
1366	C	A
1377	C	T
1416	C	T
1426	C	G
1486	C	C
1515	C	G
1522	C	T
1599	C	C
1624	C	T
1668	C	A
1744	C	A
1842	C	G
2041	C	T
2220	C	C
2237	C	G
2249	C	A
2254	C	C
2262	C	T
2287	C	T
2334	C	A
2337	C	G
2343	C	T
2344	C	T
2355	C	C
2586	C	C
2608	C	C
2631	C	A
2650	C	G
2828	C	G
2860	C	A
3043	C	T
3159	C	A
3161	C	T
3182	C	A
3224	C	T
3235	C	T
3249	C	A
3362	C	G
3377	C	G
3384	C	T
3431	C	A
3449	C	A
3516	C	A
3517	C	C
3524	C	T
3538	C	C
3566	C	G
3694	C	A
3706	C	C
3778	C	T
3784	C	T
3787	C	A
3805	C	G
3858	C	C
3868	C	G
3991	C	G
4017	C	G
4042	C	G
4077	C	A
4089	C	C
4281	C	C
4308	C	G
4428	C	T
4452	C	T
4461	C	G
4518	C	G
4545	C	G
4600	C	C
4644	C	A
4725	C	T
4854	C	T
4887	C	G
4911	C	A
4944	C	A
4950	C	A
4969	C	A
5034	C	A
5142	C	A
5236	C	A
5259	C	G
5286	C	T
5290	C	C
5310	C	C
5368	C	T
5369	C	T
5379	C	A
5386	C	T
5389	C	A
5403	C	C
5487	C	T
5495	C	C
5506	C	A
5518	C	A
5564	C	G
5659	C	T
5698	C	A
5864	C	T
5911	C	C
6165	C	A
6247	C	C
6316	C	G
6482	C	C
6559	C	T
6568	C	T
6695	C	C
6721	C	A
6854	C	T
6865	C	T
6970	C	T
6994	C	A
7060	C	T
7175	C	A
7177	C	T
7201	C	T
7232	C	A
7233	C	C
7270	C	C
7287	C	A
7339	C	A
7394	C	C
7435	C	A
7485	C	C
7489	C	A
7669	C	T
7689	C	A
7729	C	A
7730	C	A
7764	C	T
7786	C	T
7826	C	A
7834	C	T
7837	C	C
7839	C	G
7842	C	G
7886	C	C
24	D2D3	C
31	D2D3	C
83	D2D3	A
109	D2D3	T
132	D2D3	G
143	D2D3	C
145	D2D3	T
178	D2D3	T
286	D2D3	A
289	D2D3	G
335	D2D3	T
350	D2D3	G
403	D2D3	A
532	D2D3	G
647	D2D3	A
732	D2D3	C
789	D2D3	C
795	D2D3	G
846	D2D3	T
1041	D2D3	G
1096	D2D3	G
1163	D2D3	A
1200	D2D3	C
1366	D2D3	A
1377	D2D3	T
1416	D2D3	C
1426	D2D3	G
1486	D2D3	C
1515	D2D3	G
1522	D2D3	A
1599	D2D3	C
1624	D2D3	T
1668	D2D3	G
1744	D2D3	A
1842	D2D3	G
2041	D2D3	T
2220	D2D3	C
2237	D2D3	G
2249	D2D3	A
2254	D2D3	C
2262	D2D3	T
2287	D2D3	T
2334	D2D3	A
2337	D2D3	G
2343	D2D3	C
2344	D2D3	T
2355	D2D3	T
2586	D2D3	C
2608	D2D3	C
2631	D2D3	A
2650	D2D3	A
2828	D2D3	G
2860	D2D3	A
3043	D2D3	C
3159	D2D3	A
3161	D2D3	C
3182	D2D3	A
3224	D2D3	A
3235	D2D3	T
3249	D2D3	A
3362	D2D3	G
3377	D2D3	G
3384	D2D3	T
3431	D2D3	G
3449	D2D3	A
3516	D2D3	A
3517	D2D3	C
3524	D2D3	T
3538	D2D3	C
3566	D2D3	G
3694	D2D3	A
3706	D2D3	C
3778	D2D3	T
3784	D2D3	T
3787	D2D3	A
3805	D2D3	G
3858	D2D3	C
3868	D2D3	G
3991	D2D3	G
4017	D2D3	A
4042	D2D3	G
4077	D2D3	A
4089	D2D3	C
4281	D2D3	C
4308	D2D3	G
4428	D2D3	T
4452	D2D3	C
4461	D2D3	A
4518	D2D3	A
4545	D2D3	T
4600	D2D3	C
4644	D2D3	A
4725	D2D3	T
4854	D2D3	C
4887	D2D3	G
4911	D2D3	A
4944	D2D3	G
4950	D2D3	G
4969	D2D3	G
5034	D2D3	T
5142	D2D3	A
5236	D2D3	A
5259	D2D3	A
5286	D2D3	A
5290	D2D3	A
5310	D2D3	A
5368	D2D3	G
5369	D2D3	T
5379	D2D3	A
5386	D2D3	G
5389	D2D3	A
5403	D2D3	C
5487	D2D3	T
5495	D2D3	C
5506	D2D3	A
5518	D2D3	A
5564	D2D3	G
5659	D2D3	T
5698	D2D3	A
5864	D2D3	T
5911	D2D3	C
6165	D2D3	A
6247	D2D3	C
6316	D2D3	A
6482	D2D3	T
6559	D2D3	T
6568	D2D3	T
6695	D2D3	C
6721	D2D3	A
6854	D2D3	T
6865	D2D3	T
6970	D2D3	T
6994	D2D3	A
7060	D2D3	T
7175	D2D3	A
7177	D2D3	T
7201	D2D3	T
7232	D2D3	A
7233	D2D3	C
7270	D2D3	C
7287	D2D3	A
7339	D2D3	T
7394	D2D3	T
7435	D2D3	G
7485	D2D3	C
7489	D2D3	A
7669	D2D3	T
7689	D2D3	A
7729	D2D3	C
7730	D2D3	A
7764	D2D3	T
7786	D2D3	T
7826	D2D3	G
7834	D2D3	G
7837	D2D3	A
7839	D2D3	A
7842	D2D3	G
7886	D2D3	G

## Sheet: Figure 2a
lineage	product	pi_measure	pi_value	pi_SE_min	pi_SE_max	P_value	P_value_significance
All	All	piN	0.00317904	0.0027843	0.00357379	1.09873e-16	***
All	All	piS	0.0133524	0.012192	0.0145128	1.09873e-16	***
All	E1	piN	0.00220301	0.00161977	0.00278625	3.23738e-05	***
All	E1	piS	0.0123343	0.0100735	0.0145951	3.23738e-05	***
All	E2	piN	0.00459466	0.00332875	0.00586058	0.13242	ns
All	E2	piS	0.00869164	0.00616455	0.0112187	0.13242	ns
All	E4	piN	0.00432831	0.00150858	0.00714804	0.0117371	*
All	E4	piS	0.0335363	0.0223304	0.0447422	0.0117371	*
All	E5	piN	0.00671285	0.00295814	0.0104676	0.102984	ns
All	E5	piS	0.0197329	0.0129222	0.0265437	0.102984	ns
All	E6	piN	0.00435408	0.00243944	0.00626873	0.281866	ns
All	E6	piS	0.00927618	0.00520583	0.0133465	0.281866	ns
All	E7	piN	0.00084829	0.000126643	0.00156994	0.0431676	*
All	E7	piS	0.0132104	0.00744749	0.0189732	0.0431676	*
All	L1	piN	0.00170367	0.00111411	0.00229324	0.000302568	***
All	L1	piS	0.0103467	0.00810643	0.0125869	0.000302568	***
All	L2	piN	0.00454028	0.00350131	0.00557925	5.15156e-05	***
All	L2	piS	0.0168219	0.0138606	0.0197832	5.15156e-05	***
A1A2	All	piN	0.00105307	0.000830107	0.00127603	2.15256e-06	***
A1A2	All	piS	0.00398086	0.00338163	0.00458009	2.15256e-06	***
A1A2	E1	piN	0.00062551	0.000335683	0.000915337	0.0313047	*
A1A2	E1	piS	0.00271658	0.00177564	0.00365751	0.0313047	*
A1A2	E2	piN	0.000694887	0.000329103	0.00106067	0.0975974	ns
A1A2	E2	piS	0.00315337	0.00172731	0.00457943	0.0975974	ns
A1A2	E4	piN	0.000385934	0.000301631	0.000470237	0.0599183	ns
A1A2	E4	piS	0.017965	0.00886785	0.0270621	0.0599183	ns
A1A2	E5	piN	0.00604606	0.00234023	0.00975189	0.664911	ns
A1A2	E5	piS	0.00836099	0.0045617	0.0121603	0.664911	ns
A1A2	E6	piN	0.00204744	0.000607395	0.00348748	0.664322	ns
A1A2	E6	piS	0.00134361	0.000441853	0.00224537	0.664322	ns
A1A2	E7	piN	0.000125002	6.07716e-05	0.000189233	0.0849425	ns
A1A2	E7	piS	0.00146595	0.000715768	0.00221613	0.0849425	ns
A1A2	L1	piN	0.000557068	0.000155142	0.000958995	0.000845067	***
A1A2	L1	piS	0.00280791	0.00226519	0.00335063	0.000845067	***
A1A2	L2	piN	0.00155006	0.00112773	0.00197239	0.0119066	*
A1A2	L2	piS	0.00496648	0.00350231	0.00643065	0.0119066	*
A3	All	piN	0.000996979	0.000821898	0.00117206	4.26715e-06	***
A3	All	piS	0.00502247	0.00419096	0.00585397	4.26715e-06	***
A3	E1	piN	0.00071371	0.000460127	0.000967292	0.00470861	**
A3	E1	piS	0.00653971	0.00456089	0.00851853	0.00470861	**
A3	E2	piN	0.000701329	0.000466881	0.000935777	0.289492	ns
A3	E2	piS	0.00174587	0.000746345	0.00274539	0.289492	ns
A3	E4	piN	0.00062094	0.000249697	0.000992182	0.014788	*
A3	E4	piS	0.00603882	0.00382046	0.00825718	0.014788	*
A3	E5	piN	0.00370214	0.00175774	0.00564655	0.279542	ns
A3	E5	piS	0.0106587	0.0045049	0.0168126	0.279542	ns
A3	E6	piN	0.00154779	0.000714848	0.00238073	0.797834	ns
A3	E6	piS	0.00123802	0.000372554	0.0021035	0.797834	ns
A3	E7	piN	0.000584562	0.000289693	0.000879432	0.328652	ns
A3	E7	piS	0.00512201	0.000295543	0.00994847	0.328652	ns
A3	L1	piN	9.10052e-05	4.55003e-05	0.00013651	0.0185657	*
A3	L1	piS	0.00517731	0.00305198	0.00730264	0.0185657	*
A3	L2	piN	0.00209215	0.00137823	0.00280607	0.0626546	ns
A3	L2	piS	0.00513824	0.00340937	0.0068671	0.0626546	ns
A4	All	piN	0.000671455	0.000528984	0.000813925	0.00354265	**
A4	All	piS	0.00198345	0.00158107	0.00238582	0.00354265	**
A4	E1	piN	0.000198569	0.000146934	0.000250204	0.0854775	ns
A4	E1	piS	0.00236337	0.00108384	0.00364289	0.0854775	ns
A4	E2	piN	0.0010086	0.000737583	0.00127962	0.110646	ns
A4	E2	piS	0.000512027	0.000376394	0.00064766	0.110646	ns
A4	E4	piN	0.000430643	0.000234075	0.000627211	0.0280168	*
A4	E4	piS	0.00479498	0.00288252	0.00670744	0.0280168	*
A4	E5	piN	0.000960361	0.000602533	0.00131819	0.136144	ns
A4	E5	piS	0.00377665	0.00193923	0.00561407	0.136144	ns
A4	E6	piN	0.00081607	0.000478093	0.00115405	0.733752	ns
A4	E6	piS	0.000689245	0.000342887	0.0010356	0.733752	ns
A4	E7	piN	7.9034e-05	1.59788e-06	0.00015647	0.152865	ns
A4	E7	piS	0.00418547	0.00139945	0.00697149	0.152865	ns
A4	L1	piN	0.000421185	0.000104185	0.000738185	0.105813	ns
A4	L1	piS	0.00106483	0.00082473	0.00130494	0.105813	ns
A4	L2	piN	0.0014438	0.000867528	0.00202007	0.353798	ns
A4	L2	piS	0.00253536	0.00149859	0.00357214	0.353798	ns
B	All	piN	0.000811663	0.000690851	0.000932476	2.58006e-08	***
B	All	piS	0.00489589	0.00415849	0.00563329	2.58006e-08	***
B	E1	piN	0.000366781	0.000257118	0.000476444	0.000458184	***
B	E1	piS	0.00198568	0.0015407	0.00243066	0.000458184	***
B	E2	piN	0.00142025	0.000792365	0.00204814	0.171013	ns
B	E2	piS	0.00409105	0.00222775	0.00595435	0.171013	ns
B	E4	piN	0.000448976	0.000111282	0.00078667	0.137548	ns
B	E4	piS	0.00892734	0.00335313	0.0145016	0.137548	ns
B	E5	piN	0.00146884	0.000340822	0.00259685	0.0934822	ns
B	E5	piS	0.0162532	0.00818066	0.0243258	0.0934822	ns
B	E6	piN	0.00122099	0.000612115	0.00182987	0.236392	ns
B	E6	piS	0.00269323	0.00146498	0.00392148	0.236392	ns
B	E7	piN	0.000128909	4.12265e-05	0.000216592	0.126171	ns
B	E7	piS	0.000901677	0.000378582	0.00142477	0.126171	ns
B	L1	piN	0.000377436	0.000246088	0.000508784	0.00102264	**
B	L1	piS	0.00527822	0.00383058	0.00672585	0.00102264	**
B	L2	piN	0.00143357	0.00118824	0.00167891	0.00517683	**
B	L2	piS	0.00685898	0.0048461	0.00887187	0.00517683	**
C	All	piN	0.00078859	0.00062528	0.000951901	1.17793e-05	***
C	All	piS	0.00436521	0.00353458	0.00519583	1.17793e-05	***
C	E1	piN	0.000320883	0.000223902	0.000417864	0.00895662	**
C	E1	piS	0.00516237	0.00327779	0.00704695	0.00895662	**
C	E2	piN	0.00107349	0.000794031	0.00135295	0.710793	ns
C	E2	piS	0.00126934	0.000798708	0.00173996	0.710793	ns
C	E4	piN	0.00130894	0.000773668	0.00184422	0.0669845	ns
C	E4	piS	0.00417674	0.00278183	0.00557166	0.0669845	ns
C	E5	piN	0.00357242	0.000895603	0.00624924	0.117774	ns
C	E5	piS	0.0203332	0.00973342	0.030933	0.117774	ns
C	E6	piN	0.000690853	0.000409532	0.000972173	0.173786	ns
C	E6	piS	0.00183235	0.0010051	0.0026596	0.173786	ns
C	E7	piN	0	0	0	0.318	ns
C	E7	piS	0.000153081	0	0.000307451	0.318	ns
C	L1	piN	0.000594099	0.000186362	0.00100184	0.113851	ns
C	L1	piS	0.00149468	0.00109436	0.001895	0.113851	ns
C	L2	piN	0.00112253	0.000735474	0.0015096	0.0143088	*
C	L2	piS	0.00688626	0.0045535	0.00921902	0.0143088	*
D2D3	All	piN	0.000779422	0.000638661	0.000920183	4.13424e-08	***
D2D3	All	piS	0.00497909	0.00420926	0.00574892	4.13424e-08	***
D2D3	E1	piN	0.000243216	0.00018399	0.000302443	0.00129984	**
D2D3	E1	piS	0.00402438	0.00281565	0.00523312	0.00129984	**
D2D3	E2	piN	0.00148216	0.000945588	0.00201873	0.269241	ns
D2D3	E2	piS	0.00320863	0.00178157	0.00463568	0.269241	ns
D2D3	E4	piN	0.00130069	0.000745482	0.00185591	0.145642	ns
D2D3	E4	piS	0.0108302	0.00484058	0.0168199	0.145642	ns
D2D3	E5	piN	0.00321322	0.00163251	0.00479392	0.238502	ns
D2D3	E5	piS	0.0108013	0.00451911	0.0170834	0.238502	ns
D2D3	E6	piN	0.00103007	0.000317632	0.00174251	0.962807	ns
D2D3	E6	piS	0.00107004	0.00061494	0.00152514	0.962807	ns
D2D3	E7	piN	0.000213181	8.89314e-05	0.000337431	0.165388	ns
D2D3	E7	piS	0.000563331	0.000268968	0.000857693	0.165388	ns
D2D3	L1	piN	0.000614381	0.000257743	0.000971019	0.0247196	*
D2D3	L1	piS	0.00433394	0.00273585	0.00593204	0.0247196	*
D2D3	L2	piN	0.000775814	0.000538126	0.0010135	0.00137744	**
D2D3	L2	piS	0.0075515	0.00527788	0.00982513	0.00137744	**

## Sheet: Figure 2b
lineage	product	group	piN/piS
All	ALL	LDS	0.290504
All	ALL	Rem	0.220124
A1A2	ALL	LDS	0.705922
A1A2	ALL	Rem	0.205091
A3	ALL	LDS	0.329937
A3	ALL	Rem	0.18373
A4	ALL	LDS	0.539019
A4	ALL	Rem	0.288273
B	ALL	LDS	0.324841
B	ALL	Rem	0.142957
C	ALL	LDS	0.316901
C	ALL	Rem	0.13456
D2D3	ALL	LDS	0.228141
D2D3	ALL	Rem	0.140785
All	E1	LDS	0.273641
All	E1	Rem	0.09906
All	E2	LDS	0.760873
All	E2	Rem	0.345908
All	E4	LDS	0.20174
All	E4	Rem	0.0220208
All	E5	LDS	0.369082
All	E5	Rem	0.341565
All	E6	LDS	0.454589
All	E6	Rem	0.825736
All	E7	LDS	0.064873
All	E7	Rem	0.0627863
All	L1	LDS	0.134126
All	L1	Rem	0.291145
All	L2	LDS	0.280556
All	L2	Rem	0.306936
All	All	LDS	0.290504
All	All	Rem	0.220124

## Sheet: Figure 3
centrality_decile	num_codons	min_centrality	max_centrality	N_diffs	S_diffs	N_sites	S_sites	piN	piS	piNpiS
1	165	7	12	2.07869	1.03698	364.041	121.959	0.00571004	0.00850271	0.671555
2	166	13	16	1.5125	0.865713	378.066	114.601	0.00400063	0.00755414	0.529594
3	192	17	19	1.35282	1.98872	440.613	128.721	0.00307031	0.0154499	0.198727
4	109	20	21	0.920525	1.32101	244.932	79.0636	0.00375828	0.0167082	0.224936
5	179	22	24	1.87183	1.08913	415.949	113.883	0.00450014	0.00956363	0.470547
6	200	25	28	1.88545	1.55054	459.093	131.24	0.0041069	0.0118145	0.347616
7	175	29	32	0.791016	1.30698	399.996	117.671	0.00197756	0.0111071	0.178045
8	139	33	36	0.836493	1.06863	318.734	94.2662	0.00262442	0.0113363	0.231506
9	150	37	43	0.671964	2.13435	344.242	100.758	0.00195201	0.021183	0.09215
10	163	44	76	0.375431	1.25717	388.064	97.9363	0.000967447	0.0128366	0.0753664

## Sheet: Figure 4a-1
lineage	product	codon	p_value
All	E6	10	0.0498989
All	E6	14	0.0034643
All	E6	25	0.408433
All	E6	29	0.064954
All	E6	68	0.083063
All	E6	83	0.00512416
All	E6	113	0.567514
All	E6	122	0.0821495
All	E7	20	0.0393155
All	E7	29	0.0297934
All	E1	38	0.0898052
All	E1	78	0.0714889
All	E1	100	0.0330559
All	E1	208	0.297648
All	E1	219	0.0903795
All	E1	220	0.00655589
All	E1	294	0.00993655
All	E1	597	0.0916895
All	E2	25	0.363923
All	E2	35	0.0997806
All	E2	135	0.00208939
All	E2	136	0.00620818
All	E2	142	0.0330607
All	E2	143	0.0186019
All	E2	144	0.413137
All	E2	151	0.0870604
All	E2	157	0.0817393
All	E2	165	0.00918309
All	E2	203	0.0030201
All	E2	210	0.0431933
All	E2	211	0.234453
All	E2	219	4.38583e-06
All	E2	220	0.0759541
All	E2	221	0.0862626
All	E2	224	0.00718294
All	E2	226	0.0750173
All	E2	232	0.0123686
All	E2	243	0.405462
All	E2	274	0.00586741
All	E2	285	0.137228
All	E2	310	0.00711467
All	E4	53	3.78326e-07
All	E4	60	0.00835478
All	E5	8	0.0939528
All	E5	40	0.038474
All	E5	65	0.0300933
All	L2	243	0.0347931
All	L2	269	0.000124469
All	L2	270	0.0655777
All	L2	334	0.038425
All	L2	351	0.650914
All	L2	378	0.0658339
All	L2	385	0.0330565
All	L1	181	0.0779945
All	L1	389	0.151994
All	L1	505	0.0357843
A1A2	E6	10	0.236308
A1A2	E6	14	1
A1A2	E6	25	0.666667
A1A2	E6	29	0.666667
A1A2	E6	68	0.0622722
A1A2	E6	83	0.0322026
A1A2	E6	113	0.371108
A1A2	E6	122	0.0665647
A1A2	E7	20	0.000193247
A1A2	E7	29	0.666667
A1A2	E1	38	0.666667
A1A2	E1	78	0.237689
A1A2	E1	100	0.0159867
A1A2	E1	208	0.235247
A1A2	E1	219	0.101938
A1A2	E1	220	0.00885225
A1A2	E1	294	0.666667
A1A2	E1	597	1
A1A2	E2	25	0.239599
A1A2	E2	35	0.403788
A1A2	E2	135	0.666667
A1A2	E2	136	0.192289
A1A2	E2	142	0.666667
A1A2	E2	143	0.133575
A1A2	E2	144	1
A1A2	E2	151	0.666667
A1A2	E2	157	0.533992
A1A2	E2	165	0.251245
A1A2	E2	203	0.000831193
A1A2	E2	210	0.0125454
A1A2	E2	211	0.666667
A1A2	E2	219	1.91888e-07
A1A2	E2	220	0.666667
A1A2	E2	221	1
A1A2	E2	224	0.666667
A1A2	E2	226	0.666667
A1A2	E2	232	0.0498446
A1A2	E2	243	0.457856
A1A2	E2	274	0.00258154
A1A2	E2	285	0.0973479
A1A2	E2	310	0.00397194
A1A2	E4	53	0.00158019
A1A2	E4	60	0.0417908
A1A2	E5	8	0.0726815
A1A2	E5	40	0.0810965
A1A2	E5	65	0.0749565
A1A2	L2	243	0.0106223
A1A2	L2	269	0.00794414
A1A2	L2	270	0.0792626
A1A2	L2	334	0.0468538
A1A2	L2	351	0.432773
A1A2	L2	378	0.0336134
A1A2	L2	385	0.0631877
A1A2	L1	181	0.666667
A1A2	L1	389	0.666667
A1A2	L1	505	0.666667
A3	E6	10	1
A3	E6	14	1
A3	E6	25	0.422973
A3	E6	29	1
A3	E6	68	1
A3	E6	83	0.0149749
A3	E6	113	0.0403285
A3	E6	122	1
A3	E7	20	1
A3	E7	29	0.666667
A3	E1	38	1
A3	E1	78	1
A3	E1	100	1
A3	E1	208	1
A3	E1	219	1
A3	E1	220	0.666667
A3	E1	294	1
A3	E1	597	1
A3	E2	25	0.666667
A3	E2	35	1
A3	E2	135	0.153753
A3	E2	136	1
A3	E2	142	1
A3	E2	143	1
A3	E2	144	1
A3	E2	151	1
A3	E2	157	0.497835
A3	E2	165	0.666667
A3	E2	203	0.666667
A3	E2	210	0.159944
A3	E2	211	1
A3	E2	219	0.666667
A3	E2	220	1
A3	E2	221	1
A3	E2	224	1
A3	E2	226	1
A3	E2	232	0.666667
A3	E2	243	1
A3	E2	274	1
A3	E2	285	1
A3	E2	310	0.666667
A3	E4	53	1
A3	E4	60	1
A3	E5	8	0.666667
A3	E5	40	1
A3	E5	65	0.666667
A3	L2	243	1
A3	L2	269	0.0759492
A3	L2	270	0.666667
A3	L2	334	0.666667
A3	L2	351	0.348713
A3	L2	378	1
A3	L2	385	1
A3	L1	181	1
A3	L1	389	1
A3	L1	505	1
A4	E6	10	0.666667
A4	E6	14	1
A4	E6	25	0.0510696
A4	E6	29	0.666667
A4	E6	68	1
A4	E6	83	0.666667
A4	E6	113	0.666667
A4	E6	122	1
A4	E7	20	1
A4	E7	29	0.0127917
A4	E1	38	1
A4	E1	78	1
A4	E1	100	1
A4	E1	208	1
A4	E1	219	1
A4	E1	220	0.666667
A4	E1	294	1
A4	E1	597	1
A4	E2	25	0.0654475
A4	E2	35	0.666667
A4	E2	135	0.0166811
A4	E2	136	1
A4	E2	142	1
A4	E2	143	1
A4	E2	144	0.0379976
A4	E2	151	1
A4	E2	157	1
A4	E2	165	0.00960576
A4	E2	203	0.666667
A4	E2	210	0.0628666
A4	E2	211	0.489685
A4	E2	219	0.666667
A4	E2	220	1
A4	E2	221	1
A4	E2	224	1
A4	E2	226	1
A4	E2	232	0.0879486
A4	E2	243	1
A4	E2	274	0.666667
A4	E2	285	1
A4	E2	310	0.0782317
A4	E4	53	0.666667
A4	E4	60	1
A4	E5	8	1
A4	E5	40	1
A4	E5	65	0.238054
A4	L2	243	1
A4	L2	269	0.102697
A4	L2	270	0.215376
A4	L2	334	0.666667
A4	L2	351	1
A4	L2	378	0.269817
A4	L2	385	1
A4	L1	181	0.252055
A4	L1	389	1
A4	L1	505	1
B	E6	10	0.0120244
B	E6	14	1
B	E6	25	1
B	E6	29	1
B	E6	68	1
B	E6	83	0.666667
B	E6	113	1
B	E6	122	1
B	E7	20	1
B	E7	29	1
B	E1	38	1
B	E1	78	1
B	E1	100	1
B	E1	208	0.024255
B	E1	219	1
B	E1	220	1
B	E1	294	1
B	E1	597	1
B	E2	25	0.666667
B	E2	35	0.666667
B	E2	135	1
B	E2	136	0.207536
B	E2	142	0.251341
B	E2	143	1
B	E2	144	1
B	E2	151	1
B	E2	157	0.124235
B	E2	165	0.123654
B	E2	203	0.166718
B	E2	210	1
B	E2	211	1
B	E2	219	0.666667
B	E2	220	0.666667
B	E2	221	1
B	E2	224	0.0214975
B	E2	226	1
B	E2	232	0.666667
B	E2	243	1
B	E2	274	1
B	E2	285	1
B	E2	310	1
B	E4	53	0.666667
B	E4	60	1
B	E5	8	1
B	E5	40	0.666667
B	E5	65	1
B	L2	243	1
B	L2	269	0.281637
B	L2	270	1
B	L2	334	0.666667
B	L2	351	0.359254
B	L2	378	0.28405
B	L2	385	1
B	L1	181	0.666667
B	L1	389	1
B	L1	505	1
C	E6	10	0.211691
C	E6	14	0.666667
C	E6	25	1
C	E6	29	1
C	E6	68	1
C	E6	83	0.666667
C	E6	113	1
C	E6	122	1
C	E7	20	1
C	E7	29	1
C	E1	38	0.0694269
C	E1	78	0.666667
C	E1	100	0.666667
C	E1	208	0.441685
C	E1	219	1
C	E1	220	0.666667
C	E1	294	1
C	E1	597	1
C	E2	25	0.0892209
C	E2	35	0.189857
C	E2	135	0.171213
C	E2	136	0.119958
C	E2	142	0.172041
C	E2	143	0.136548
C	E2	144	0.468451
C	E2	151	1
C	E2	157	0.666667
C	E2	165	0.165724
C	E2	203	0.666667
C	E2	210	1
C	E2	211	1
C	E2	219	0.666667
C	E2	220	1
C	E2	221	1
C	E2	224	1
C	E2	226	0.666667
C	E2	232	0.666667
C	E2	243	0.0875204
C	E2	274	0.666667
C	E2	285	1
C	E2	310	1
C	E4	53	8.29635e-07
C	E4	60	0.454813
C	E5	8	1
C	E5	40	1
C	E5	65	0.666667
C	L2	243	1
C	L2	269	0.269062
C	L2	270	0.666667
C	L2	334	0.398582
C	L2	351	1
C	L2	378	0.666667
C	L2	385	0.365262
C	L1	181	0.250723
C	L1	389	1
C	L1	505	1
D2D3	E6	10	1
D2D3	E6	14	0.474473
D2D3	E6	25	1
D2D3	E6	29	1
D2D3	E6	68	1
D2D3	E6	83	1
D2D3	E6	113	1
D2D3	E6	122	1
D2D3	E7	20	1
D2D3	E7	29	1
D2D3	E1	38	1
D2D3	E1	78	0.225079
D2D3	E1	100	0.666667
D2D3	E1	208	0.356677
D2D3	E1	219	1
D2D3	E1	220	0.224725
D2D3	E1	294	0.354543
D2D3	E1	597	0.666667
D2D3	E2	25	0.666667
D2D3	E2	35	0.368794
D2D3	E2	135	0.666667
D2D3	E2	136	0.330637
D2D3	E2	142	0.101518
D2D3	E2	143	0.292844
D2D3	E2	144	0.666667
D2D3	E2	151	0.202884
D2D3	E2	157	0.185863
D2D3	E2	165	0.666667
D2D3	E2	203	0.207549
D2D3	E2	210	0.282331
D2D3	E2	211	0.0372103
D2D3	E2	219	0.126476
D2D3	E2	220	1
D2D3	E2	221	0.186158
D2D3	E2	224	1
D2D3	E2	226	0.666667
D2D3	E2	232	0.371951
D2D3	E2	243	1
D2D3	E2	274	1
D2D3	E2	285	1
D2D3	E2	310	0.362561
D2D3	E4	53	0.0622633
D2D3	E4	60	0.167204
D2D3	E5	8	0.666667
D2D3	E5	40	0.666667
D2D3	E5	65	0.666667
D2D3	L2	243	1
D2D3	L2	269	0.666667
D2D3	L2	270	1
D2D3	L2	334	0.666667
D2D3	L2	351	0.0963182
D2D3	L2	378	0.666667
D2D3	L2	385	0.666667
D2D3	L1	181	0.262133
D2D3	L1	389	0.0147538
D2D3	L1	505	1

## Sheet: Figure 4a-2
lineage	product	codon	dS_FEL	dN_FEL	dS_MEME	dN_MEME	p_value_FEL	p_value_MEME	p_value_min	p_value_used	selection_direction	selection_type	log10p_abs
All	E1	2	0.828636	0	3.62561	1.39668	0.237754	0.666667	0.237754	FEL	Purifying	None	0.623872
All	E1	3	0	0	0	0	1	0.666667	0.666667	MEME	None	None	0.176091
All	E1	6	0	0	0	0	1	1	1	match	None	None	0
All	E1	7	0.202561	0	0.873415	0.930947	0.527647	0.666667	0.527647	FEL	Purifying	None	0.277656
All	E1	10	0	0	0	0	1	1	1	match	None	None	0
All	E1	15	0	0	0	0	1	0.666667	0.666667	MEME	None	None	0.176091
All	E1	16	1.57517	0	7.01216	1.46463	0.240987	0.666667	0.240987	FEL	Purifying	None	0.618007
All	E1	19	7.78229	0	34.5199	0.171169	0.00124396	0.666667	0.00124396	FEL	Purifying	Purifying	2.90519
All	E1	21	1.14308	0	5.19605	0.654152	0.248584	0.666667	0.248584	FEL	Purifying	None	0.604528
All	E1	22	0.745995	0	3.34218	0.823805	0.358284	0.666667	0.358284	FEL	Purifying	None	0.445773
All	E1	23	5.8849	0	26.322	0	0.00174165	0.666667	0.00174165	FEL	Purifying	Purifying	2.75904
All	E1	25	1.32277	0	5.98154	1.92049	0.172018	0.666667	0.172018	FEL	Purifying	None	0.764425
All	E1	30	0.443014	0	1.9438	1.02978	0.424082	0.666667	0.424082	FEL	Purifying	None	0.37255
All	E1	37	3.01323	0	13.3829	0	0.0652282	0.666667	0.0652282	FEL	Purifying	Purifying	1.18556
All	E1	40	0	0	0	0	1	0.666667	0.666667	MEME	None	None	0.176091
All	E1	41	0	0	0	0	1	0.666667	0.666667	MEME	None	None	0.176091
All	E1	42	0	0	0	0	1	0.666667	0.666667	MEME	None	None	0.176091
All	E1	45	0.835728	0	3.733	0.740893	0.300789	0.666667	0.300789	FEL	Purifying	None	0.521738
All	E1	46	4.17483	1.67062	18.7424	28.8812	0.440502	0.647519	0.440502	FEL	Purifying	None	0.356052
All	E1	47	3.08605	0	13.909	0	0.077796	0.666667	0.077796	FEL	Purifying	Purifying	1.10904
All	E1	48	0.845772	0	3.74502	1.67978	0.306844	0.666667	0.306844	FEL	Purifying	None	0.513082
All	E1	50	1.58366	0	7.14556	2.44851	0.207351	0.666667	0.207351	FEL	Purifying	None	0.683295
All	E1	51	3.23351	0	14.5775	0	0.0598284	0.666667	0.0598284	FEL	Purifying	Purifying	1.22309
All	E1	54	0	1.60403	0	8.41985	0.237939	0.233121	0.233121	MEME	Positive	None	0.632419
All	E1	57	1.59465	0	7.12064	1.89239	0.206685	0.666667	0.206685	FEL	Purifying	None	0.684692
All	E1	60	0	0	0	0.00519738	1	0.666667	0.666667	MEME	None	None	0.176091
All	E1	61	0	0	0	0	1	0.666667	0.666667	MEME	None	None	0.176091
All	E1	65	1.50167	0	6.75382	2.00226	0.19276	0.666667	0.19276	FEL	Purifying	None	0.714984
All	E1	66	2.29953	0	10.0602	1.40109	0.0717821	0.666667	0.0717821	FEL	Purifying	Purifying	1.14398
All	E1	72	3.32231	0	14.4542	0	0.023482	0.666667	0.023482	FEL	Purifying	Purifying	1.62926
All	E1	75	2.07704	0	9.37391	1.23727	0.203434	0.666667	0.203434	FEL	Purifying	None	0.691577
All	E1	77	0	0	0	0	1	1	1	match	None	None	0
All	E1	78	0	4.50971	0	23.7235	0.0714889	0.0757963	0.0714889	FEL	Positive	Positive	1.14576
All	E1	79	0	0	0	0	1	0.666667	0.666667	MEME	None	None	0.176091
All	E1	81	0	0	0	0	1	0.666667	0.666667	MEME	None	None	0.176091
All	E1	85	0.838639	0	3.75757	0.877268	0.306111	0.666667	0.306111	FEL	Purifying	None	0.514122
All	E1	86	5.799	0	26.009	0	0.0031691	0.666667	0.0031691	FEL	Purifying	Purifying	2.49906
All	E1	96	4.87488	0	21.9164	0	0.0238252	0.666667	0.0238252	FEL	Purifying	Purifying	1.62296
All	E1	99	0	0	0	0	1	0.666667	0.666667	MEME	None	None	0.176091
All	E1	102	1.15804	0	5.2509	0.664582	0.246397	0.666667	0.246397	FEL	Purifying	None	0.608364
All	E1	103	0.345625	0	1.5137	0.778132	0.43322	0.666667	0.43322	FEL	Purifying	None	0.363292
All	E1	105	0	0	0	0	1	0.666667	0.666667	MEME	None	None	0.176091
All	E1	106	1.1356	0	5.16128	0.652297	0.266567	0.666667	0.266567	FEL	Purifying	None	0.574194
All	E1	107	1.6084	0	7.22157	1.61353	0.192596	0.666667	0.192596	FEL	Purifying	None	0.715353
All	E1	108	0.84671	0	3.69778	1.06723	0.173996	0.666667	0.173996	FEL	Purifying	None	0.75946
All	E1	109	0	0	0	0	1	0.666667	0.666667	MEME	None	None	0.176091
All	E1	112	5.38101	0	24.0744	12.1698	0.00135937	0.666667	0.00135937	FEL	Purifying	Purifying	2.86666
All	E1	113	0	0	0	0	1	0.666667	0.666667	MEME	None	None	0.176091
All	E1	115	2.63119	0	11.9967	4.70086	0.134272	0.666667	0.134272	FEL	Purifying	None	0.872016
All	E1	116	2.08959	0	9.48617	1.4765	0.202769	0.666667	0.202769	FEL	Purifying	None	0.692999
All	E1	117	0	0	0	0	1	0.666667	0.666667	MEME	None	None	0.176091
All	E1	119	3.17689	0	14.3232	0	0.0666037	0.666667	0.0666037	FEL	Purifying	Purifying	1.1765
All	E1	120	1.26133	0	5.67468	0.601799	0.261986	0.666667	0.261986	FEL	Purifying	None	0.581721
All	E1	121	1.68632	0	7.1887	0.930935	0.0932896	0.666667	0.0932896	FEL	Purifying	Purifying	1.03017
All	E1	122	0	0	0	0	1	0.666667	0.666667	MEME	None	None	0.176091
All	E1	123	0	0	0	0	1	1	1	match	None	None	0
All	E1	125	1.25348	0	5.67717	1.15895	0.263572	0.666667	0.263572	FEL	Purifying	None	0.579101
All	E1	128	2.05524	0	9.1529	2.06213	0.205026	0.666667	0.205026	FEL	Purifying	None	0.688192
All	E1	132	1.02477	0	4.56097	1.62444	0.164641	0.666667	0.164641	FEL	Purifying	None	0.783461
All	E1	134	0	0	0	0	1	0.666667	0.666667	MEME	None	None	0.176091
All	E1	139	0	0	0	0	1	1	1	match	None	None	0
All	E1	141	0.824915	0	3.71636	1.09432	0.257413	0.666667	0.257413	FEL	Purifying	None	0.58937
All	E1	142	0.743714	0	3.25834	0.656317	0.324642	0.666667	0.324642	FEL	Purifying	None	0.488595
All	E1	143	3.77634	0	16.8427	0	0.0268023	0.666667	0.0268023	FEL	Purifying	Purifying	1.57183
All	E1	144	467.577	0.878294	0	8.93917	0.56385	0.648762	0.56385	FEL	Purifying	None	0.248837
All	E1	147	0	0	0	0	1	1	1	match	None	None	0
All	E1	149	0.45988	0	2.0622	1.33195	0.416382	0.666667	0.416382	FEL	Purifying	None	0.380508
All	E1	150	0	0	0	0	1	0.666667	0.666667	MEME	None	None	0.176091
All	E1	151	0	0	0	0	1	0.666667	0.666667	MEME	None	None	0.176091
All	E1	153	3.43991	0	15.3131	0	0.0218783	0.666667	0.0218783	FEL	Purifying	Purifying	1.65999
All	E1	157	0	0	0	0	1	0.666667	0.666667	MEME	None	None	0.176091
All	E1	158	3.15365	0	14.179	0	0.0667431	0.666667	0.0667431	FEL	Purifying	Purifying	1.17559
All	E1	159	0	0	0	0	1	0.666667	0.666667	MEME	None	None	0.176091
All	E1	160	0	0	0	0	1	1	1	match	None	None	0
All	E1	162	0.857266	0	3.70622	0.997797	0.297094	0.666667	0.297094	FEL	Purifying	None	0.527106
All	E1	164	3.26972	0	14.7554	0	0.0633331	0.666667	0.0633331	FEL	Purifying	Purifying	1.19837
All	E1	165	0.458715	1.18014	2.04186	6.1806	0.511532	0.411785	0.411785	MEME	Positive	None	0.38533
All	E1	166	0	0	0	0	1	0.666667	0.666667	MEME	None	None	0.176091
All	E1	171	6.49638	0	28.8763	0	0.00947483	0.666667	0.00947483	FEL	Purifying	Purifying	2.02343
All	E1	175	0	0	0	0	1	0.666667	0.666667	MEME	None	None	0.176091
All	E1	177	1.1863	0	5.28033	2.20833	0.264776	0.666667	0.264776	FEL	Purifying	None	0.577122
All	E1	178	0	0	0	0	1	0.666667	0.666667	MEME	None	None	0.176091
All	E1	179	0.843808	0	3.7676	0.87847	0.299139	0.666667	0.299139	FEL	Purifying	None	0.524127
All	E1	180	0.843527	0	3.76714	0.878416	0.304587	0.666667	0.304587	FEL	Purifying	None	0.516289
All	E1	181	8.30171	0	37.6793	0	0.00327728	0.666667	0.00327728	FEL	Purifying	Purifying	2.48449
All	E1	182	0	0	0	0	1	0.666667	0.666667	MEME	None	None	0.176091
All	E1	183	1.26419	0	5.71598	2.33196	0.261261	0.666667	0.261261	FEL	Purifying	None	0.582925
All	E1	188	0	1.45154	0	7.52458	0.304661	0.285605	0.285605	MEME	Positive	None	0.544234
All	E1	191	2.52244	0	11.1773	1.33659	0.030606	0.666667	0.030606	FEL	Purifying	Purifying	1.51419
All	E1	192	1.13582	0	5.10032	0.836701	0.204564	0.666667	0.204564	FEL	Purifying	None	0.689172
All	E1	193	1.57221	0	7.28869	0.811543	0.240765	0.666667	0.240765	FEL	Purifying	None	0.618407
All	E1	194	1.12143	0	4.91858	0.60457	0.268206	0.666667	0.268206	FEL	Purifying	None	0.571532
All	E1	196	0	1.59245	0	16.9544	0.236704	0.231112	0.231112	MEME	Positive	None	0.636177
All	E1	198	0.267252	0	1.16177	0.901014	0.524305	0.666667	0.524305	FEL	Purifying	None	0.280416
All	E1	200	4.1698	0	18.6577	0	0.0111677	0.666667	0.0111677	FEL	Purifying	Purifying	1.95204
All	E1	201	1.64891	0	7.29349	0.748421	0.188741	0.666667	0.188741	FEL	Purifying	None	0.724133
All	E1	203	2.40278	0	10.4782	1.82074	0.0578113	0.666667	0.0578113	FEL	Purifying	Purifying	1.23799
All	E1	204	0.779272	0	3.43467	1.51884	0.363915	0.666667	0.363915	FEL	Purifying	None	0.439
All	E1	206	1.20277	0	5.36415	1.01014	0.179215	0.666667	0.179215	FEL	Purifying	None	0.746626
All	E1	209	0	0	0	0	1	0.666667	0.666667	MEME	None	None	0.176091
All	E1	211	8.32862	0	37.7659	0	0.00271471	0.666667	0.00271471	FEL	Purifying	Purifying	2.56628
All	E1	212	2.14298	0	9.71912	1.49225	0.212427	0.666667	0.212427	FEL	Purifying	None	0.67279
All	E1	213	0	0	0	0	1	0.666667	0.666667	MEME	None	None	0.176091
All	E1	215	1.06755	0	4.67333	1.67697	0.284857	0.666667	0.284857	FEL	Purifying	None	0.545373
All	E1	216	0.461109	0	2.09006	0.943163	0.415872	0.666667	0.415872	FEL	Purifying	None	0.38104
All	E1	217	7.05162	0	28.4196	0	0.00191103	0.666667	0.00191103	FEL	Purifying	Purifying	2.71873
All	E1	218	1.64891	0	7.21847	0.745991	0.188776	0.666667	0.188776	FEL	Purifying	None	0.724054
All	E1	219	0	1.13933	0	4255.36	0.304928	0.0903795	0.0903795	MEME	Positive	Positive	1.04393
All	E1	220	1.19391	9.02771	4.93052	1365.42	0.0193732	0.00655589	0.00655589	MEME	Positive	Positive	2.18337
All	E1	222	2.80055	0	12.5493	3.05104	0.115565	0.666667	0.115565	FEL	Purifying	None	0.937172
All	E1	223	1.1879	0	5.46983	0.696157	0.24177	0.666667	0.24177	FEL	Purifying	None	0.616597
All	E1	224	3.91271	0	17.4584	0	0.049337	0.666667	0.049337	FEL	Purifying	Purifying	1.30683
All	E1	225	1.18936	0	5.27834	0.956868	0.130004	0.666667	0.130004	FEL	Purifying	None	0.886042
All	E1	226	0	0	0	0	1	0.666667	0.666667	MEME	None	None	0.176091
All	E1	230	0	0	0	0	1	1	1	match	None	None	0
All	E1	231	1.18324	0	5.32361	0.656279	0.25592	0.666667	0.25592	FEL	Purifying	None	0.591896
All	E1	232	0.45868	0	2.05881	2.40674	0.367826	0.666667	0.367826	FEL	Purifying	None	0.434357
All	E1	233	1.63815	0	7.18662	0.744947	0.184755	0.666667	0.184755	FEL	Purifying	None	0.733403
All	E1	237	1.64521	0	7.36948	0.737916	0.185014	0.666667	0.185014	FEL	Purifying	None	0.732795
All	E1	238	1.15381	0	5.15224	0.647328	0.263771	0.666667	0.263771	FEL	Purifying	None	0.578772
All	E1	239	1.69462	0	7.47086	1.55939	0.0923627	0.666667	0.0923627	FEL	Purifying	Purifying	1.0345
All	E1	241	5.26276	0	23.7755	0	0.0122128	0.666667	0.0122128	FEL	Purifying	Purifying	1.91319
All	E1	243	1.59431	0	7.21681	1.02748	0.083008	0.666667	0.083008	FEL	Purifying	Purifying	1.08088
All	E1	245	0.631811	0	2.82322	0.707311	0.164431	0.666667	0.164431	FEL	Purifying	None	0.784017
All	E1	248	4.14308	0	18.5802	0	0.00836424	0.666667	0.00836424	FEL	Purifying	Purifying	2.07757
All	E1	249	0.339907	0	1.52693	1.09198	0.436117	0.666667	0.436117	FEL	Purifying	None	0.360397
All	E1	251	2.61823	0	11.8569	1.93157	0.135244	0.666667	0.135244	FEL	Purifying	None	0.868882
All	E1	252	2.06029	0	9.37955	1.47884	0.218491	0.666667	0.218491	FEL	Purifying	None	0.660567
All	E1	254	2.90304	0	12.8952	0	0.0534263	0.666667	0.0534263	FEL	Purifying	Purifying	1.27224
All	E1	255	0.667366	0	2.91787	1.69745	0.4399	0.666667	0.4399	FEL	Purifying	None	0.356646
All	E1	257	0	1.34609	0	7.00714	0.313681	0.292679	0.292679	MEME	Positive	None	0.533609
All	E1	258	6.41348	0	28.2767	0	0.0215555	0.666667	0.0215555	FEL	Purifying	Purifying	1.66644
All	E1	260	0	0	0	0	1	0.666667	0.666667	MEME	None	None	0.176091
All	E1	261	0	0	0	0	1	1	1	match	None	None	0
All	E1	262	0.667053	0	2.96538	1.53266	0.440445	0.666667	0.440445	FEL	Purifying	None	0.356108
All	E1	263	0.339681	0	1.50651	0.850083	0.348308	0.666667	0.348308	FEL	Purifying	None	0.458037
All	E1	264	2.25098	0	10.126	2.32547	0.117469	0.666667	0.117469	FEL	Purifying	None	0.930076
All	E1	268	6.93043	0	30.3481	0	0.000885566	0.666667	0.000885566	FEL	Purifying	Purifying	3.05278
All	E1	271	0	0	0	0	1	1	1	match	None	None	0
All	E1	272	1.17734	0	5.29699	0.654916	0.266613	0.666667	0.266613	FEL	Purifying	None	0.574119
All	E1	274	0.849316	0	3.66599	0.803936	0.303799	0.666667	0.303799	FEL	Purifying	None	0.517413
All	E1	275	0.455082	0	2.05311	1.29235	0.425342	0.666667	0.425342	FEL	Purifying	None	0.371262
All	E1	276	0.686486	0	3.12193	1.1141	0.435293	0.666667	0.435293	FEL	Purifying	None	0.361219
All	E1	277	0.275666	0	1.24039	0.812373	0.519594	0.666667	0.519594	FEL	Purifying	None	0.284336
All	E1	278	3.45915	0	15.1805	0	0.0804601	0.666667	0.0804601	FEL	Purifying	Purifying	1.09442
All	E1	280	1.28042	0	5.74705	1.46669	0.259392	0.666667	0.259392	FEL	Purifying	None	0.586043
All	E1	281	3.29342	0	14.7451	0	0.100204	0.666667	0.100204	FEL	Purifying	None	0.999116
All	E1	282	0	0	0	0	1	1	1	match	None	None	0
All	E1	283	3.28243	0	14.7133	0	0.0612132	0.666667	0.0612132	FEL	Purifying	Purifying	1.21315
All	E1	285	0	0	0	0	1	1	1	match	None	None	0
All	E1	287	0	0	0	0	1	0.666667	0.666667	MEME	None	None	0.176091
All	E1	289	1.13744	0	5.16085	0.659768	0.204141	0.666667	0.204141	FEL	Purifying	None	0.690069
All	E1	290	2.31243	0	10.2721	1.67928	0.114133	0.666667	0.114133	FEL	Purifying	None	0.94259
All	E1	294	0	2.19602	0	11.5977	0.00993655	0.0124832	0.00993655	FEL	Positive	Positive	2.00276
All	E1	295	6.87853	0	30.9222	0	0.000885353	0.666667	0.000885353	FEL	Purifying	Purifying	3.05288
All	E1	302	1.17402	0	5.179	0.849547	0.131347	0.666667	0.131347	FEL	Purifying	None	0.881578
All	E1	305	0	0	0	0	1	1	1	match	None	None	0
All	E1	307	2.62802	0	11.89	4.68633	0.134738	0.666667	0.134738	FEL	Purifying	None	0.87051
All	E1	309	0.836479	0	3.62039	0.839334	0.175833	0.666667	0.175833	FEL	Purifying	None	0.754899
All	E1	314	0	0	0	0	1	1	1	match	None	None	0
All	E1	319	0	0	0	0	1	1	1	match	None	None	0
All	E1	323	2.07704	0	9.35556	1.47126	0.21683	0.666667	0.21683	FEL	Purifying	None	0.663881
All	E1	326	0	4.32508	0	21.6448	0.171751	0.169005	0.169005	MEME	Positive	None	0.772101
All	E1	332	0.446697	0	2.02303	1.27915	0.42818	0.666667	0.42818	FEL	Purifying	None	0.368374
All	E1	335	0	0	0	0	1	0.666667	0.666667	MEME	None	None	0.176091
All	E1	339	0	0	0	0	1	1	1	match	None	None	0
All	E1	342	1.23985	0	5.50894	1.32107	0.264258	0.666667	0.264258	FEL	Purifying	None	0.577972
All	E1	345	1.13996	0	5.16943	0.660232	0.248988	0.666667	0.248988	FEL	Purifying	None	0.603821
All	E1	347	4.13452	0	18.5935	0	0.0547886	0.666667	0.0547886	FEL	Purifying	Purifying	1.26131
All	E1	348	1.59114	0	7.09513	1.80421	0.131605	0.666667	0.131605	FEL	Purifying	None	0.880728
All	E1	350	3.19007	0	13.9568	0	0.0608997	0.666667	0.0608997	FEL	Purifying	Purifying	1.21538
All	E1	354	0	0	0	0	1	1	1	match	None	None	0
All	E1	355	1.58451	0	7.16912	0.736437	0.185472	0.666667	0.185472	FEL	Purifying	None	0.731722
All	E1	356	0	1.58732	0	16.714	0.256107	0.247693	0.247693	MEME	Positive	None	0.606086
All	E1	359	0	0	0	0	1	1	1	match	None	None	0
All	E1	361	1.14545	0	5.15884	0.652166	0.247881	0.666667	0.247881	FEL	Purifying	None	0.605757
All	E1	366	3.2137	0	13.9191	0	0.074968	0.666667	0.074968	FEL	Purifying	Purifying	1.12512
All	E1	368	0.342058	0	1.54472	1.11489	0.435518	0.666667	0.435518	FEL	Purifying	None	0.360993
All	E1	371	0.342823	0	1.55139	1.10679	0.435367	0.666667	0.435367	FEL	Purifying	None	0.361145
All	E1	372	1.59315	0	7.14786	0.730832	0.208981	0.666667	0.208981	FEL	Purifying	None	0.679893
All	E1	377	1.59015	0	7.0094	1.1305	0.249933	0.666667	0.249933	FEL	Purifying	None	0.602177
All	E1	379	0	0	0	0	1	1	1	match	None	None	0
All	E1	381	0	0	0	0	1	1	1	match	None	None	0
All	E1	382	0.425931	0	1.92548	1.45929	0.467272	0.666667	0.467272	FEL	Purifying	None	0.330431
All	E1	385	5.02145	0	21.7373	0	0.0055608	0.666667	0.0055608	FEL	Purifying	Purifying	2.25486
All	E1	386	0	0	0	0	1	0.666667	0.666667	MEME	None	None	0.176091
All	E1	388	0	0	0	0	1	0.666667	0.666667	MEME	None	None	0.176091
All	E1	390	1.61409	0	7.09561	0.729112	0.19259	0.666667	0.19259	FEL	Purifying	None	0.715367
All	E1	391	1.2419	0	5.51722	2.17957	0.100866	0.666667	0.100866	FEL	Purifying	None	0.996257
All	E1	392	3.26373	0	14.3852	0	0.059489	0.666667	0.059489	FEL	Purifying	Purifying	1.22556
All	E1	393	6.70145	0	29.7465	0	0.00419963	0.666667	0.00419963	FEL	Purifying	Purifying	2.37679
All	E1	395	1.62576	0	7.32075	0.736388	0.196276	0.666667	0.196276	FEL	Purifying	None	0.707132
All	E1	396	0	0	0	0	1	1	1	match	None	None	0
All	E1	401	1.15278	0	5.16445	0.659963	0.270345	0.666667	0.270345	FEL	Purifying	None	0.568082
All	E1	403	0	0	0	0	1	1	1	match	None	None	0
All	E1	406	1.25494	0	5.51537	0.677825	0.178125	0.666667	0.178125	FEL	Purifying	None	0.749275
All	E1	407	6.57741	0	29.3315	0	0.00339245	0.666667	0.00339245	FEL	Purifying	Purifying	2.46949
All	E1	412	1.79141	0	8.09242	1.42067	0.236697	0.666667	0.236697	FEL	Purifying	None	0.625807
All	E1	416	2.32287	0	10.5435	1.29864	0.192475	0.666667	0.192475	FEL	Purifying	None	0.715627
All	E1	417	2.36768	0	10.3283	1.53347	0.202091	0.666667	0.202091	FEL	Purifying	None	0.694452
All	E1	419	0	0	0	0	1	1	1	match	None	None	0
All	E1	421	1.81668	0	7.98091	2.03151	0.180556	0.666667	0.180556	FEL	Purifying	None	0.743388
All	E1	422	0	0	2.87976	0.628331	1	0.666667	0.666667	MEME	None	None	0.176091
All	E1	423	0	0	0	0	1	1	1	match	None	None	0
All	E1	426	0	0	0	0	1	1	1	match	None	None	0
All	E1	429	0	0	0	0	1	1	1	match	None	None	0
All	E1	432	3.45708	0	15.4755	0	0.0362084	0.666667	0.0362084	FEL	Purifying	Purifying	1.44119
All	E1	435	1.79387	0	7.87207	0.754641	0.19782	0.666667	0.19782	FEL	Purifying	None	0.703729
All	E1	436	1.22934	0	5.45025	1.31551	0.264249	0.666667	0.264249	FEL	Purifying	None	0.577986
All	E1	437	3.4463	0	15.5076	0	0.0387189	0.666667	0.0387189	FEL	Purifying	Purifying	1.41208
All	E1	438	1.64929	0	7.16095	1.13831	0.208394	0.666667	0.208394	FEL	Purifying	None	0.681114
All	E1	440	0.777977	0	3.498	1.61352	0.370107	0.666667	0.370107	FEL	Purifying	None	0.431672
All	E1	445	3.29884	0	14.5503	0	0.060658	0.666667	0.060658	FEL	Purifying	Purifying	1.21711
All	E1	446	0.689896	0	3.03268	1.55428	0.440022	0.666667	0.440022	FEL	Purifying	None	0.356526
All	E1	447	1.24301	0	5.61544	1.0774	0.201115	0.666667	0.201115	FEL	Purifying	None	0.696556
All	E1	449	2.13953	0	9.27362	2.23853	0.174539	0.666667	0.174539	FEL	Purifying	None	0.758107
All	E1	450	0.84726	0	3.81477	0.884072	0.303195	0.666667	0.303195	FEL	Purifying	None	0.518278
All	E1	453	1.64521	0	7.44785	0.753706	0.185235	0.666667	0.185235	FEL	Purifying	None	0.732277
All	E1	456	6.62796	0	28.6404	0	0.0080329	0.666667	0.0080329	FEL	Purifying	Purifying	2.09513
All	E1	457	2.7545	0	12.3494	4.5506	0.122673	0.666667	0.122673	FEL	Purifying	None	0.911251
All	E1	458	0	1.02626	0	5.35366	0.224545	0.221024	0.221024	MEME	Positive	None	0.655561
All	E1	460	1.39068	0	6.27544	2.17819	0.273261	0.666667	0.273261	FEL	Purifying	None	0.563423
All	E1	461	0	0	0	0	1	1	1	match	None	None	0
All	E1	463	4.7744	0	21.3938	0	0.0231358	0.666667	0.0231358	FEL	Purifying	Purifying	1.63572
All	E1	464	5.42304	0	24.4445	0	0.00867134	0.666667	0.00867134	FEL	Purifying	Purifying	2.06191
All	E1	466	1.99209	0	8.68269	3.01771	0.0848273	0.666667	0.0848273	FEL	Purifying	Purifying	1.07146
All	E1	468	4.32393	0	19.3157	0	0.00247657	0.666667	0.00247657	FEL	Purifying	Purifying	2.60615
All	E1	469	6.38384	0	28.2081	0	0.033009	0.666667	0.033009	FEL	Purifying	Purifying	1.48137
All	E1	472	1.05888	0	4.74838	1.72235	0.197045	0.666667	0.197045	FEL	Purifying	None	0.705434
All	E1	474	1.37933	0	6.13515	2.15828	0.274464	0.666667	0.274464	FEL	Purifying	None	0.561514
All	E1	475	1.90384	0	8.31012	3.85203	0.112202	0.666667	0.112202	FEL	Purifying	None	0.95
All	E1	476	1.65094	0	7.53159	1.60852	0.243589	0.666667	0.243589	FEL	Purifying	None	0.613343
All	E1	479	5.71721	0	25.7721	0	0.00253144	0.666667	0.00253144	FEL	Purifying	Purifying	2.59663
All	E1	480	0.386984	0	1.77399	1.23626	0.438604	0.666667	0.438604	FEL	Purifying	None	0.357928
All	E1	482	1.89272	0	8.39525	1.88264	0.126377	0.666667	0.126377	FEL	Purifying	None	0.898331
All	E1	484	0	0	0	0	1	0.666667	0.666667	MEME	None	None	0.176091
All	E1	486	1.81707	0	8.3195	1.13512	0.169779	0.666667	0.169779	FEL	Purifying	None	0.770117
All	E1	489	3.66637	0	16.2218	0	0.0558695	0.666667	0.0558695	FEL	Purifying	Purifying	1.25283
All	E1	490	3.91777	0	17.29	0	0.0632962	0.666667	0.0632962	FEL	Purifying	Purifying	1.19862
All	E1	493	18.2027	0	85.3428	0	4.89311e-06	0.666667	4.89311e-06	FEL	Purifying	Purifying	5.31041
All	E1	494	6.66509	0	28.5799	0	0.00234373	0.666667	0.00234373	FEL	Purifying	Purifying	2.63009
All	E1	496	0.50567	0	2.28508	1.18499	0.399807	0.666667	0.399807	FEL	Purifying	None	0.398149
All	E1	497	6.50777	0	28.9328	0	0.00116647	0.666667	0.00116647	FEL	Purifying	Purifying	2.93313
All	E1	498	1.31345	0	5.97462	1.1087	0.227893	0.666667	0.227893	FEL	Purifying	None	0.642269
All	E1	499	2.99637	0	13.5927	0	0.121318	0.666667	0.121318	FEL	Purifying	None	0.916075
All	E1	501	1.81099	0	7.88486	1.92079	0.167898	0.666667	0.167898	FEL	Purifying	None	0.774954
All	E1	504	12.6291	0	56.9478	0	9.18883e-06	0.666667	9.18883e-06	FEL	Purifying	Purifying	5.03674
All	E1	508	15.2798	0	68.7984	0	8.62086e-05	0.666667	8.62086e-05	FEL	Purifying	Purifying	4.06445
All	E1	510	3.85495	0	16.9073	0	0.0690131	0.666667	0.0690131	FEL	Purifying	Purifying	1.16107
All	E1	512	1.28186	0	5.83394	0.978344	0.122712	0.666667	0.122712	FEL	Purifying	None	0.911112
All	E1	513	1.52206	0	6.86332	1.77592	0.251523	0.666667	0.251523	FEL	Purifying	None	0.599423
All	E1	514	1.2934	0	5.82117	1.57929	0.170201	0.666667	0.170201	FEL	Purifying	None	0.769037
All	E1	516	0.667546	0	2.92811	1.67949	0.229476	0.666667	0.229476	FEL	Purifying	None	0.639263
All	E1	518	2.81686	0	12.2644	3.16515	0.126535	0.666667	0.126535	FEL	Purifying	None	0.897791
All	E1	523	1.60544	0	7.06443	0.732968	0.207621	0.666667	0.207621	FEL	Purifying	None	0.682729
All	E1	524	0	0	0	0	1	1	1	match	None	None	0
All	E1	525	3.47222	0	15.55	0	0.0271587	0.666667	0.0271587	FEL	Purifying	Purifying	1.56609
All	E1	526	0	0	0	0	1	0.666667	0.666667	MEME	None	None	0.176091
All	E1	531	4.24402	0	20.5792	0	0.0341086	0.666667	0.0341086	FEL	Purifying	Purifying	1.46714
All	E1	533	3.32603	0	15.0996	0	0.0716005	0.666667	0.0716005	FEL	Purifying	Purifying	1.14508
All	E1	534	0.355896	0	1.60551	1.13913	0.428703	0.666667	0.428703	FEL	Purifying	None	0.367843
All	E1	535	3.25056	0	14.6564	0	0.0935526	0.666667	0.0935526	FEL	Purifying	Purifying	1.02894
All	E1	536	2.70364	0	11.9154	2.18598	0.119876	0.666667	0.119876	FEL	Purifying	None	0.921268
All	E1	537	3.8828	0	17.3864	0.466235	0.0498055	0.666667	0.0498055	FEL	Purifying	Purifying	1.30272
All	E1	538	3.26471	0	14.4731	0	0.0929942	0.666667	0.0929942	FEL	Purifying	Purifying	1.03154
All	E1	541	1.63639	0	7.37731	1.13502	0.204095	0.666667	0.204095	FEL	Purifying	None	0.690168
All	E1	544	0	0	0	0	1	1	1	match	None	None	0
All	E1	545	2.58307	0	11.5091	2.23163	0.0735074	0.666667	0.0735074	FEL	Purifying	Purifying	1.13367
All	E1	546	0	0	0	0	1	1	1	match	None	None	0
All	E1	548	1.63639	0	7.21884	1.10408	0.204094	0.666667	0.204094	FEL	Purifying	None	0.690169
All	E1	549	0	0	0	0	1	0.666667	0.666667	MEME	None	None	0.176091
All	E1	550	0.771773	0	3.46945	1.60599	0.365478	0.666667	0.365478	FEL	Purifying	None	0.437139
All	E1	555	0	0	0	0	1	1	1	match	None	None	0
All	E1	557	1.10944	0	4.96776	0.585406	0.196681	0.666667	0.196681	FEL	Purifying	None	0.706238
All	E1	559	1.44848	0	6.52611	1.05685	0.126787	0.666667	0.126787	FEL	Purifying	None	0.896925
All	E1	563	0.686486	0	3.0235	1.55136	0.434241	0.666667	0.434241	FEL	Purifying	None	0.362269
All	E1	564	1.15203	0	5.17259	0.648413	0.26389	0.666667	0.26389	FEL	Purifying	None	0.578577
All	E1	565	1.17889	0	5.30825	0.655494	0.198885	0.666667	0.198885	FEL	Purifying	None	0.701399
All	E1	566	0.851414	0	3.7502	0.784407	0.239951	0.666667	0.239951	FEL	Purifying	None	0.619878
All	E1	568	3.47456	0	15.58	0	0.0528387	0.666667	0.0528387	FEL	Purifying	Purifying	1.27705
All	E1	569	0	0	0	0	1	1	1	match	None	None	0
All	E1	571	0.843527	0	3.75705	0.877206	0.299324	0.666667	0.299324	FEL	Purifying	None	0.523858
All	E1	574	7.65271	0.858876	34.464	18.2889	0.00347594	0.666667	0.00347594	FEL	Purifying	Purifying	2.45893
All	E1	575	0.609635	0	2.74096	0.731161	0.362967	0.666667	0.362967	FEL	Purifying	None	0.440132
All	E1	577	6.88983	0	30.4368	0	0.000114214	0.666667	0.000114214	FEL	Purifying	Purifying	3.94228
All	E1	578	1.61976	0	7.43166	1.6017	0.24692	0.666667	0.24692	FEL	Purifying	None	0.607443
All	E1	582	10.6086	0	47.0028	0	0.00102187	0.666667	0.00102187	FEL	Purifying	Purifying	2.9906
All	E1	584	0.901798	0	4.05831	2.06882	0.260772	0.666667	0.260772	FEL	Purifying	None	0.58374
All	E1	586	1.60865	0	7.13346	0.760235	0.18276	0.666667	0.18276	FEL	Purifying	None	0.738119
All	E1	588	0	0	0	0	1	1	1	match	None	None	0
All	E1	589	15.0864	0	62.5713	0	2.73675e-08	0.666667	2.73675e-08	FEL	Purifying	Purifying	7.56276
All	E1	590	1.57656	0	7.08844	1.19436	0.240567	0.666667	0.240567	FEL	Purifying	None	0.618764
All	E1	594	1.60162	0	6.84421	0.750109	0.184451	0.666667	0.184451	FEL	Purifying	None	0.73412
All	E1	596	0	3.87069	0	20.3482	0.110986	0.11652	0.110986	FEL	Positive	None	0.95473
All	E1	597	0	1.14124	0	6.09687	0.0916895	0.102375	0.0916895	FEL	Positive	Positive	1.03768
All	E1	601	0	0	0	0	1	1	1	match	None	None	0
All	E1	603	0.786974	0	3.54103	2.07112	0.353391	0.666667	0.353391	FEL	Purifying	None	0.451744
All	E1	604	0	0	0	0	1	1	1	match	None	None	0
All	E1	607	0.786403	0	3.50719	2.05907	0.368034	0.666667	0.368034	FEL	Purifying	None	0.434112
All	E1	615	0	0	0	0	1	1	1	match	None	None	0
All	E1	618	0.21223	0	0.953677	0.466966	0.511425	0.666667	0.511425	FEL	Purifying	None	0.291218
All	E1	619	1.30085	0	5.71536	1.47877	0.26162	0.666667	0.26162	FEL	Purifying	None	0.582329
All	E1	621	1.65939	0	7.10738	0.742319	0.192916	0.666667	0.192916	FEL	Purifying	None	0.714633
All	E1	623	0	0	0	0	1	0.666667	0.666667	MEME	None	None	0.176091
All	E1	626	0	1.46044	0	7.71643	0.146096	0.153319	0.146096	FEL	Positive	None	0.835361
All	E1	628	1.56572	0	7.03135	1.98245	0.203968	0.666667	0.203968	FEL	Purifying	None	0.690439
All	E1	629	2.15663	0	9.8159	1.49594	0.202517	0.666667	0.202517	FEL	Purifying	None	0.693539
All	E1	631	0	0	0	0	1	0.666667	0.666667	MEME	None	None	0.176091
All	E1	635	0	0	0	0	1	0.666667	0.666667	MEME	None	None	0.176091
All	E1	641	0.443851	0	1.95583	1.03461	0.430219	0.666667	0.430219	FEL	Purifying	None	0.36631
All	E1	644	0	0	0	0	1	1	1	match	None	None	0
All	E1	647	0.339413	0	1.52693	1.09198	0.463134	0.666667	0.463134	FEL	Purifying	None	0.334294
All	E2	4	1.16671	0	2.85564	1.37704	0.350267	0.666667	0.350267	FEL	Purifying	None	0.4556
All	E2	9	0	0	0	0	1	1	1	match	None	None	0
All	E2	10	0	0	0	0	1	1	1	match	None	None	0
All	E2	15	2.69473	0	6.74189	1.49611	0.226862	0.666667	0.226862	FEL	Purifying	None	0.644237
All	E2	16	0	0	0	0	1	1	1	match	None	None	0
All	E2	18	0	0	0	0	1	1	1	match	None	None	0
All	E2	28	0	0	0	0	1	0.666667	0.666667	MEME	None	None	0.176091
All	E2	33	0	0	0	0	1	1	1	match	None	None	0
All	E2	35	1.21827	6.28252	3.04128	19.2201	0.120298	0.0997806	0.0997806	MEME	Positive	Positive	1.00095
All	E2	41	1.13419	0	2.6796	0.53129	0.342242	0.666667	0.342242	FEL	Purifying	None	0.465666
All	E2	43	0	0	0	0	1	0.666667	0.666667	MEME	None	None	0.176091
All	E2	45	1.98713	0	4.88063	1.49144	0.253396	0.666667	0.253396	FEL	Purifying	None	0.596201
All	E2	49	0.213345	0	0.884336	0.555206	1	0.666667	0.666667	MEME	Purifying	None	0.176091
All	E2	50	1.33735	0	3.15052	0.83889	0.34177	0.666667	0.34177	FEL	Purifying	None	0.466266
All	E2	51	2.14421	0	5.14633	0.702216	0.261554	0.666667	0.261554	FEL	Purifying	None	0.582439
All	E2	52	0	0	0	0	1	1	1	match	None	None	0
All	E2	53	0	2.01405	0	13.1893	0.248311	0.227967	0.227967	MEME	Positive	None	0.642127
All	E2	54	0	0	0	0	1	0.666667	0.666667	MEME	None	None	0.176091
All	E2	55	0	0	0	0	1	0.666667	0.666667	MEME	None	None	0.176091
All	E2	58	0.60243	0	1.47924	1.20768	0.509084	0.666667	0.509084	FEL	Purifying	None	0.293211
All	E2	59	0.603823	0	1.4748	1.20454	0.50925	0.666667	0.50925	FEL	Purifying	None	0.293069
All	E2	61	15.1029	0	36.3621	0	0.00131925	0.666667	0.00131925	FEL	Purifying	Purifying	2.87967
All	E2	62	0.386283	0	0.927947	0.997157	0.628105	0.666667	0.628105	FEL	Purifying	None	0.201968
All	E2	63	1.14614	0	2.7513	0.590559	0.341403	0.666667	0.341403	FEL	Purifying	None	0.466733
All	E2	66	0.979418	0	2.34596	1.85661	0.424164	0.666667	0.424164	FEL	Purifying	None	0.372466
All	E2	72	2.61101	0	6.24586	1.36254	0.153462	0.666667	0.153462	FEL	Purifying	None	0.813998
All	E2	74	0	0	0	0	1	0.666667	0.666667	MEME	None	None	0.176091
All	E2	76	0	0	0	0	1	1	1	match	None	None	0
All	E2	80	0	0	0	0	1	0.666667	0.666667	MEME	None	None	0.176091
All	E2	81	0	0	0	0	1	0.666667	0.666667	MEME	None	None	0.176091
All	E2	82	0	0	0	0	1	1	1	match	None	None	0
All	E2	91	0	0	0	0	1	0.666667	0.666667	MEME	None	None	0.176091
All	E2	95	0	0	0	0	1	0.666667	0.666667	MEME	None	None	0.176091
All	E2	96	7.36283	0	17.8692	0	0.0143023	0.666667	0.0143023	FEL	Purifying	Purifying	1.84459
All	E2	97	0	0	0	0	1	0.666667	0.666667	MEME	None	None	0.176091
All	E2	98	1.00047	0	2.4201	1.20602	0.337919	0.666667	0.337919	FEL	Purifying	None	0.471188
All	E2	99	0	0	0	0	1	1	1	match	None	None	0
All	E2	104	2.26404	0	5.43177	1.56074	0.206414	0.666667	0.206414	FEL	Purifying	None	0.68526
All	E2	107	6.69862	0	16.4229	0	0.0322003	0.666667	0.0322003	FEL	Purifying	Purifying	1.49214
All	E2	113	2.10993	0	5.18078	0.648848	0.230811	0.666667	0.230811	FEL	Purifying	None	0.636744
All	E2	116	1.3144	0	3.20115	1.80206	0.341362	0.666667	0.341362	FEL	Purifying	None	0.466785
All	E2	117	0.587034	0	1.42202	1.39847	0.511025	0.666667	0.511025	FEL	Purifying	None	0.291558
All	E2	121	9.06969	0	22.1218	0.00647959	0.0220964	0.666667	0.0220964	FEL	Purifying	Purifying	1.65568
All	E2	122	2.24514	0	5.53606	1.11968	0.243083	0.666667	0.243083	FEL	Purifying	None	0.614246
All	E2	130	0	0	0	0	1	1	1	match	None	None	0
All	E2	135	0	13.4221	0	37.9498	0.00208939	0.0022683	0.00208939	FEL	Positive	Positive	2.67998
All	E2	136	0	12.6196	0	38.3391	0.00654655	0.00620818	0.00620818	MEME	Positive	Positive	2.20704
All	E2	138	2.25366	0	5.4237	0.750323	0.306678	0.666667	0.306678	FEL	Purifying	None	0.513318
All	E2	139	3.33408	0	8.01321	1.12161	0.163833	0.666667	0.163833	FEL	Purifying	None	0.785599
All	E2	142	0	8.00844	0	24.3947	0.033466	0.0330607	0.0330607	MEME	Positive	Positive	1.48069
All	E2	143	0	6.34545	0	19.2309	0.0186019	0.0187894	0.0186019	FEL	Positive	Positive	1.73044
All	E2	149	1.05119	0	2.61523	1.20627	0.398056	0.666667	0.398056	FEL	Purifying	None	0.400056
All	E2	150	12.2459	0	33.6022	0	0.00210235	0.666667	0.00210235	FEL	Purifying	Purifying	2.67729
All	E2	151	0	5.91502	0	37.2412	0.087349	0.0870604	0.0870604	MEME	Positive	Positive	1.06018
All	E2	152	2.40781	0	5.70588	1.46226	0.206847	0.666667	0.206847	FEL	Purifying	None	0.684351
All	E2	156	2.40801	0	5.77875	1.46945	0.169935	0.666667	0.169935	FEL	Purifying	None	0.769717
All	E2	157	2.47938	11.0546	5.9973	65.2115	0.102406	0.0817393	0.0817393	MEME	Positive	Positive	1.08757
All	E2	160	11.4198	0	27.6435	0.00878892	0.00587409	0.666667	0.00587409	FEL	Purifying	Purifying	2.23106
All	E2	163	5.65436	0	13.9864	0	0.0510746	0.666667	0.0510746	FEL	Purifying	Purifying	1.2918
All	E2	165	2.16521	15.5388	5.36119	47.2596	0.0119343	0.00918309	0.00918309	MEME	Positive	Positive	2.03701
All	E2	166	0	0	0	0	1	0.666667	0.666667	MEME	None	None	0.176091
All	E2	168	2.2771	0	5.51107	1.31512	0.250568	0.666667	0.250568	FEL	Purifying	None	0.601074
All	E2	169	0.627827	0	1.53253	1.33368	0.498034	0.666667	0.498034	FEL	Purifying	None	0.302741
All	E2	170	1.04592	0	2.59389	1.32893	0.406138	0.666667	0.406138	FEL	Purifying	None	0.391326
All	E2	171	2.28198	0	5.51257	0.665678	0.250002	0.666667	0.250002	FEL	Purifying	None	0.602057
All	E2	174	0	0	0	0	1	0.666667	0.666667	MEME	None	None	0.176091
All	E2	179	0	0	0	0	1	1	1	match	None	None	0
All	E2	182	0	0	0	0	1	0.666667	0.666667	MEME	None	None	0.176091
All	E2	185	0	0	0	0	1	1	1	match	None	None	0
All	E2	189	0	0	0	0	1	1	1	match	None	None	0
All	E2	190	0	0	0	0	1	0.666667	0.666667	MEME	None	None	0.176091
All	E2	192	0	0	0	0	1	0.666667	0.666667	MEME	None	None	0.176091
All	E2	206	1.0354	2.24691	2.5407	6.90104	0.550568	0.40944	0.40944	MEME	Positive	None	0.387809
All	E2	212	0	0	0	0	1	0.666667	0.666667	MEME	None	None	0.176091
All	E2	213	0	0	0	0	1	0.666667	0.666667	MEME	None	None	0.176091
All	E2	217	0.999014	0	2.4613	1.27043	0.389235	0.666667	0.389235	FEL	Purifying	None	0.409788
All	E2	218	0	1.72645	0	11.0696	0.15714	0.155191	0.155191	MEME	Positive	None	0.809134
All	E2	220	0	1.98954	0	12.3981	0.0759541	0.0811139	0.0759541	FEL	Positive	Positive	1.11945
All	E2	221	0	1.98408	0	12.0861	0.0862626	0.0911108	0.0862626	FEL	Positive	Positive	1.06418
All	E2	223	0	0	0	0	1	0.666667	0.666667	MEME	None	None	0.176091
All	E2	224	0	5.23066	0	29.6569	0.00718294	0.0097582	0.00718294	FEL	Positive	Positive	2.1437
All	E2	226	0	2.00768	0	6.12119	0.0750173	0.0805275	0.0750173	FEL	Positive	Positive	1.12484
All	E2	227	2.0714	0	4.92152	1.862	0.215312	0.666667	0.215312	FEL	Purifying	None	0.666933
All	E2	229	0.64763	0	1.57951	1.00459	0.528028	0.666667	0.528028	FEL	Purifying	None	0.277343
All	E2	231	0	0	0	0	1	1	1	match	None	None	0
All	E2	232	0	11.8241	0	36.7234	0.0132356	0.0123686	0.0123686	MEME	Positive	Positive	1.90768
All	E2	235	2.10799	0	5.24081	1.87106	0.239233	0.666667	0.239233	FEL	Purifying	None	0.621179
All	E2	236	1.27163	0	3.09571	0.846029	0.324276	0.666667	0.324276	FEL	Purifying	None	0.489085
All	E2	237	1.21485	0	2.94886	0.612787	0.357199	0.666667	0.357199	FEL	Purifying	None	0.447089
All	E2	238	0	0	0	0	1	0.666667	0.666667	MEME	None	None	0.176091
All	E2	242	3.25537	0	7.92907	1.41372	0.149718	0.666667	0.149718	FEL	Purifying	None	0.824725
All	E2	244	0	0	0	0.564134	1	0.666667	0.666667	MEME	None	None	0.176091
All	E2	245	0	0	0	0	1	0.666667	0.666667	MEME	None	None	0.176091
All	E2	246	0	0	0	0	1	0.666667	0.666667	MEME	None	None	0.176091
All	E2	247	0.555137	0	1.39415	0.615013	0.512286	0.666667	0.512286	FEL	Purifying	None	0.290488
All	E2	254	21.6347	8.1796	47.2867	33.8655	0.0868124	0.666667	0.0868124	FEL	Purifying	Purifying	1.06142
All	E2	257	1.88116	0	4.55203	0.824345	0.281684	0.666667	0.281684	FEL	Purifying	None	0.550238
All	E2	261	14.9917	0	36.6435	0	0.00303723	0.666667	0.00303723	FEL	Purifying	Purifying	2.51752
All	E2	263	1.04029	0	2.55251	1.18488	0.353169	0.666667	0.353169	FEL	Purifying	None	0.452018
All	E2	264	0	0	0	0	1	0.666667	0.666667	MEME	None	None	0.176091
All	E2	266	0	0	0	0	1	0.666667	0.666667	MEME	None	None	0.176091
All	E2	267	3.04776	0	7.34931	3.25238	0.152129	0.666667	0.152129	FEL	Purifying	None	0.817787
All	E2	268	1.04822	0	2.55273	1.41117	0.34695	0.666667	0.34695	FEL	Purifying	None	0.459733
All	E2	271	0	2.82847	0	8.28235	0.16316	0.168988	0.16316	FEL	Positive	None	0.787387
All	E2	273	1.03756	0	2.55123	1.18448	0.332398	0.666667	0.332398	FEL	Purifying	None	0.478342
All	E2	278	0.913413	0	2.26173	1.26868	0.373876	0.666667	0.373876	FEL	Purifying	None	0.427272
All	E2	279	0	0	0	0	1	0.666667	0.666667	MEME	None	None	0.176091
All	E2	281	0	0	0	0	1	0.666667	0.666667	MEME	None	None	0.176091
All	E2	283	0	0	0	0	1	0.666667	0.666667	MEME	None	None	0.176091
All	E2	284	0	0	0	0	1	0.666667	0.666667	MEME	None	None	0.176091
All	E2	287	0	0	0	0	1	1	1	match	None	None	0
All	E2	289	4.1262	0	10.0663	2.37065	0.101891	0.666667	0.101891	FEL	Purifying	None	0.991862
All	E2	290	0	0	0	0	1	0.666667	0.666667	MEME	None	None	0.176091
All	E2	291	1.10408	0	2.67295	1.45529	0.485403	0.666667	0.485403	FEL	Purifying	None	0.313897
All	E2	295	2.24359	0	5.48154	1.26971	0.18021	0.666667	0.18021	FEL	Purifying	None	0.74422
All	E2	298	1.07224	0	2.59534	1.427	0.491811	0.666667	0.491811	FEL	Purifying	None	0.308202
All	E2	301	1.07378	0	2.59166	1.57463	0.491607	0.666667	0.491607	FEL	Purifying	None	0.308382
All	E2	302	1.47977	0	3.56573	1.33397	0.322209	0.666667	0.322209	FEL	Purifying	None	0.491862
All	E2	303	17.9267	0	43.6654	0	0.00358783	0.666667	0.00358783	FEL	Purifying	Purifying	2.44517
All	E2	306	2.56539	0	6.12329	1.54057	0.266646	0.666667	0.266646	FEL	Purifying	None	0.574066
All	E2	311	0.642211	0	1.54527	1.43374	0.529655	0.666667	0.529655	FEL	Purifying	None	0.276007
All	E2	313	14.4539	0	41.3294	0	0.00166958	0.666667	0.00166958	FEL	Purifying	Purifying	2.77739
All	E2	315	0.586569	0	1.44947	1.18653	0.51164	0.666667	0.51164	FEL	Purifying	None	0.291035
All	E2	317	9.77646	0	22.2098	0	0.00676027	0.666667	0.00676027	FEL	Purifying	Purifying	2.17004
All	E2	322	2.93742	0	7.19019	1.43376	0.167118	0.666667	0.167118	FEL	Purifying	None	0.776977
All	E2	323	1.49284	0	3.66541	1.80193	0.327785	0.666667	0.327785	FEL	Purifying	None	0.484411
All	E2	324	2.37338	0	5.89652	1.28931	0.218193	0.666667	0.218193	FEL	Purifying	None	0.661159
All	E2	328	2.38214	0	5.84293	0.946244	0.21757	0.666667	0.21757	FEL	Purifying	None	0.662402
All	E2	329	0	0	0	0	1	0.666667	0.666667	MEME	None	None	0.176091
All	E2	331	1.50794	0	3.47585	1.10971	0.296935	0.666667	0.296935	FEL	Purifying	None	0.527338
All	E2	333	1.26458	0	3.00497	1.72992	0.37109	0.666667	0.37109	FEL	Purifying	None	0.430521
All	E2	335	0	0	0	0	1	1	1	match	None	None	0
All	E2	340	0	0	0	0	1	0.666667	0.666667	MEME	None	None	0.176091
All	E2	343	6.33472	0	15.0171	0	0.0185965	0.666667	0.0185965	FEL	Purifying	Purifying	1.73057
All	E2	346	4.27604	0	10.5074	2.1464	0.112675	0.666667	0.112675	FEL	Purifying	None	0.948174
All	E2	347	1.91802	0	4.68168	1.02333	0.276986	0.666667	0.276986	FEL	Purifying	None	0.557543
All	E2	350	16.2276	0	39.7791	0	0.000849408	0.666667	0.000849408	FEL	Purifying	Purifying	3.07088
All	E2	353	3.92434	0	9.64383	2.04742	0.0673957	0.666667	0.0673957	FEL	Purifying	Purifying	1.17137
All	E2	354	5.12163	0	12.5751	1.79517	0.1162	0.666667	0.1162	FEL	Purifying	None	0.934795
All	E2	355	6.76119	0	16.1096	0	0.0290938	0.666667	0.0290938	FEL	Purifying	Purifying	1.5362
All	E2	356	3.11116	0	7.62839	2.38603	0.174878	0.666667	0.174878	FEL	Purifying	None	0.757265
All	E2	357	1.30104	0	3.18852	0.438134	0.343162	0.666667	0.343162	FEL	Purifying	None	0.464501
All	E2	360	4.48076	0	10.848	2.99844	0.075192	0.666667	0.075192	FEL	Purifying	Purifying	1.12383
All	E2	361	3.89811	0	9.48442	1.85238	0.100936	0.666667	0.100936	FEL	Purifying	None	0.995954
All	E2	362	2.12068	0	5.03794	1.36684	0.26324	0.666667	0.26324	FEL	Purifying	None	0.579649
All	E2	363	0.0887785	0	0.533115	0.262551	1	0.666667	0.666667	MEME	Purifying	None	0.176091
All	E2	364	3.27476	0	7.85265	1.96654	0.123984	0.666667	0.123984	FEL	Purifying	None	0.906633
All	E2	365	0	0	0	0	1	0.666667	0.666667	MEME	None	None	0.176091
All	E4	2	3.81204	0	15.4333	0	0.048145	0.666667	0.048145	FEL	Purifying	Purifying	1.31745
All	E4	3	0	0	0	0	1	0.666667	0.666667	MEME	None	None	0.176091
All	E4	4	1.31343	0	5.16169	1.92568	0.200866	0.666667	0.200866	FEL	Purifying	None	0.697094
All	E4	5	0.310824	0	1.25059	0.698235	0.533742	0.666667	0.533742	FEL	Purifying	None	0.272669
All	E4	6	6.53872	0	26.8224	0	0.00286341	0.666667	0.00286341	FEL	Purifying	Purifying	2.54312
All	E4	7	1.57067	0	6.46929	3.10954	0.151147	0.666667	0.151147	FEL	Purifying	None	0.820599
All	E4	11	0.370846	0	1.5208	0.630824	0.43432	0.666667	0.43432	FEL	Purifying	None	0.36219
All	E4	13	0.934903	0	3.66141	1.05505	0.319461	0.666667	0.319461	FEL	Purifying	None	0.495582
All	E4	14	0	0	0	0	1	1	1	match	None	None	0
All	E4	15	0	0	0	0	1	1	1	match	None	None	0
All	E4	17	5.01663	0	20.271	0	0.025372	0.666667	0.025372	FEL	Purifying	Purifying	1.59564
All	E4	18	1.40269	0	5.68187	1.45122	0.186326	0.666667	0.186326	FEL	Purifying	None	0.729726
All	E4	20	0	0	0	0	1	1	1	match	None	None	0
All	E4	21	0.737806	0	2.94475	1.19984	0.341762	0.666667	0.341762	FEL	Purifying	None	0.466276
All	E4	22	7.84633	0	31.4583	0	0.00243912	0.666667	0.00243912	FEL	Purifying	Purifying	2.61277
All	E4	23	1.97833	0	8.10572	3.37588	0.128062	0.666667	0.128062	FEL	Purifying	None	0.89258
All	E4	24	1.31992	0	5.33824	2.33101	0.221025	0.666667	0.221025	FEL	Purifying	None	0.655558
All	E4	25	0.550084	0	2.23677	1.38344	0.405215	0.666667	0.405215	FEL	Purifying	None	0.392315
All	E4	26	0.550309	0	2.21604	1.06247	0.388536	0.666667	0.388536	FEL	Purifying	None	0.410569
All	E4	27	0.309834	0	1.27675	1.4825	0.535088	0.666667	0.535088	FEL	Purifying	None	0.271574
All	E4	30	5.94236	0	24.2383	0	0.00793222	0.666667	0.00793222	FEL	Purifying	Purifying	2.10061
All	E4	31	1.68431	0	6.84546	3.7169	0.161642	0.666667	0.161642	FEL	Purifying	None	0.791445
All	E4	32	0.726144	0	2.96899	1.54466	0.402086	0.666667	0.402086	FEL	Purifying	None	0.395681
All	E4	34	0.504246	0	2.07242	1.08856	0.446552	0.666667	0.446552	FEL	Purifying	None	0.350128
All	E4	35	0.413031	0	1.66676	1.05021	0.531568	0.666667	0.531568	FEL	Purifying	None	0.274441
All	E4	36	0.942473	0	3.77642	1.17585	0.273729	0.666667	0.273729	FEL	Purifying	None	0.562679
All	E4	37	0	0	0	0	1	0.666667	0.666667	MEME	None	None	0.176091
All	E4	38	0	0	0	0	1	1	1	match	None	None	0
All	E4	42	2.85471	0	11.5883	3.53613	0.0868058	0.666667	0.0868058	FEL	Purifying	Purifying	1.06145
All	E4	44	0.931	0	3.80223	1.94416	0.325627	0.666667	0.325627	FEL	Purifying	None	0.48728
All	E4	46	0.920105	0	3.76381	1.6568	0.285239	0.666667	0.285239	FEL	Purifying	None	0.544791
All	E4	50	0.406707	0	1.64028	1.02781	0.447498	0.666667	0.447498	FEL	Purifying	None	0.349209
All	E4	53	0	12.0212	0	138.344	1.08309e-06	3.78326e-07	3.78326e-07	MEME	Positive	Positive	6.42213
All	E4	58	0.842635	0	3.36266	1.47944	0.282138	0.666667	0.282138	FEL	Purifying	None	0.549539
All	E4	59	1.81121	0	7.71848	2.90904	0.158025	0.666667	0.158025	FEL	Purifying	None	0.801274
All	E4	60	0	3.5275	0	18.1674	0.00835478	0.0093462	0.00835478	FEL	Positive	Positive	2.07806
All	E4	62	0.99695	0	4.06427	1.15745	0.331634	0.666667	0.331634	FEL	Purifying	None	0.479341
All	E4	63	1.38102	0	4.4371	1.81346	0.118537	0.666667	0.118537	FEL	Purifying	None	0.926146
All	E4	64	4.2869	0	17.8576	0	0.0084624	0.666667	0.0084624	FEL	Purifying	Purifying	2.07251
All	E4	65	0	0	0	0	1	0.666667	0.666667	MEME	None	None	0.176091
All	E4	67	0.971064	0	3.8441	1.51179	0.285618	0.666667	0.285618	FEL	Purifying	None	0.544215
All	E4	68	0.181353	0	0.753493	0.575258	0.616448	0.666667	0.616448	FEL	Purifying	None	0.210104
All	E4	72	1.22885	0	4.85562	1.71276	0.180518	0.666667	0.180518	FEL	Purifying	None	0.743481
All	E4	79	0.297184	0	1.28103	1.48717	0.565646	0.666667	0.565646	FEL	Purifying	None	0.247455
All	E4	80	0.973882	0	3.93509	1.23972	0.199328	0.666667	0.199328	FEL	Purifying	None	0.700432
All	E4	81	0	0	0	0	1	0.666667	0.666667	MEME	None	None	0.176091
All	E4	82	0.486122	0	1.97571	0.924407	0.363797	0.666667	0.363797	FEL	Purifying	None	0.43914
All	E4	83	1.04304	0	4.17709	1.46768	0.305742	0.666667	0.305742	FEL	Purifying	None	0.514645
All	E5	2	0.841611	0	5.83703	0.470129	0.12594	0.666667	0.12594	FEL	Purifying	None	0.899837
All	E5	3	9.57797	0.431468	73.3351	1.09346	0.000293169	0.666667	0.000293169	FEL	Purifying	Purifying	3.53288
All	E5	4	3.90514	0.606415	26.905	23.353	0.0582523	0.666667	0.0582523	FEL	Purifying	Purifying	1.23469
All	E5	6	3.04694	0.525269	20.5303	18.9059	0.0945964	0.666667	0.0945964	FEL	Purifying	Purifying	1.02413
All	E5	9	0	0	0	0	1	1	1	match	None	None	0
All	E5	10	0.423354	0	2.99128	0.70232	0.27825	0.666667	0.27825	FEL	Purifying	None	0.555565
All	E5	14	0	0	0	0	1	0.666667	0.666667	MEME	None	None	0.176091
All	E5	15	0	0	0	0	1	1	1	match	None	None	0
All	E5	20	5.25037	0	37.0346	0	0.00810199	0.666667	0.00810199	FEL	Purifying	Purifying	2.09141
All	E5	22	0	0	0	0	1	1	1	match	None	None	0
All	E5	25	0.705637	0	5.12335	1.0166	0.130127	0.666667	0.130127	FEL	Purifying	None	0.885633
All	E5	27	0.242974	0	1.71593	0.984939	0.489961	0.666667	0.489961	FEL	Purifying	None	0.309839
All	E5	30	0.959379	0	6.91814	1.78609	0.119654	0.666667	0.119654	FEL	Purifying	None	0.922073
All	E5	32	0.170307	0	1.24419	0.813375	0.558564	0.666667	0.558564	FEL	Purifying	None	0.252927
All	E5	33	0	0	0	0	1	1	1	match	None	None	0
All	E5	34	16.0845	0	117.036	0	1.68951e-07	0.666667	1.68951e-07	FEL	Purifying	Purifying	6.77224
All	E5	36	0	0	0	0	1	1	1	match	None	None	0
All	E5	40	0	2.38807	0	24.808	0.0446554	0.038474	0.038474	MEME	Positive	Positive	1.41483
All	E5	42	0.835401	0	6.28631	0.863558	0.412915	0.666667	0.412915	FEL	Purifying	None	0.384139
All	E5	43	0	0	0	0	1	1	1	match	None	None	0
All	E5	45	0	0	0	0	1	0.666667	0.666667	MEME	None	None	0.176091
All	E5	46	0	0	0	0	1	0.666667	0.666667	MEME	None	None	0.176091
All	E5	47	0.854407	0	6.43881	0.832143	0.413022	0.666667	0.413022	FEL	Purifying	None	0.384027
All	E5	53	14.6444	0	113.777	0	3.09512e-10	0.666667	3.09512e-10	FEL	Purifying	Purifying	9.50932
All	E5	55	0	0	0	0.492258	1	0.666667	0.666667	MEME	None	None	0.176091
All	E5	57	2.63644	0	17.9046	0	0.103055	0.666667	0.103055	FEL	Purifying	None	0.986932
All	E5	58	0.643615	0	4.58457	0.872179	0.120615	0.666667	0.120615	FEL	Purifying	None	0.918599
All	E5	59	2.64681	0	18.6756	0	0.0599791	0.666667	0.0599791	FEL	Purifying	Purifying	1.222
All	E5	62	0.43116	0	3.07422	1.5613	0.268831	0.666667	0.268831	FEL	Purifying	None	0.570521
All	E5	64	2.36535	0	17.0188	0	0.0811326	0.666667	0.0811326	FEL	Purifying	Purifying	1.0908
All	E5	65	0	1.56704	0	16.127	0.0384921	0.0300933	0.0300933	MEME	Positive	Positive	1.52153
All	E5	67	6.3911	0	47.7657	0	0.000164131	0.666667	0.000164131	FEL	Purifying	Purifying	3.78481
All	E5	69	0	0	0	0	1	0.666667	0.666667	MEME	None	None	0.176091
All	E5	70	1.29208	0	9.08241	0.946668	0.0439967	0.666667	0.0439967	FEL	Purifying	Purifying	1.35658
All	E5	71	0.408651	0	2.79311	1.61199	0.485166	0.666667	0.485166	FEL	Purifying	None	0.31411
All	E5	72	5.27518	0	37.5106	0	0.0216319	0.666667	0.0216319	FEL	Purifying	Purifying	1.6649
All	E5	74	1.62686	0	12.1623	1.072	0.0925838	0.666667	0.0925838	FEL	Purifying	Purifying	1.03346
All	E5	79	0.239778	0	1.76795	1.10694	0.335586	0.666667	0.335586	FEL	Purifying	None	0.474197
All	E5	80	22.1593	0.784173	167.235	31.8556	2.25704e-06	0.666667	2.25704e-06	FEL	Purifying	Purifying	5.64646
All	E5	81	1.69449	0	11.8586	3.27326	0.155951	0.666667	0.155951	FEL	Purifying	None	0.807011
All	E6	2	77.8648	0	219.129	0	2.39753e-05	0.666667	2.39753e-05	FEL	Purifying	Purifying	4.62024
All	E6	3	0	0	0	0	1	0.666667	0.666667	MEME	None	None	0.176091
All	E6	4	2.57433	0	7.21471	1.71286	0.2437	0.666667	0.2437	FEL	Purifying	None	0.613144
All	E6	5	2.07018	0	5.95978	1.3571	0.301878	0.666667	0.301878	FEL	Purifying	None	0.520168
All	E6	8	2.86145	0	8.08529	2.73912	0.308349	0.666667	0.308349	FEL	Purifying	None	0.510957
All	E6	12	1.68048	0	4.73239	2.30655	0.61358	0.666667	0.61358	FEL	Purifying	None	0.212129
All	E6	13	0	0	0	0	1	1	1	match	None	None	0
All	E6	14	0	16.0771	0	68.4379	0.0034643	0.0100626	0.0034643	FEL	Positive	Positive	2.46038
All	E6	17	4.84146	0	13.5915	0	0.170532	0.666667	0.170532	FEL	Purifying	None	0.768195
All	E6	18	0	0	0	0	1	0.666667	0.666667	MEME	None	None	0.176091
All	E6	20	3.13552	4.91441	0	2.85921	0.769119	0.666667	0.666667	MEME	Positive	None	0.176091
All	E6	24	0	3.4314	0	254.443	0.453943	0.385833	0.385833	MEME	Positive	None	0.413601
All	E6	28	4.08825	12.5091	11.4787	4.93026	0.405964	0.666667	0.405964	FEL	Positive	None	0.391512
All	E6	29	0	9.83577	0	218.579	0.064954	0.0978761	0.064954	FEL	Positive	Positive	1.18739
All	E6	30	10.9898	0	31.0996	0	0.0997867	0.666667	0.0997867	FEL	Purifying	Purifying	1.00093
All	E6	34	2.07749	0	5.85615	1.07956	0.403136	0.666667	0.403136	FEL	Purifying	None	0.394549
All	E6	37	4.2259	0	11.8592	4.50603	0.429411	0.666667	0.429411	FEL	Purifying	None	0.367126
All	E6	38	0.759945	0	2.14074	0.700667	0.631203	0.666667	0.631203	FEL	Purifying	None	0.199831
All	E6	43	0	0	0	0	1	1	1	match	None	None	0
All	E6	44	2.20681	0	6.39546	1.44635	0.266525	0.666667	0.266525	FEL	Purifying	None	0.574262
All	E6	46	5.49398	0	15.8531	0	0.0871007	0.666667	0.0871007	FEL	Purifying	Purifying	1.05998
All	E6	48	0	0	0	0	1	0.666667	0.666667	MEME	None	None	0.176091
All	E6	50	1.45476	0	4.18835	1.73741	0.639847	0.666667	0.639847	FEL	Purifying	None	0.193924
All	E6	52	0	0	0	0	1	1	1	match	None	None	0
All	E6	55	1.73912	0	4.84395	1.73015	0.431277	0.666667	0.431277	FEL	Purifying	None	0.365244
All	E6	57	0.818981	0	2.39346	1.49665	0.491137	0.666667	0.491137	FEL	Purifying	None	0.308797
All	E6	59	1.8004	0	5.16867	1.2537	0.331354	0.666667	0.331354	FEL	Purifying	None	0.479707
All	E6	61	7.80276	0	22.0139	0.0334126	0.0429976	0.666667	0.0429976	FEL	Purifying	Purifying	1.36656
All	E6	62	4.23345	0	12.0747	2.54159	0.175472	0.666667	0.175472	FEL	Purifying	None	0.755792
All	E6	69	7.58049	0	21.6213	0	0.170255	0.666667	0.170255	FEL	Purifying	None	0.7689
All	E6	73	0	0	0	0	1	1	1	match	None	None	0
All	E6	74	7.74939	0	23.1072	0	0.12903	0.666667	0.12903	FEL	Purifying	None	0.889311
All	E6	75	1.44966	0	8.14771	2.64673	0.322958	0.666667	0.322958	FEL	Purifying	None	0.490853
All	E6	78	0	9.03486	0	22.1184	0.175657	0.225997	0.175657	FEL	Positive	None	0.755335
All	E6	79	0	0	0	0	1	1	1	match	None	None	0
All	E6	82	0	0	0	0	1	1	1	match	None	None	0
All	E6	83	0.916337	17.9167	2.68651	42.7484	0.00512416	0.0148854	0.00512416	FEL	Positive	Positive	2.29038
All	E6	87	0	0	0	0	1	0.666667	0.666667	MEME	None	None	0.176091
All	E6	89	0	0	0	0	1	1	1	match	None	None	0
All	E6	90	1.43265	0	4.02545	1.30577	0.458858	0.666667	0.458858	FEL	Purifying	None	0.338321
All	E6	94	0	0	0	0	1	1	1	match	None	None	0
All	E6	95	0	0	0	0	1	1	1	match	None	None	0
All	E6	96	0	0	0	0	1	1	1	match	None	None	0
All	E6	98	0	0	0	0	1	0.666667	0.666667	MEME	None	None	0.176091
All	E6	101	7.31389	0	21.0894	0	0.139766	0.666667	0.139766	FEL	Purifying	None	0.854599
All	E6	114	0	0	0	0	1	1	1	match	None	None	0
All	E6	117	4.95694	0	14.2931	0	0.176377	0.666667	0.176377	FEL	Purifying	None	0.753559
All	E6	119	0	0	0	0	1	1	1	match	None	None	0
All	E6	121	0	0	0	0	1	0.666667	0.666667	MEME	None	None	0.176091
All	E6	123	2.50032	0	7.15185	0.399108	0.38602	0.666667	0.38602	FEL	Purifying	None	0.413391
All	E6	127	7.3925	0	21.4349	0	0.170485	0.666667	0.170485	FEL	Purifying	None	0.768315
All	E6	130	0	0	0	0	1	0.666667	0.666667	MEME	None	None	0.176091
All	E6	138	0	0	0	0	1	0.666667	0.666667	MEME	None	None	0.176091
All	E6	140	0	0	0	0	1	0.666667	0.666667	MEME	None	None	0.176091
All	E6	143	4.71173	0	13.4184	0	0.298847	0.666667	0.298847	FEL	Purifying	None	0.524551
All	E6	150	0	0	0	0	1	0.666667	0.666667	MEME	None	None	0.176091
All	E7	3	0	0	0	0	1	1	1	match	None	None	0
All	E7	7	0	0	0	0	1	1	1	match	None	None	0
All	E7	8	1.85629	0	5.92695	3.18622	0.483799	0.666667	0.483799	FEL	Purifying	None	0.315335
All	E7	9	0	0	0	0	1	1	1	match	None	None	0
All	E7	12	1.8632	0	0.411932	0.128352	1	0.666667	0.666667	MEME	Purifying	None	0.176091
All	E7	15	1.8448	0	5.91247	2.7559	0.485238	0.666667	0.485238	FEL	Purifying	None	0.314045
All	E7	22	1.56056	0	4.81005	1.69951	0.488153	0.666667	0.488153	FEL	Purifying	None	0.311444
All	E7	26	0	0	0	0	1	1	1	match	None	None	0
All	E7	28	0	0	0	0.290146	1	0.666667	0.666667	MEME	None	None	0.176091
All	E7	30	0	0	0	0	1	1	1	match	None	None	0
All	E7	34	3.80128	0	11.9904	2.28824	0.367122	0.666667	0.367122	FEL	Purifying	None	0.435189
All	E7	39	3.94185	0	12.6076	1.95675	0.345237	0.666667	0.345237	FEL	Purifying	None	0.461883
All	E7	42	6.87208	0	23.0045	0	0.162059	0.666667	0.162059	FEL	Purifying	None	0.790326
All	E7	49	0	0	0	0	1	0.666667	0.666667	MEME	None	None	0.176091
All	E7	50	0	0	0	0	1	0.666667	0.666667	MEME	None	None	0.176091
All	E7	51	0	0	0	0.0548153	1	0.666667	0.666667	MEME	None	None	0.176091
All	E7	53	8.05631	0	25.6337	0	0.227407	0.666667	0.227407	FEL	Purifying	None	0.643195
All	E7	54	3.47689	0	11.1567	3.02275	0.374796	0.666667	0.374796	FEL	Purifying	None	0.426206
All	E7	63	2.2643	0	7.40898	2.07945	0.421925	0.666667	0.421925	FEL	Purifying	None	0.374765
All	E7	64	0	0	0	0	1	1	1	match	None	None	0
All	E7	65	0	0	0	0	1	1	1	match	None	None	0
All	E7	67	1.8448	0	5.80428	1.99306	0.485237	0.666667	0.485237	FEL	Purifying	None	0.314046
All	E7	68	2.71113	0	8.62582	3.3187	0.357152	0.666667	0.357152	FEL	Purifying	None	0.447147
All	E7	69	0	0	0	0	1	1	1	match	None	None	0
All	E7	76	12.3804	0	38.0507	0	0.0957422	0.666667	0.0957422	FEL	Purifying	Purifying	1.0189
All	E7	77	0	0	0	0	1	0.666667	0.666667	MEME	None	None	0.176091
All	E7	78	8.73332	0	27.8838	0	0.150043	0.666667	0.150043	FEL	Purifying	None	0.823785
All	E7	82	0	0	0	0	1	1	1	match	None	None	0
All	E7	85	1.56167	0	4.9106	1.71561	0.486898	0.666667	0.486898	FEL	Purifying	None	0.312562
All	E7	86	4.11476	0	13.1178	0	0.344822	0.666667	0.344822	FEL	Purifying	None	0.462405
All	E7	87	1.53436	0	4.80289	1.29899	0.572338	0.666667	0.572338	FEL	Purifying	None	0.242348
All	E7	89	3.45567	0	10.6016	2.97831	0.37581	0.666667	0.37581	FEL	Purifying	None	0.425031
All	E7	90	0	0	0	0	1	1	1	match	None	None	0
All	E7	94	3.92748	0	12.8349	2.12636	0.286223	0.666667	0.286223	FEL	Purifying	None	0.543295
All	E7	95	2.20826	0	7.20074	2.12502	0.427419	0.666667	0.427419	FEL	Purifying	None	0.369146
All	E7	96	3.79792	0	12.2722	3.07433	0.372568	0.666667	0.372568	FEL	Purifying	None	0.428795
All	L1	6	0	0	0	0	1	0.666667	0.666667	MEME	None	None	0.176091
All	L1	7	6.69385	0	66.6437	0	0.00561626	0.666667	0.00561626	FEL	Purifying	Purifying	2.25055
All	L1	8	0.415377	0	4.1955	2.02379	0.40797	0.666667	0.40797	FEL	Purifying	None	0.389371
All	L1	10	1.08077	0	10.8441	1.87631	0.240145	0.666667	0.240145	FEL	Purifying	None	0.619526
All	L1	12	0	0	0	0	1	1	1	match	None	None	0
All	L1	13	0.34907	0	3.49893	1.49769	0.554709	0.666667	0.554709	FEL	Purifying	None	0.255935
All	L1	15	1.11479	0	11.3267	3.45911	0.239428	0.666667	0.239428	FEL	Purifying	None	0.620825
All	L1	18	0	0	0	0	1	1	1	match	None	None	0
All	L1	20	1.57696	0	16.0931	0	0.108351	0.666667	0.108351	FEL	Purifying	None	0.965166
All	L1	22	1.38964	0	14.0441	0	0.193383	0.666667	0.193383	FEL	Purifying	None	0.713581
All	L1	27	2.66562	0	26.3153	0	0.156101	0.666667	0.156101	FEL	Purifying	None	0.806593
All	L1	28	1.15546	0	11.6955	1.75306	0.262308	0.666667	0.262308	FEL	Purifying	None	0.581189
All	L1	29	1.39322	0	13.9374	0	0.155363	0.666667	0.155363	FEL	Purifying	None	0.808651
All	L1	31	0.695006	0	7.09996	0.969505	0.320733	0.666667	0.320733	FEL	Purifying	None	0.493856
All	L1	32	0	0	0	0.299837	1	0.666667	0.666667	MEME	None	None	0.176091
All	L1	33	0	0	0	0	1	1	1	match	None	None	0
All	L1	34	2.66795	0	26.8718	0	0.156398	0.666667	0.156398	FEL	Purifying	None	0.805768
All	L1	35	2.63119	0	25.9451	0	0.157581	0.666667	0.157581	FEL	Purifying	None	0.802496
All	L1	36	0	0	0	0	1	0.666667	0.666667	MEME	None	None	0.176091
All	L1	39	0.695006	0	6.91133	1.54259	0.320901	0.666667	0.320901	FEL	Purifying	None	0.493629
All	L1	40	0.744227	0	7.4301	3.59613	0.339949	0.666667	0.339949	FEL	Purifying	None	0.468586
All	L1	41	1.46866	0	14.8916	0	0.132341	0.666667	0.132341	FEL	Purifying	None	0.878306
All	L1	43	1.15344	0	11.4545	1.76219	0.274575	0.666667	0.274575	FEL	Purifying	None	0.561339
All	L1	44	2.80524	0	28.2645	0	0.0441624	0.666667	0.0441624	FEL	Purifying	Purifying	1.35495
All	L1	45	1.14593	0	11.7368	2.38373	0.26363	0.666667	0.26363	FEL	Purifying	None	0.579005
All	L1	47	0	0	0	0	1	1	1	match	None	None	0
All	L1	51	1.07744	0	10.6618	2.86982	0.24579	0.666667	0.24579	FEL	Purifying	None	0.609435
All	L1	53	5.10923	0	52.3613	0	0.0108961	0.666667	0.0108961	FEL	Purifying	Purifying	1.96273
All	L1	54	0	0	0	0	1	0.666667	0.666667	MEME	None	None	0.176091
All	L1	55	4.3511	0	44.4085	0	0.0198429	0.666667	0.0198429	FEL	Purifying	Purifying	1.70239
All	L1	58	0.829874	0	8.34222	1.90026	0.240768	0.666667	0.240768	FEL	Purifying	None	0.6184
All	L1	60	4.03106	0	40.0185	0.745936	0.0308628	0.666667	0.0308628	FEL	Purifying	Purifying	1.51056
All	L1	62	0	0	0	0	1	1	1	match	None	None	0
All	L1	63	1.07744	0	10.5496	2.86103	0.245781	0.666667	0.245781	FEL	Purifying	None	0.609451
All	L1	64	1.26753	0	12.9811	0	0.202711	0.666667	0.202711	FEL	Purifying	None	0.693122
All	L1	65	1.95434	0	19.7162	0	0.121101	0.666667	0.121101	FEL	Purifying	None	0.916853
All	L1	66	4.61412	0	46.2689	0.0070799	0.0752555	0.666667	0.0752555	FEL	Purifying	Purifying	1.12346
All	L1	67	0.648576	0	6.64152	1.4459	0.323093	0.666667	0.323093	FEL	Purifying	None	0.490672
All	L1	70	0	0	0	0	1	1	1	match	None	None	0
All	L1	71	1.29583	0	13.0731	0	0.115669	0.666667	0.115669	FEL	Purifying	None	0.936781
All	L1	73	0	0	0	0	1	1	1	match	None	None	0
All	L1	74	3.45833	0	35.0142	0	0.0201931	0.666667	0.0201931	FEL	Purifying	Purifying	1.6948
All	L1	76	0	1.16666	0	13.8494	0.379984	0.336321	0.336321	MEME	Positive	None	0.473246
All	L1	77	1.50068	0	15.1605	0	0.291834	0.666667	0.291834	FEL	Purifying	None	0.534864
All	L1	78	4.35018	0	44.3052	0	0.0198545	0.666667	0.0198545	FEL	Purifying	Purifying	1.70214
All	L1	80	0	0	0	0	1	1	1	match	None	None	0
All	L1	82	0.830679	0	8.34263	1.54446	0.230849	0.666667	0.230849	FEL	Purifying	None	0.636672
All	L1	83	0	0	0	0	1	1	1	match	None	None	0
All	L1	84	4.34066	0	43.4809	0	0.0127178	0.666667	0.0127178	FEL	Purifying	Purifying	1.89559
All	L1	86	1.08875	0	10.891	1.98356	0.244371	0.666667	0.244371	FEL	Purifying	None	0.61195
All	L1	88	0.702058	0	7.1607	3.36614	0.2905	0.666667	0.2905	FEL	Purifying	None	0.536853
All	L1	89	3.26285	0	32.375	0.234218	0.13358	0.666667	0.13358	FEL	Purifying	None	0.874257
All	L1	90	2.501	0	24.958	0	0.17701	0.666667	0.17701	FEL	Purifying	None	0.752002
All	L1	91	3.3312	0	33.357	0.0128566	0.0839555	0.666667	0.0839555	FEL	Purifying	Purifying	1.07595
All	L1	93	0.652279	0	6.50303	1.11094	0.337895	0.666667	0.337895	FEL	Purifying	None	0.471218
All	L1	95	0.652311	0	6.50303	1.11094	0.332587	0.666667	0.332587	FEL	Purifying	None	0.478094
All	L1	98	0.230804	0	2.34381	1.84883	0.628515	0.666667	0.628515	FEL	Purifying	None	0.201685
All	L1	103	0.650526	0	6.47755	2.25472	0.37022	0.666667	0.37022	FEL	Purifying	None	0.43154
All	L1	104	0	0	0	0	1	1	1	match	None	None	0
All	L1	107	1.95908	0	19.8034	0.000376968	0.120905	0.666667	0.120905	FEL	Purifying	None	0.917557
All	L1	108	3.9736	0	40.2	0	0.016287	0.666667	0.016287	FEL	Purifying	Purifying	1.78816
All	L1	109	1.07921	0	10.7275	1.33034	0.220595	0.666667	0.220595	FEL	Purifying	None	0.656404
All	L1	110	3.26471	0	32.9706	0	0.0306824	0.666667	0.0306824	FEL	Purifying	Purifying	1.51311
All	L1	112	1.30473	0	13.0545	0	0.175397	0.666667	0.175397	FEL	Purifying	None	0.755977
All	L1	113	3.01791	0	30.4135	0	0.135601	0.666667	0.135601	FEL	Purifying	None	0.867738
All	L1	115	0.880829	0	8.99579	3.65543	0.272366	0.666667	0.272366	FEL	Purifying	None	0.564847
All	L1	116	0	0	0	0	1	0.666667	0.666667	MEME	None	None	0.176091
All	L1	117	0	0	0	0	1	1	1	match	None	None	0
All	L1	118	0	0	0	0	1	1	1	match	None	None	0
All	L1	121	4.33084	0	43.4705	0	0.0200606	0.666667	0.0200606	FEL	Purifying	Purifying	1.69766
All	L1	123	3.03168	0	30.378	0	0.135158	0.666667	0.135158	FEL	Purifying	None	0.869158
All	L1	126	0.677793	0	6.95755	1.15498	0.409642	0.666667	0.409642	FEL	Purifying	None	0.387595
All	L1	127	2.49345	0	24.9715	0	0.113085	0.666667	0.113085	FEL	Purifying	None	0.946596
All	L1	128	0.831024	0	8.31829	1.39928	0.236686	0.666667	0.236686	FEL	Purifying	None	0.625827
All	L1	129	6.04485	0	61.3862	0	0.0033764	0.666667	0.0033764	FEL	Purifying	Purifying	2.47155
All	L1	133	0	0	0	0	1	0.666667	0.666667	MEME	None	None	0.176091
All	L1	136	0.652241	0	6.64916	1.08698	0.326929	0.666667	0.326929	FEL	Purifying	None	0.485547
All	L1	137	1.30821	0	13.6845	0.690255	0.165612	0.666667	0.165612	FEL	Purifying	None	0.780909
All	L1	139	1.96967	0	19.8459	0	0.0891858	0.666667	0.0891858	FEL	Purifying	Purifying	1.0497
All	L1	140	1.0839	0	11.0873	1.44812	0.212726	0.666667	0.212726	FEL	Purifying	None	0.672179
All	L1	141	0.581971	0	5.93565	4.02059	0.372168	0.666667	0.372168	FEL	Purifying	None	0.429261
All	L1	144	5.52313	0	56.1355	0	0.00335516	0.666667	0.00335516	FEL	Purifying	Purifying	2.47429
All	L1	147	1.33255	0	13.5671	0	0.213411	0.666667	0.213411	FEL	Purifying	None	0.670784
All	L1	148	1.08167	0	11.1401	2.53827	0.291922	0.666667	0.291922	FEL	Purifying	None	0.534733
All	L1	151	2.49691	0	25.2322	0.766291	0.107188	0.666667	0.107188	FEL	Purifying	None	0.969856
All	L1	154	1.95344	0	19.6546	0	0.0938683	0.666667	0.0938683	FEL	Purifying	Purifying	1.02748
All	L1	158	0	0	0	0	1	0.666667	0.666667	MEME	None	None	0.176091
All	L1	160	1.09033	0	10.8107	1.33265	0.212221	0.666667	0.212221	FEL	Purifying	None	0.673211
All	L1	161	0.831382	0	8.21131	1.51314	0.298418	0.666667	0.298418	FEL	Purifying	None	0.525175
All	L1	163	0.65484	0	6.59756	0.647968	0.337319	0.666667	0.337319	FEL	Purifying	None	0.471959
All	L1	165	2.70744	0	27.4649	0	0.0775084	0.666667	0.0775084	FEL	Purifying	Purifying	1.11065
All	L1	166	0.291835	0	2.93312	1.01452	0.458659	0.666667	0.458659	FEL	Purifying	None	0.338511
All	L1	171	2.5677	0	25.9941	0	0.0709465	0.666667	0.0709465	FEL	Purifying	Purifying	1.14907
All	L1	172	1.30818	0	13.7157	0.868936	0.161483	0.666667	0.161483	FEL	Purifying	None	0.791873
All	L1	173	0.701084	0	7.11382	1.64688	0.352663	0.666667	0.352663	FEL	Purifying	None	0.45264
All	L1	176	0	1.00278	0	12.081	0.114891	0.122093	0.114891	FEL	Positive	None	0.939712
All	L1	177	2.50471	0	24.9715	0	0.115502	0.666667	0.115502	FEL	Purifying	None	0.937409
All	L1	180	0.654847	0	6.63767	1.98134	0.369829	0.666667	0.369829	FEL	Purifying	None	0.431998
All	L1	181	0	4.09251	0	49.6017	0.0792899	0.0779945	0.0779945	MEME	Positive	Positive	1.10794
All	L1	182	0.654252	0	6.6302	2.37137	0.337577	0.666667	0.337577	FEL	Purifying	None	0.471628
All	L1	183	2.13638	0	21.6769	0	0.0795262	0.666667	0.0795262	FEL	Purifying	Purifying	1.09949
All	L1	185	0	0	0	0	1	1	1	match	None	None	0
All	L1	186	1.31914	0	13.3479	0	0.173766	0.666667	0.173766	FEL	Purifying	None	0.760034
All	L1	187	0.65484	0	6.59756	0.647968	0.337511	0.666667	0.337511	FEL	Purifying	None	0.471711
All	L1	188	3.79968	0	38.0212	0	0.0946191	0.666667	0.0946191	FEL	Purifying	Purifying	1.02402
All	L1	189	0	0	0	0	1	0.666667	0.666667	MEME	None	None	0.176091
All	L1	190	0.754656	0	7.44051	3.40287	0.454897	0.666667	0.454897	FEL	Purifying	None	0.342087
All	L1	191	1.34459	0	12.7241	0	0.212378	0.666667	0.212378	FEL	Purifying	None	0.67289
All	L1	193	1.96952	0	19.9194	0	0.0926465	0.666667	0.0926465	FEL	Purifying	Purifying	1.03317
All	L1	195	3.06147	0	31.0569	0	0.0763017	0.666667	0.0763017	FEL	Purifying	Purifying	1.11747
All	L1	196	0	0	0	0	1	0.666667	0.666667	MEME	None	None	0.176091
All	L1	197	0	0	0	0	1	1	1	match	None	None	0
All	L1	198	3.26321	0	32.1732	0	0.0308614	0.666667	0.0308614	FEL	Purifying	Purifying	1.51058
All	L1	201	2.18051	0	22.0226	0	0.120905	0.666667	0.120905	FEL	Purifying	None	0.917555
All	L1	202	2.51353	0	24.8068	0	0.112385	0.666667	0.112385	FEL	Purifying	None	0.94929
All	L1	203	11.748	0	119.324	0	5.3677e-05	0.666667	5.3677e-05	FEL	Purifying	Purifying	4.27021
All	L1	207	0	0	0	0	1	1	1	match	None	None	0
All	L1	210	4.98799	0	49.5879	0	0.0565287	0.666667	0.0565287	FEL	Purifying	Purifying	1.24773
All	L1	211	1.0786	0	10.8054	2.93137	0.240469	0.666667	0.240469	FEL	Purifying	None	0.61894
All	L1	212	1.29903	0	13.1619	0	0.171232	0.666667	0.171232	FEL	Purifying	None	0.766416
All	L1	213	0.751481	0	7.61798	1.82061	0.455953	0.666667	0.455953	FEL	Purifying	None	0.34108
All	L1	214	0.82793	0	8.41396	2.00592	0.264409	0.666667	0.264409	FEL	Purifying	None	0.577724
All	L1	215	3.23164	0	33.1605	0	0.0402715	0.666667	0.0402715	FEL	Purifying	Purifying	1.395
All	L1	217	1.28352	0	12.766	0	0.200714	0.666667	0.200714	FEL	Purifying	None	0.697422
All	L1	218	0	0	0	0	1	1	1	match	None	None	0
All	L1	219	1.28741	0	13.0376	0	0.209377	0.666667	0.209377	FEL	Purifying	None	0.679072
All	L1	220	1.08768	0	10.7715	2.31543	0.273311	0.666667	0.273311	FEL	Purifying	None	0.563343
All	L1	221	1.97261	0	19.818	0	0.0960708	0.666667	0.0960708	FEL	Purifying	Purifying	1.01741
All	L1	222	0.930486	0	9.31251	3.40894	0.331227	0.666667	0.331227	FEL	Purifying	None	0.479874
All	L1	226	5.49094	0	56.2146	0	0.00438392	0.666667	0.00438392	FEL	Purifying	Purifying	2.35814
All	L1	230	0	0	0	0	1	0.666667	0.666667	MEME	None	None	0.176091
All	L1	235	3.07621	0	30.5881	0	0.0760537	0.666667	0.0760537	FEL	Purifying	Purifying	1.11888
All	L1	236	2.57031	0	25.7899	0	0.07073	0.666667	0.07073	FEL	Purifying	Purifying	1.1504
All	L1	237	0.0673371	0	0.183504	0	1	0.666667	0.666667	MEME	Purifying	None	0.176091
All	L1	238	0.292464	0	2.93479	0.949284	0.527379	0.666667	0.527379	FEL	Purifying	None	0.277877
All	L1	239	3.99077	0	39.9943	0	0.0980452	0.666667	0.0980452	FEL	Purifying	Purifying	1.00857
All	L1	240	2.54613	0	25.4427	0	0.077272	0.666667	0.077272	FEL	Purifying	Purifying	1.11198
All	L1	248	0	0	0	0	1	1	1	match	None	None	0
All	L1	250	1.51474	0	15.3348	0	0.290162	0.666667	0.290162	FEL	Purifying	None	0.537359
All	L1	251	2.26565	0	23.2345	0	0.102028	0.666667	0.102028	FEL	Purifying	None	0.991282
All	L1	252	0.652192	0	6.59498	2.45949	0.263271	0.666667	0.263271	FEL	Purifying	None	0.579597
All	L1	254	1.28148	0	12.984	0	0.229204	0.666667	0.229204	FEL	Purifying	None	0.639777
All	L1	258	0	0	0	0	1	1	1	match	None	None	0
All	L1	260	0.754575	0	7.48224	3.85725	0.454781	0.666667	0.454781	FEL	Purifying	None	0.342198
All	L1	263	0.325615	0	3.38701	1.56008	0.428985	0.666667	0.428985	FEL	Purifying	None	0.367558
All	L1	264	1.0959	0	11.215	2.53089	0.233972	0.666667	0.233972	FEL	Purifying	None	0.630837
All	L1	267	1.08908	0	11.2788	2.8689	0.272979	0.666667	0.272979	FEL	Purifying	None	0.56387
All	L1	273	1.68406	0	16.8369	0	0.0932854	0.666667	0.0932854	FEL	Purifying	Purifying	1.03019
All	L1	276	0	0	0	0	1	1	1	match	None	None	0
All	L1	277	1.55699	0	15.5597	0	0.210706	0.666667	0.210706	FEL	Purifying	None	0.676323
All	L1	280	1.10153	0	11.1111	1.75001	0.291014	0.666667	0.291014	FEL	Purifying	None	0.536086
All	L1	281	0.300002	0	3.04114	1.75682	0.458399	0.666667	0.458399	FEL	Purifying	None	0.338756
All	L1	282	1.10168	4.43299	10.9065	52.9983	0.190818	0.164575	0.164575	MEME	Positive	None	0.783635
All	L1	284	1.34043	0	13.6551	1.69975e-05	0.165028	0.666667	0.165028	FEL	Purifying	None	0.782443
All	L1	286	1.54245	0	15.5102	0	0.290359	0.666667	0.290359	FEL	Purifying	None	0.537065
All	L1	287	0	0	0	0	1	1	1	match	None	None	0
All	L1	292	2.5585	0	25.4054	0	0.177457	0.666667	0.177457	FEL	Purifying	None	0.750906
All	L1	294	2.68271	0	27.2746	0.938408	0.0521386	0.666667	0.0521386	FEL	Purifying	Purifying	1.28284
All	L1	299	0.0646342	0	0.176951	0	1	0.666667	0.666667	MEME	Purifying	None	0.176091
All	L1	302	1.10276	0	11.1055	2.7218	0.29011	0.666667	0.29011	FEL	Purifying	None	0.537437
All	L1	303	0	0	0	0	1	0.666667	0.666667	MEME	None	None	0.176091
All	L1	305	2.58307	0	26.3044	0	0.0889952	0.666667	0.0889952	FEL	Purifying	Purifying	1.05063
All	L1	307	10.0691	0	92.743	0.805657	0.000845508	0.666667	0.000845508	FEL	Purifying	Purifying	3.07288
All	L1	309	5.22917	0	53.8097	0.178501	0.0104635	0.666667	0.0104635	FEL	Purifying	Purifying	1.98032
All	L1	310	10.8183	0	108.668	0	0.000229777	0.666667	0.000229777	FEL	Purifying	Purifying	3.63869
All	L1	313	0.751865	0	7.71147	3.7743	0.456075	0.666667	0.456075	FEL	Purifying	None	0.340963
All	L1	315	3.51783	0	39.6611	0.604779	0.0418746	0.666667	0.0418746	FEL	Purifying	Purifying	1.37805
All	L1	316	0.665114	0	6.68409	1.41462	0.325597	0.666667	0.325597	FEL	Purifying	None	0.48732
All	L1	317	0.421142	0	4.23687	2.11795	0.42829	0.666667	0.42829	FEL	Purifying	None	0.368262
All	L1	318	0.353952	0	3.58306	1.92716	0.421458	0.666667	0.421458	FEL	Purifying	None	0.375246
All	L1	319	0	0	0	0	1	1	1	match	None	None	0
All	L1	322	0.70392	0	7.24396	1.68463	0.256256	0.666667	0.256256	FEL	Purifying	None	0.591327
All	L1	324	5.02331	0	50.4899	0	0.0314122	0.666667	0.0314122	FEL	Purifying	Purifying	1.5029
All	L1	328	0	0	0	0	1	0.666667	0.666667	MEME	None	None	0.176091
All	L1	329	0.409406	0	4.14511	1.38334	0.528052	0.666667	0.528052	FEL	Purifying	None	0.277324
All	L1	330	2.48963	0	24.7691	0	0.177537	0.666667	0.177537	FEL	Purifying	None	0.750711
All	L1	332	1.08552	0	11.2282	2.41987	0.239314	0.666667	0.239314	FEL	Purifying	None	0.621032
All	L1	333	1.07903	0	10.7547	1.97745	0.27435	0.666667	0.27435	FEL	Purifying	None	0.561695
All	L1	334	1.08079	0	11.1338	2.42873	0.273708	0.666667	0.273708	FEL	Purifying	None	0.562713
All	L1	337	1.30068	0	13.4778	0.78178	0.171133	0.666667	0.171133	FEL	Purifying	None	0.766666
All	L1	338	0.696876	0	7.15846	1.91802	0.267237	0.666667	0.267237	FEL	Purifying	None	0.573103
All	L1	340	5.2982	0	53.4702	0	0.00597538	0.666667	0.00597538	FEL	Purifying	Purifying	2.22363
All	L1	341	2.48965	0	24.9715	0	0.116057	0.666667	0.116057	FEL	Purifying	None	0.935327
All	L1	343	2.55699	0	26.1778	0	0.179262	0.666667	0.179262	FEL	Purifying	None	0.746513
All	L1	348	1.3446	0	13.3939	0.0437372	0.212433	0.666667	0.212433	FEL	Purifying	None	0.672778
All	L1	349	1.0931	0	10.8804	1.74149	0.289811	0.666667	0.289811	FEL	Purifying	None	0.537885
All	L1	350	6.53889	0	66.0048	0	0.0039861	0.666667	0.0039861	FEL	Purifying	Purifying	2.39945
All	L1	351	3.33822	0	33.6786	0	0.1308	0.666667	0.1308	FEL	Purifying	None	0.883393
All	L1	354	0.655287	0	6.65952	1.75157	0.33136	0.666667	0.33136	FEL	Purifying	None	0.479699
All	L1	356	0	0	0	0	1	0.666667	0.666667	MEME	None	None	0.176091
All	L1	358	1.09568	0	11.0258	1.44276	0.238484	0.666667	0.238484	FEL	Purifying	None	0.622541
All	L1	359	0.841711	0	8.62709	1.43979	0.238917	0.666667	0.238917	FEL	Purifying	None	0.621754
All	L1	360	2.51733	0	24.975	0	0.176024	0.666667	0.176024	FEL	Purifying	None	0.754429
All	L1	361	4.46875	0	45.3036	0	0.0066706	0.666667	0.0066706	FEL	Purifying	Purifying	2.17583
All	L1	363	0.843233	0	8.50614	1.96139	0.349635	0.666667	0.349635	FEL	Purifying	None	0.456384
All	L1	364	0.414381	0	4.27627	1.56963	0.525656	0.666667	0.525656	FEL	Purifying	None	0.279299
All	L1	367	0.58755	0	5.87734	2.59154	0.292639	0.666667	0.292639	FEL	Purifying	None	0.533667
All	L1	368	0.426911	0	8.65646	1.65437	0.396906	0.666667	0.396906	FEL	Purifying	None	0.401313
All	L1	374	2.52278	0	25.6288	0	0.175983	0.666667	0.175983	FEL	Purifying	None	0.754529
All	L1	376	2.51763	0	24.7636	0	0.175835	0.666667	0.175835	FEL	Purifying	None	0.754895
All	L1	378	0.700145	0	7.12454	2.00254	0.398929	0.666667	0.398929	FEL	Purifying	None	0.399105
All	L1	379	0.837665	0	8.34217	2.28194	0.296453	0.666667	0.296453	FEL	Purifying	None	0.528044
All	L1	381	2.69147	0	26.959	0	0.077958	0.666667	0.077958	FEL	Purifying	Purifying	1.10814
All	L1	382	1.41561	0	14.2428	0	0.133668	0.666667	0.133668	FEL	Purifying	None	0.873974
All	L1	383	2.27855	0	23.0464	0	0.194825	0.666667	0.194825	FEL	Purifying	None	0.710356
All	L1	390	0.832745	0	8.2583	2.13827	0.351843	0.666667	0.351843	FEL	Purifying	None	0.453651
All	L1	393	1.08194	0	10.8662	2.21973	0.29215	0.666667	0.29215	FEL	Purifying	None	0.534394
All	L1	394	10000	0	1.77537	0.731575	0.18259	0.666667	0.18259	FEL	Purifying	None	0.738524
All	L1	395	0	0	0	0.133834	1	0.666667	0.666667	MEME	None	None	0.176091
All	L1	397	2.15772	0	21.9845	0	0.0969818	0.666667	0.0969818	FEL	Purifying	Purifying	1.01331
All	L1	398	0	0	0	0	1	1	1	match	None	None	0
All	L1	399	1.01723	0	10.2404	2.58674	0.31289	0.666667	0.31289	FEL	Purifying	None	0.504608
All	L1	400	0.415874	0	4.2167	2.1125	0.406926	0.666667	0.406926	FEL	Purifying	None	0.390484
All	L1	401	0	0	0	0.302572	1	0.666667	0.666667	MEME	None	None	0.176091
All	L1	402	0	0	0	0	1	1	1	match	None	None	0
All	L1	403	0	0	0	0	1	0.666667	0.666667	MEME	None	None	0.176091
All	L1	404	0	0	0	0	1	1	1	match	None	None	0
All	L1	405	0	0	0	0	1	0.666667	0.666667	MEME	None	None	0.176091
All	L1	406	8.02569	0	81.5785	0.0716138	0.00694924	0.666667	0.00694924	FEL	Purifying	Purifying	2.15806
All	L1	408	5.10514	0	51.1566	0	0.0109536	0.666667	0.0109536	FEL	Purifying	Purifying	1.96045
All	L1	410	1.30994	0	13.3843	0	0.174816	0.666667	0.174816	FEL	Purifying	None	0.757418
All	L1	411	1.30955	0	12.9374	0	0.160823	0.666667	0.160823	FEL	Purifying	None	0.793653
All	L1	413	0.653301	0	6.61491	1.08512	0.33208	0.666667	0.33208	FEL	Purifying	None	0.478758
All	L1	415	1.27187	0	13.0148	0	0.211265	0.666667	0.211265	FEL	Purifying	None	0.675172
All	L1	417	8.66449	0	86.2675	0	0.000920114	0.666667	0.000920114	FEL	Purifying	Purifying	3.03616
All	L1	420	0	0	0	0	1	0.666667	0.666667	MEME	None	None	0.176091
All	L1	421	0.651782	0	6.5263	2.01102	0.370441	0.666667	0.370441	FEL	Purifying	None	0.431281
All	L1	422	1.30068	0	13.1619	0	0.171182	0.666667	0.171182	FEL	Purifying	None	0.766543
All	L1	423	0	0	0	0	1	1	1	match	None	None	0
All	L1	424	1.24396	0	12.5732	4.11188	0.171675	0.666667	0.171675	FEL	Purifying	None	0.765294
All	L1	425	3.91721	0	39.8533	0	0.0164984	0.666667	0.0164984	FEL	Purifying	Purifying	1.78256
All	L1	429	3.8727	0	39.3408	0	0.0369682	0.666667	0.0369682	FEL	Purifying	Purifying	1.43217
All	L1	430	0	0	0	0	1	0.666667	0.666667	MEME	None	None	0.176091
All	L1	431	7.44731	0	74.4684	0	0.00701563	0.666667	0.00701563	FEL	Purifying	Purifying	2.15393
All	L1	432	0	0	0	0	1	0.666667	0.666667	MEME	None	None	0.176091
All	L1	436	0	0	0	0	1	1	1	match	None	None	0
All	L1	437	11.8111	0	118.282	0.063909	0.000123735	0.666667	0.000123735	FEL	Purifying	Purifying	3.90751
All	L1	438	5.09789	0	52.133	0	0.0125461	0.666667	0.0125461	FEL	Purifying	Purifying	1.90149
All	L1	440	0.348851	0	3.55802	1.48317	0.46146	0.666667	0.46146	FEL	Purifying	None	0.335866
All	L1	441	2.15826	0	21.7447	0	0.132121	0.666667	0.132121	FEL	Purifying	None	0.879029
All	L1	442	7.86798	0	78.6368	0.986517	0.00167719	0.666667	0.00167719	FEL	Purifying	Purifying	2.77542
All	L1	444	2.95936	0	29.5406	0	0.0845169	0.666667	0.0845169	FEL	Purifying	Purifying	1.07306
All	L1	445	4.32787	0	43.4512	0	0.0189985	0.666667	0.0189985	FEL	Purifying	Purifying	1.72128
All	L1	448	1.27598	0	12.6677	0	0.211258	0.666667	0.211258	FEL	Purifying	None	0.675187
All	L1	449	1.301	0	26.211	0	0.201905	0.666667	0.201905	FEL	Purifying	None	0.694853
All	L1	451	0.751481	0	7.39877	3.39465	0.455953	0.666667	0.455953	FEL	Purifying	None	0.34108
All	L1	452	2.46695	0	25.0623	0	0.0435382	0.666667	0.0435382	FEL	Purifying	Purifying	1.36113
All	L1	458	0	0	0	0	1	0.666667	0.666667	MEME	None	None	0.176091
All	L1	459	0.408903	0	4.18498	1.58978	0.527895	0.666667	0.527895	FEL	Purifying	None	0.277452
All	L1	460	2.48965	0	24.6846	0	0.113331	0.666667	0.113331	FEL	Purifying	None	0.945651
All	L1	463	3.24918	0	32.4543	0	0.0441516	0.666667	0.0441516	FEL	Purifying	Purifying	1.35505
All	L1	464	0.75712	0	7.76608	3.78608	0.45474	0.666667	0.45474	FEL	Purifying	None	0.342237
All	L1	465	0.657528	0	6.75418	1.15978	0.320947	0.666667	0.320947	FEL	Purifying	None	0.493567
All	L1	468	5.03585	0	50.5582	0	0.0557067	0.666667	0.0557067	FEL	Purifying	Purifying	1.25409
All	L1	470	0.412117	0	4.16116	0.788897	0.526226	0.666667	0.526226	FEL	Purifying	None	0.278828
All	L1	471	3.86353	0	40.5798	0.758589	0.0393221	0.666667	0.0393221	FEL	Purifying	Purifying	1.40536
All	L1	472	0.656438	0	6.76358	1.49422	0.325746	0.666667	0.325746	FEL	Purifying	None	0.487121
All	L1	473	0.65738	0	6.79636	0.611209	0.320943	0.666667	0.320943	FEL	Purifying	None	0.493572
All	L1	475	0	0	0	0	1	0.666667	0.666667	MEME	None	None	0.176091
All	L1	478	2.63932	0	26.7076	0	0.0543134	0.666667	0.0543134	FEL	Purifying	Purifying	1.26509
All	L1	480	5.03434	0	51.0198	0	0.0557251	0.666667	0.0557251	FEL	Purifying	Purifying	1.25395
All	L1	481	0	0	0	0	1	0.666667	0.666667	MEME	None	None	0.176091
All	L1	482	3.78599	0	38.1419	0	0.0950527	0.666667	0.0950527	FEL	Purifying	Purifying	1.02204
All	L1	483	7.22929	0	73.5266	0.590847	0.00103151	0.666667	0.00103151	FEL	Purifying	Purifying	2.98653
All	L1	485	0.38256	0	3.94265	0.728396	0.502421	0.666667	0.502421	FEL	Purifying	None	0.298932
All	L1	486	6.51048	0	64.7218	0	0.00422466	0.666667	0.00422466	FEL	Purifying	Purifying	2.37421
All	L1	487	2.18366	0	22.0737	0	0.0925545	0.666667	0.0925545	FEL	Purifying	Purifying	1.0336
All	L1	488	0	0	0	0	1	0.666667	0.666667	MEME	None	None	0.176091
All	L1	494	0.352098	0	3.50089	1.60279	0.454341	0.666667	0.454341	FEL	Purifying	None	0.342618
All	L1	495	1.08851	0	10.8431	2.46981	0.29029	0.666667	0.29029	FEL	Purifying	None	0.537168
All	L1	496	0	0	0	0	1	0.666667	0.666667	MEME	None	None	0.176091
All	L1	497	1.08873	0	11.0697	2.55078	0.238804	0.666667	0.238804	FEL	Purifying	None	0.621958
All	L1	499	0	0	0	0	1	0.666667	0.666667	MEME	None	None	0.176091
All	L1	503	3.2769	0	32.3039	0	0.0335037	0.666667	0.0335037	FEL	Purifying	Purifying	1.47491
All	L1	505	0	1.86924	0	48.3109	0.0357843	0.0433199	0.0357843	FEL	Positive	Positive	1.44631
All	L2	2	0.292298	0	2.64444	1.47906	0.340688	0.666667	0.340688	FEL	Purifying	None	0.467643
All	L2	5	1.84313	0	16.8112	0	0.0222646	0.666667	0.0222646	FEL	Purifying	Purifying	1.65239
All	L2	6	0.931357	0	8.45608	3.23226	0.162259	0.666667	0.162259	FEL	Purifying	None	0.789792
All	L2	7	2.45424	0.359663	22.0585	16.569	0.0537923	0.666667	0.0537923	FEL	Purifying	Purifying	1.26928
All	L2	9	0.210448	0	1.91621	1.14086	0.327082	0.666667	0.327082	FEL	Purifying	None	0.485343
All	L2	10	1.89284	0	17.4027	0	0.0202414	0.666667	0.0202414	FEL	Purifying	Purifying	1.69376
All	L2	11	1.32893	0	12.0232	1.7972	0.0787732	0.666667	0.0787732	FEL	Purifying	Purifying	1.10362
All	L2	13	0.893905	0	8.33132	1.66063	0.127803	0.666667	0.127803	FEL	Purifying	None	0.893459
All	L2	15	11.878	0	110.325	0	9.51618e-09	0.666667	9.51618e-09	FEL	Purifying	Purifying	8.02154
All	L2	17	1.90442	0	17.7099	0	0.0736996	0.666667	0.0736996	FEL	Purifying	Purifying	1.13253
All	L2	18	9.82023	0	90.2365	0	1.61232e-05	0.666667	1.61232e-05	FEL	Purifying	Purifying	4.79255
All	L2	20	0	0	0	0	1	0.666667	0.666667	MEME	None	None	0.176091
All	L2	21	1.47304	0	14.1302	0	0.0777585	0.666667	0.0777585	FEL	Purifying	Purifying	1.10925
All	L2	22	0.540525	0	5.15238	1.49161	0.20097	0.666667	0.20097	FEL	Purifying	None	0.696868
All	L2	24	2.00781	0	18.9406	0	0.00602403	0.666667	0.00602403	FEL	Purifying	Purifying	2.22011
All	L2	26	1.25883	0	12.1379	2.18431	0.0725693	0.666667	0.0725693	FEL	Purifying	Purifying	1.13925
All	L2	27	0	0	0	0	1	0.666667	0.666667	MEME	None	None	0.176091
All	L2	28	4.68154	0	43.3206	0.402444	0.0404185	0.666667	0.0404185	FEL	Purifying	Purifying	1.39342
All	L2	29	0.849656	0	7.81553	1.75566	0.161031	0.666667	0.161031	FEL	Purifying	None	0.793091
All	L2	31	0.531067	0	4.95395	2.02622	0.151582	0.666667	0.151582	FEL	Purifying	None	0.819351
All	L2	33	3.11862	0	29.4314	0	0.0144652	0.666667	0.0144652	FEL	Purifying	Purifying	1.83967
All	L2	34	3.70998	0	34.9737	0	0.00645213	0.666667	0.00645213	FEL	Purifying	Purifying	2.1903
All	L2	35	0	0	0	0	1	0.666667	0.666667	MEME	None	None	0.176091
All	L2	36	1.25012	0	11.7812	2.1726	0.0931969	0.666667	0.0931969	FEL	Purifying	Purifying	1.0306
All	L2	37	1.78327	0	16.909	0	0.0610602	0.666667	0.0610602	FEL	Purifying	Purifying	1.21424
All	L2	38	0.355343	0	3.43322	1.96333	0.209627	0.666667	0.209627	FEL	Purifying	None	0.678553
All	L2	39	0	0	0	0	1	0.666667	0.666667	MEME	None	None	0.176091
All	L2	40	3.70139	0	34.9504	0.226922	0.0192263	0.666667	0.0192263	FEL	Purifying	Purifying	1.71611
All	L2	42	0	0	0	0	1	0.666667	0.666667	MEME	None	None	0.176091
All	L2	44	0	0	1.13068	0.41576	1	0.666667	0.666667	MEME	None	None	0.176091
All	L2	45	2.94818	0	27.4448	0	0.0149121	0.666667	0.0149121	FEL	Purifying	Purifying	1.82646
All	L2	46	0.740245	0	6.99046	3.09368	0.250139	0.666667	0.250139	FEL	Purifying	None	0.601819
All	L2	47	0	0.357666	0	9.31527	0.553519	0.440823	0.440823	MEME	Positive	None	0.355735
All	L2	48	0	0	0	0	1	0.666667	0.666667	MEME	None	None	0.176091
All	L2	49	2.37733	0	22.2902	0	0.00705452	0.666667	0.00705452	FEL	Purifying	Purifying	2.15153
All	L2	50	0	0	0	0	1	0.666667	0.666667	MEME	None	None	0.176091
All	L2	53	2.19632	0	20.3627	0	0.0114536	0.666667	0.0114536	FEL	Purifying	Purifying	1.94106
All	L2	54	7.01849	0	66.0864	0	0.00169298	0.666667	0.00169298	FEL	Purifying	Purifying	2.77135
All	L2	55	7.10182	0	67.6723	0	0.00159047	0.666667	0.00159047	FEL	Purifying	Purifying	2.79847
All	L2	58	8.14307	0	71.0617	0	8.14523e-05	0.666667	8.14523e-05	FEL	Purifying	Purifying	4.0891
All	L2	59	0.72207	0	6.78854	1.55056	0.126321	0.666667	0.126321	FEL	Purifying	None	0.898525
All	L2	61	2.5413	0	17.1719	0	0.0113445	0.666667	0.0113445	FEL	Purifying	Purifying	1.94521
All	L2	62	2.88907	0	26.2863	0.00242936	0.00565372	0.666667	0.00565372	FEL	Purifying	Purifying	2.24767
All	L2	63	0.469522	0	4.40675	1.36069	0.109289	0.666667	0.109289	FEL	Purifying	None	0.961425
All	L2	65	1.97618	0	18.2934	0	0.0147976	0.666667	0.0147976	FEL	Purifying	Purifying	1.82981
All	L2	66	1.21323	0	11.1224	1.73348	0.0603108	0.666667	0.0603108	FEL	Purifying	Purifying	1.21961
All	L2	71	0.122296	0	1.12898	0.842457	0.393848	0.666667	0.393848	FEL	Purifying	None	0.404671
All	L2	72	6.61675	0	59.6723	0	0.000321967	0.666667	0.000321967	FEL	Purifying	Purifying	3.49219
All	L2	73	0	0	0	0	1	0.666667	0.666667	MEME	None	None	0.176091
All	L2	75	2.51155	0	20.9559	0	0.00330845	0.666667	0.00330845	FEL	Purifying	Purifying	2.48038
All	L2	77	2.28472	0	20.3548	0	0.00910543	0.666667	0.00910543	FEL	Purifying	Purifying	2.0407
All	L2	78	0.987371	0	8.9907	2.59694	0.016769	0.666667	0.016769	FEL	Purifying	Purifying	1.77549
All	L2	79	2.50073	0	22.9446	0	0.0122407	0.666667	0.0122407	FEL	Purifying	Purifying	1.91219
All	L2	81	2.26992	0.425686	20.5741	21.5092	0.0886683	0.647956	0.0886683	FEL	Purifying	Purifying	1.05223
All	L2	83	2.82396	0	25.6239	0	0.0036658	0.666667	0.0036658	FEL	Purifying	Purifying	2.43583
All	L2	86	3.29991	0	29.8817	0	0.00436978	0.666667	0.00436978	FEL	Purifying	Purifying	2.35954
All	L2	87	0.841611	0	7.59896	2.2138	0.118494	0.666667	0.118494	FEL	Purifying	None	0.926302
All	L2	88	0.836954	0	7.70423	1.88601	0.147977	0.666667	0.147977	FEL	Purifying	None	0.829806
All	L2	89	0.572207	0	5.17961	0.833633	0.168288	0.666667	0.168288	FEL	Purifying	None	0.773947
All	L2	90	7.76543	0.331214	70.7525	3.35053	3.50605e-06	0.666667	3.50605e-06	FEL	Purifying	Purifying	5.45518
All	L2	92	1.70444	0	15.3965	0	0.0394979	0.666667	0.0394979	FEL	Purifying	Purifying	1.40343
All	L2	93	1.60597	0	14.3438	0	0.0696986	0.666667	0.0696986	FEL	Purifying	Purifying	1.15678
All	L2	94	3.494	0	32.1088	0	0.000982513	0.666667	0.000982513	FEL	Purifying	Purifying	3.00766
All	L2	95	1.72388	0	15.4394	0	0.0170526	0.666667	0.0170526	FEL	Purifying	Purifying	1.76821
All	L2	98	0.375864	0	3.4026	1.78144	0.181508	0.666667	0.181508	FEL	Purifying	None	0.741103
All	L2	99	0.384439	0	3.51026	0.937515	0.146651	0.666667	0.146651	FEL	Purifying	None	0.833713
All	L2	100	2.53298	0	22.9619	0	0.0119467	0.666667	0.0119467	FEL	Purifying	Purifying	1.92275
All	L2	101	9.02664	0	90.7651	0	7.97721e-06	0.666667	7.97721e-06	FEL	Purifying	Purifying	5.09815
All	L2	103	3.3651	0	30.763	0	0.00253388	0.666667	0.00253388	FEL	Purifying	Purifying	2.59621
All	L2	106	5.05202	0	46.9055	0	0.000150869	0.666667	0.000150869	FEL	Purifying	Purifying	3.8214
All	L2	107	8.09634	0	73.1738	0	1.65116e-05	0.666667	1.65116e-05	FEL	Purifying	Purifying	4.78221
All	L2	109	0.248126	0	2.25458	1.15325	0.277687	0.666667	0.277687	FEL	Purifying	None	0.556445
All	L2	110	3.73831	0.672644	33.8491	33.9865	0.061169	0.666667	0.061169	FEL	Purifying	Purifying	1.21347
All	L2	111	0	0	0	0	1	0.666667	0.666667	MEME	None	None	0.176091
All	L2	112	0.844679	0	7.87399	2.05202	0.13891	0.666667	0.13891	FEL	Purifying	None	0.857268
All	L2	114	0	0	0	0	1	1	1	match	None	None	0
All	L2	115	1.20471	0.42084	11.1336	18.6389	0.466703	0.654207	0.466703	FEL	Purifying	None	0.330959
All	L2	118	0.843296	0	7.46515	1.37375	0.0950221	0.666667	0.0950221	FEL	Purifying	Purifying	1.02218
All	L2	120	2.87178	0	25.9149	0	0.00419243	0.666667	0.00419243	FEL	Purifying	Purifying	2.37753
All	L2	121	2.6046	0	23.4516	0	0.0047036	0.666667	0.0047036	FEL	Purifying	Purifying	2.32757
All	L2	122	0	0.517169	0	8.5743	0.328698	0.277693	0.277693	MEME	Positive	None	0.556435
All	L2	124	0.84688	0	7.74583	1.5206	0.145967	0.666667	0.145967	FEL	Purifying	None	0.835745
All	L2	125	0.191941	0	1.76969	1.23594	0.43886	0.666667	0.43886	FEL	Purifying	None	0.357674
All	L2	128	0.573155	0	5.19479	1.34358	0.199838	0.666667	0.199838	FEL	Purifying	None	0.699322
All	L2	129	1.85782	0.309202	16.1	13.7526	0.230733	0.666667	0.230733	FEL	Purifying	None	0.63689
All	L2	131	2.30391	0	21.186	0.00229357	0.0398587	0.666667	0.0398587	FEL	Purifying	Purifying	1.39948
All	L2	133	5.63118	0	66.9029	0	0.00249585	0.666667	0.00249585	FEL	Purifying	Purifying	2.60278
All	L2	135	6.4265	0	59.4003	0	0.000100095	0.666667	0.000100095	FEL	Purifying	Purifying	3.99959
All	L2	136	3.27855	0	30.3847	0.00511017	0.00337601	0.666667	0.00337601	FEL	Purifying	Purifying	2.4716
All	L2	137	5.89028	0	53.7311	0	9.48993e-05	0.666667	9.48993e-05	FEL	Purifying	Purifying	4.02274
All	L2	138	1.72411	0	15.8879	0	0.0749903	0.666667	0.0749903	FEL	Purifying	Purifying	1.12499
All	L2	139	4.2642	0	39.3056	0	0.000938035	0.666667	0.000938035	FEL	Purifying	Purifying	3.02778
All	L2	142	0.56927	0	5.11793	0.657243	0.191842	0.666667	0.191842	FEL	Purifying	None	0.717056
All	L2	143	0.839073	0	7.68147	1.9047	0.147205	0.666667	0.147205	FEL	Purifying	None	0.832078
All	L2	144	3.39879	0	31.2232	0	0.00194694	0.666667	0.00194694	FEL	Purifying	Purifying	2.71065
All	L2	146	2.55473	0	23.2049	0	0.0209818	0.666667	0.0209818	FEL	Purifying	Purifying	1.67816
All	L2	151	0	0	0	0	1	1	1	match	None	None	0
All	L2	152	1.67535	0	15.2416	0	0.0287788	0.666667	0.0287788	FEL	Purifying	Purifying	1.54093
All	L2	153	1.70149	0	15.7487	0	0.0359721	0.666667	0.0359721	FEL	Purifying	Purifying	1.44403
All	L2	155	1.66753	0	15.395	0	0.0289424	0.666667	0.0289424	FEL	Purifying	Purifying	1.53847
All	L2	163	12.526	0	108.514	0.0142255	5.34851e-10	0.666667	5.34851e-10	FEL	Purifying	Purifying	9.27177
All	L2	164	3.31837	0	30.1921	0	0.00328608	0.666667	0.00328608	FEL	Purifying	Purifying	2.48332
All	L2	165	0	0.266338	0	3.45915	0.292281	0.246979	0.246979	MEME	Positive	None	0.607339
All	L2	166	1.13173	0	10.2902	1.03193	0.0714524	0.666667	0.0714524	FEL	Purifying	Purifying	1.14598
All	L2	167	1.63927	0	14.9293	0	0.0563128	0.666667	0.0563128	FEL	Purifying	Purifying	1.24939
All	L2	168	0	0	0	0	1	0.666667	0.666667	MEME	None	None	0.176091
All	L2	169	0.167914	0	1.5475	1.11659	0.421539	0.666667	0.421539	FEL	Purifying	None	0.375162
All	L2	170	0	0	0	0	1	1	1	match	None	None	0
All	L2	177	1.66451	0	15.1941	0	0.0372605	0.666667	0.0372605	FEL	Purifying	Purifying	1.42875
All	L2	178	0.571932	0	5.15227	0.796173	0.148507	0.666667	0.148507	FEL	Purifying	None	0.828254
All	L2	179	0.122145	0	1.12471	0.839452	0.39265	0.666667	0.39265	FEL	Purifying	None	0.405995
All	L2	180	0	0	0	0	1	0.666667	0.666667	MEME	None	None	0.176091
All	L2	181	1.81255	0	16.6126	0	0.0834876	0.666667	0.0834876	FEL	Purifying	Purifying	1.07838
All	L2	182	0.567203	0	5.0735	0.6548	0.192952	0.666667	0.192952	FEL	Purifying	None	0.71455
All	L2	183	1.6501	0	14.9311	0	0.0436829	0.666667	0.0436829	FEL	Purifying	Purifying	1.35969
All	L2	184	1.68564	0	15.4634	0	0.0776289	0.666667	0.0776289	FEL	Purifying	Purifying	1.10998
All	L2	185	2.21704	0	20.2789	0.269462	0.0427122	0.666667	0.0427122	FEL	Purifying	Purifying	1.36945
All	L2	186	0.188599	0	1.72606	0.821265	0.442749	0.666667	0.442749	FEL	Purifying	None	0.353843
All	L2	187	0	0	0	0	1	0.666667	0.666667	MEME	None	None	0.176091
All	L2	192	0	0	0	0	1	0.666667	0.666667	MEME	None	None	0.176091
All	L2	193	0	0	0	0	1	0.666667	0.666667	MEME	None	None	0.176091
All	L2	199	0	0	0	0	1	0.666667	0.666667	MEME	None	None	0.176091
All	L2	201	0	0	0	0	1	0.666667	0.666667	MEME	None	None	0.176091
All	L2	204	1.07912	0	9.75129	1.27572	0.0232961	0.666667	0.0232961	FEL	Purifying	Purifying	1.63272
All	L2	205	1.12975	0	10.3318	1.87687	0.0657204	0.666667	0.0657204	FEL	Purifying	Purifying	1.1823
All	L2	206	2.24501	0	20.3971	0	0.00197952	0.666667	0.00197952	FEL	Purifying	Purifying	2.70344
All	L2	209	0.567203	0	5.24093	0.684107	0.192901	0.666667	0.192901	FEL	Purifying	None	0.714666
All	L2	213	0.356601	0	3.29543	1.32443	0.191108	0.666667	0.191108	FEL	Purifying	None	0.718722
All	L2	215	0	0	0	0	1	0.666667	0.666667	MEME	None	None	0.176091
All	L2	217	2.23868	0	16.9857	0	0.00787148	0.666667	0.00787148	FEL	Purifying	Purifying	2.10394
All	L2	221	0.562743	0	5.14666	0.647029	0.202822	0.666667	0.202822	FEL	Purifying	None	0.692885
All	L2	222	0	0	0	0	1	0.666667	0.666667	MEME	None	None	0.176091
All	L2	226	0.565999	0	5.07968	0.861164	0.149305	0.666667	0.149305	FEL	Purifying	None	0.825926
All	L2	229	0	0	0	0	1	1	1	match	None	None	0
All	L2	230	0.565031	0	5.05812	1.19441	0.102122	0.666667	0.102122	FEL	Purifying	None	0.990881
All	L2	231	1.12649	0	10.23	1.592	0.066174	0.666667	0.066174	FEL	Purifying	Purifying	1.17931
All	L2	233	1.22212	0	11.1282	1.78211	0.0995374	0.666667	0.0995374	FEL	Purifying	Purifying	1.00201
All	L2	234	13.6411	0.428523	111.101	1.69364	8.48249e-07	0.666667	8.48249e-07	FEL	Purifying	Purifying	6.07148
All	L2	235	0.828364	0	7.67637	2.24092	0.123278	0.666667	0.123278	FEL	Purifying	None	0.909113
All	L2	236	6.42986	0	57.1609	0	2.12878e-05	0.666667	2.12878e-05	FEL	Purifying	Purifying	4.67187
All	L2	238	3.3875	0	31.346	0	0.000438006	0.666667	0.000438006	FEL	Purifying	Purifying	3.35852
All	L2	239	0	0	0	0	1	0.666667	0.666667	MEME	None	None	0.176091
All	L2	241	3.31442	0	30.411	0	0.00188203	0.666667	0.00188203	FEL	Purifying	Purifying	2.72537
All	L2	245	0	0.421368	0	6.3754	0.36448	0.30353	0.30353	MEME	Positive	None	0.517798
All	L2	247	4.09101	0	37.4771	0	0.00105991	0.666667	0.00105991	FEL	Purifying	Purifying	2.97473
All	L2	248	0	0	0	0	1	0.666667	0.666667	MEME	None	None	0.176091
All	L2	249	1.65455	0	15.2549	0	0.0436434	0.666667	0.0436434	FEL	Purifying	Purifying	1.36008
All	L2	255	0	0	0	0	1	0.666667	0.666667	MEME	None	None	0.176091
All	L2	257	0	0	0	0	1	1	1	match	None	None	0
All	L2	258	0	0	0	0.277096	1	0.666667	0.666667	MEME	None	None	0.176091
All	L2	259	0.81737	0	7.54524	1.75435	0.0974938	0.666667	0.0974938	FEL	Purifying	Purifying	1.01102
All	L2	260	1.04012	0	9.49467	1.34065	0.10831	0.666667	0.10831	FEL	Purifying	None	0.965333
All	L2	262	0.243491	0	2.20811	2.05482	0.281995	0.666667	0.281995	FEL	Purifying	None	0.549759
All	L2	263	3.66194	0	33.457	0	0.00536696	0.666667	0.00536696	FEL	Purifying	Purifying	2.27027
All	L2	264	0	0.717276	0	25.1317	0.394905	0.308713	0.308713	MEME	Positive	None	0.510445
All	L2	265	0.564437	0	5.10229	1.12815	0.193541	0.666667	0.193541	FEL	Purifying	None	0.713228
All	L2	266	0.57466	1.39094	5.08349	18.6823	0.453722	0.296629	0.296629	MEME	Positive	None	0.527787
All	L2	269	0	6.55533	0	251.285	0.000502871	0.000124469	0.000124469	MEME	Positive	Positive	3.90494
All	L2	270	0	2.75512	0	35.2324	0.0915202	0.0655777	0.0655777	MEME	Positive	Positive	1.18324
All	L2	273	0	0.71756	0	9.32702	0.395743	0.318406	0.318406	MEME	Positive	None	0.497019
All	L2	274	0	0	0	0	1	0.666667	0.666667	MEME	None	None	0.176091
All	L2	276	0	0.359115	0	10.5385	0.547807	0.428517	0.428517	MEME	Positive	None	0.368032
All	L2	277	0	0	0	0	1	0.666667	0.666667	MEME	None	None	0.176091
All	L2	278	0	0.352398	0	9.2372	0.399008	0.32472	0.32472	MEME	Positive	None	0.488492
All	L2	279	2.27136	0	20.7615	0	0.0107693	0.666667	0.0107693	FEL	Purifying	Purifying	1.96781
All	L2	281	0.826774	0	7.56615	1.01715	0.14917	0.666667	0.14917	FEL	Purifying	None	0.826318
All	L2	282	0	0	0	0	1	0.666667	0.666667	MEME	None	None	0.176091
All	L2	284	0.829244	0	7.58623	2.76977	0.0733966	0.666667	0.0733966	FEL	Purifying	Purifying	1.13432
All	L2	286	2.08239	0	18.6523	0	0.0233012	0.666667	0.0233012	FEL	Purifying	Purifying	1.63262
All	L2	288	0.826017	0	7.60615	2.19418	0.120451	0.666667	0.120451	FEL	Purifying	None	0.919189
All	L2	290	0	0	0	0	1	1	1	match	None	None	0
All	L2	291	0.327472	0	2.98865	0.771827	0.167603	0.666667	0.167603	FEL	Purifying	None	0.775718
All	L2	292	0.569204	0	5.1872	0.649188	0.201557	0.666667	0.201557	FEL	Purifying	None	0.695602
All	L2	294	2.60091	0	23.2909	0.216669	0.0197006	0.666667	0.0197006	FEL	Purifying	Purifying	1.70552
All	L2	295	0.189935	0	1.74223	1.21835	0.389797	0.666667	0.389797	FEL	Purifying	None	0.409162
All	L2	296	0	0	0	0	1	0.666667	0.666667	MEME	None	None	0.176091
All	L2	297	0.330706	0	3.01837	0.776457	0.165896	0.666667	0.165896	FEL	Purifying	None	0.780163
All	L2	299	0	0	0	0	1	1	1	match	None	None	0
All	L2	302	0.974441	0	7.12568	1.23981	0.0247447	0.666667	0.0247447	FEL	Purifying	Purifying	1.60652
All	L2	303	1.10891	0	9.95996	1.91593	0.06254	0.666667	0.06254	FEL	Purifying	Purifying	1.20384
All	L2	304	0	0	0	0	1	1	1	match	None	None	0
All	L2	305	0.510566	0	4.57312	0.498624	0.171331	0.666667	0.171331	FEL	Purifying	None	0.766163
All	L2	307	0.839425	0	7.85157	1.75476	0.0954029	0.666667	0.0954029	FEL	Purifying	Purifying	1.02044
All	L2	308	0	0	0	0	1	0.666667	0.666667	MEME	None	None	0.176091
All	L2	309	1.23313	0	10.8796	1.76088	0.0834157	0.666667	0.0834157	FEL	Purifying	Purifying	1.07875
All	L2	311	0.566582	0	5.00322	0.943247	0.192972	0.666667	0.192972	FEL	Purifying	None	0.714506
All	L2	312	0	0	0	0	1	1	1	match	None	None	0
All	L2	314	1.67867	0	15.2464	0	0.0367792	0.666667	0.0367792	FEL	Purifying	Purifying	1.4344
All	L2	317	0.566547	0	5.12213	0.890167	0.14898	0.666667	0.14898	FEL	Purifying	None	0.826872
All	L2	319	3.3474	0	30.1859	0	0.00661916	0.666667	0.00661916	FEL	Purifying	Purifying	2.1792
All	L2	321	0.839894	0	7.75779	1.74815	0.0948247	0.666667	0.0948247	FEL	Purifying	Purifying	1.02308
All	L2	322	1.68584	0	15.4762	0	0.0272093	0.666667	0.0272093	FEL	Purifying	Purifying	1.56528
All	L2	323	0.205236	0	1.8765	1.00669	0.299705	0.666667	0.299705	FEL	Purifying	None	0.523306
All	L2	324	1.7071	0	15.4404	0	0.0173009	0.666667	0.0173009	FEL	Purifying	Purifying	1.76193
All	L2	328	1.84013	0	16.6763	0	0.0763492	0.666667	0.0763492	FEL	Purifying	Purifying	1.1172
All	L2	330	13.6319	5.67695	125.597	116.693	0.00959586	0.666667	0.00959586	FEL	Purifying	Purifying	2.01792
All	L2	334	0	3.57805	0	46.1351	0.0579654	0.038425	0.038425	MEME	Positive	Positive	1.41539
All	L2	336	1.71085	0.351767	15.0278	17.5346	0.135482	0.666667	0.135482	FEL	Purifying	None	0.868119
All	L2	339	2.12421	0.398946	19.4176	18.745	0.156698	0.666667	0.156698	FEL	Purifying	None	0.804936
All	L2	341	1.46784	0	13.2304	0	0.0751985	0.666667	0.0751985	FEL	Purifying	Purifying	1.12379
All	L2	343	4.13923	0	37.4374	0	0.00102	0.666667	0.00102	FEL	Purifying	Purifying	2.9914
All	L2	344	0	0	0	0	1	1	1	match	None	None	0
All	L2	345	0.565218	0	5.12607	1.96299	0.192323	0.666667	0.192323	FEL	Purifying	None	0.715968
All	L2	346	1.67335	0	15.004	0	0.0406462	0.666667	0.0406462	FEL	Purifying	Purifying	1.39098
All	L2	350	4.19302	0	38.8993	0	0.000973654	0.666667	0.000973654	FEL	Purifying	Purifying	3.0116
All	L2	355	0.615513	0	5.61266	0.682537	0.155473	0.666667	0.155473	FEL	Purifying	None	0.808344
All	L2	357	3.49039	0	32.3113	0.0520733	0.0136716	0.666667	0.0136716	FEL	Purifying	Purifying	1.86418
All	L2	358	8.15552	0	77.9526	0	3.12852e-06	0.666667	3.12852e-06	FEL	Purifying	Purifying	5.50466
All	L2	359	4.22455	0	39.5747	0	0.00193025	0.666667	0.00193025	FEL	Purifying	Purifying	2.71439
All	L2	360	1.05508	0	10.0506	4.3737	0.152071	0.666667	0.152071	FEL	Purifying	None	0.817953
All	L2	364	2.11461	0	19.9983	0	0.00882339	0.666667	0.00882339	FEL	Purifying	Purifying	2.05436
All	L2	367	0	0	0	0	1	0.666667	0.666667	MEME	None	None	0.176091
All	L2	368	0	0	0	0	1	1	1	match	None	None	0
All	L2	371	2.29129	0	21.5246	0	0.0417837	0.666667	0.0417837	FEL	Purifying	Purifying	1.37899
All	L2	373	2.26135	0	21.1388	0	0.071358	0.666667	0.071358	FEL	Purifying	Purifying	1.14656
All	L2	374	0	1.34594	0	17.5769	0.209577	0.173515	0.173515	MEME	Positive	None	0.760663
All	L2	375	0.707371	0	6.58942	1.22546	0.168946	0.666667	0.168946	FEL	Purifying	None	0.772251
All	L2	376	0	0.660907	0	9.60736	0.461577	0.372037	0.372037	MEME	Positive	None	0.429414
All	L2	377	8.41835	0.449973	77.8324	3.55198	0.000225291	0.666667	0.000225291	FEL	Purifying	Purifying	3.64726
All	L2	381	1.76601	0	18.1037	0	0.012593	0.666667	0.012593	FEL	Purifying	Purifying	1.89987
All	L2	385	0	2.01395	0	26.3967	0.0444862	0.0330565	0.0330565	MEME	Positive	Positive	1.48074
All	L2	386	0.236819	0	2.22919	1.37345	0.370361	0.666667	0.370361	FEL	Purifying	None	0.431374
All	L2	387	1.04604	0	9.79245	2.56815	0.152555	0.666667	0.152555	FEL	Purifying	None	0.816573
All	L2	388	0.705186	0	6.4794	1.22285	0.169402	0.666667	0.169402	FEL	Purifying	None	0.771082
All	L2	389	4.97104	0	47.0292	0	0.000557489	0.666667	0.000557489	FEL	Purifying	Purifying	3.25376
All	L2	390	0.652355	0.772011	6.0329	10.0431	0.90381	0.561122	0.561122	MEME	Positive	None	0.250942
All	L2	391	5.73463	0	52.3879	0.229553	0.00213626	0.666667	0.00213626	FEL	Purifying	Purifying	2.67035
All	L2	392	1.96861	0	18.1414	0	0.0156506	0.666667	0.0156506	FEL	Purifying	Purifying	1.80547
All	L2	393	0	0	0	0	1	1	1	match	None	None	0
All	L2	394	0	0	0	0	1	0.666667	0.666667	MEME	None	None	0.176091
All	L2	396	2.90683	0	27.0219	0	0.00333676	0.666667	0.00333676	FEL	Purifying	Purifying	2.47667
All	L2	399	2.07177	0	19.1579	0	0.0173638	0.666667	0.0173638	FEL	Purifying	Purifying	1.76035
All	L2	400	1.37677	0	12.8337	0	0.0908196	0.666667	0.0908196	FEL	Purifying	Purifying	1.04182
All	L2	401	3.29286	0	30.6548	0	0.00406381	0.666667	0.00406381	FEL	Purifying	Purifying	2.39107
All	L2	402	5.47316	0	49.4167	0	0.00269939	0.666667	0.00269939	FEL	Purifying	Purifying	2.56873
All	L2	403	0.828717	0	7.773	1.87468	0.096231	0.666667	0.096231	FEL	Purifying	Purifying	1.01668
All	L2	404	0.825079	0	7.75529	1.32912	0.0965109	0.666667	0.0965109	FEL	Purifying	Purifying	1.01542
All	L2	406	0.358297	0	3.2475	0.995839	0.292737	0.666667	0.292737	FEL	Purifying	None	0.533523
All	L2	407	1.82215	0	16.7839	0	0.0572353	0.666667	0.0572353	FEL	Purifying	Purifying	1.24234
All	L2	408	1.18982	0	10.645	1.47014	0.101326	0.666667	0.101326	FEL	Purifying	None	0.994279
All	L2	409	3.30011	0	30.2229	0	0.00397424	0.666667	0.00397424	FEL	Purifying	Purifying	2.40075
All	L2	411	2.2607	0.360929	20.4454	17.3897	0.0614663	0.666667	0.0614663	FEL	Purifying	Purifying	1.21136
All	L2	412	5.68412	0	51.2085	0	0.00122822	0.666667	0.00122822	FEL	Purifying	Purifying	2.91073
All	L2	413	2.48266	0	22.4848	0	0.00405946	0.666667	0.00405946	FEL	Purifying	Purifying	2.39153
All	L2	414	0.819418	0	7.62369	1.48855	0.150032	0.666667	0.150032	FEL	Purifying	None	0.823817
All	L2	415	0	0	0	0	1	0.666667	0.666667	MEME	None	None	0.176091
All	L2	417	0.855117	0	5.85771	0.858045	0.08187	0.666667	0.08187	FEL	Purifying	Purifying	1.08688
All	L2	418	2.38659	0	21.9564	0	0.0203752	0.666667	0.0203752	FEL	Purifying	Purifying	1.6909
All	L2	421	0.832567	0	7.51934	1.90896	0.140365	0.666667	0.140365	FEL	Purifying	None	0.85274
All	L2	424	3.40791	1.11919	30.7962	22.1782	0.145426	0.666667	0.145426	FEL	Purifying	None	0.837357
All	L2	426	1.14511	0	10.4452	5.04151	0.147137	0.666667	0.147137	FEL	Purifying	None	0.832279
All	L2	427	1.61043	0	14.2556	0	0.0694107	0.666667	0.0694107	FEL	Purifying	Purifying	1.15857
All	L2	429	3.30107	0	30.4323	0	0.00394798	0.666667	0.00394798	FEL	Purifying	Purifying	2.40363
All	L2	432	5.00723	0	45.691	0	0.000158981	0.666667	0.000158981	FEL	Purifying	Purifying	3.79866
All	L2	434	0.844826	0	7.72631	0.739651	0.172062	0.666667	0.172062	FEL	Purifying	None	0.764314
All	L2	438	2.90417	0	26.3822	0	0.00338088	0.666667	0.00338088	FEL	Purifying	Purifying	2.47097
All	L2	439	2.44507	0	22.6331	0	0.019603	0.666667	0.019603	FEL	Purifying	Purifying	1.70768
All	L2	440	0	0	0	0	1	0.666667	0.666667	MEME	None	None	0.176091
All	L2	441	0.846106	0	7.91555	1.33151	0.117594	0.666667	0.117594	FEL	Purifying	None	0.929616
All	L2	443	0	0.343349	0	4.46038	0.333046	0.278186	0.278186	MEME	Positive	None	0.555664
All	L2	448	0	0	0	0	1	0.666667	0.666667	MEME	None	None	0.176091
All	L2	450	0.844188	0	7.8151	2.02184	0.146176	0.666667	0.146176	FEL	Purifying	None	0.835124
All	L2	451	1.86629	0	17.1241	0	0.0476848	0.666667	0.0476848	FEL	Purifying	Purifying	1.32162
All	L2	456	0.797637	0	7.29987	1.41792	0.105944	0.666667	0.105944	FEL	Purifying	None	0.974924
All	L2	460	0	0	0	0	1	0.666667	0.666667	MEME	None	None	0.176091
All	L2	465	5.45442	0	48.9254	0	0.00272139	0.666667	0.00272139	FEL	Purifying	Purifying	2.56521
All	L2	468	0	0	0	0	1	0.666667	0.666667	MEME	None	None	0.176091
All	L2	470	0.831371	0	7.80134	1.01079	0.174704	0.666667	0.174704	FEL	Purifying	None	0.757697
All	L2	473	0.188734	0	1.72755	1.22333	0.354486	0.666667	0.354486	FEL	Purifying	None	0.450401
A1A2	E1	1	0	0	0	0	1	1	1	match	None	None	0
A1A2	E1	4	0	0	0	0	1	0.666667	0.666667	MEME	None	None	0.176091
A1A2	E1	11	0	3.37492	0	17.7841	0.10621	0.114389	0.10621	FEL	Positive	None	0.973833
A1A2	E1	12	0	0	0	0	1	1	1	match	None	None	0
A1A2	E1	20	0	0	0	0	1	1	1	match	None	None	0
A1A2	E1	26	0	0	0	0	1	1	1	match	None	None	0
A1A2	E1	27	0	0	0	0	1	0.666667	0.666667	MEME	None	None	0.176091
A1A2	E1	39	0	0	0	0	1	0.666667	0.666667	MEME	None	None	0.176091
A1A2	E1	55	0	0	0	0	1	0.666667	0.666667	MEME	None	None	0.176091
A1A2	E1	58	0	4.02156	0	45.7627	0.188367	0.185348	0.185348	MEME	Positive	None	0.732011
A1A2	E1	63	0	3.73862	0	19.7611	0.150787	0.15565	0.150787	FEL	Positive	None	0.821638
A1A2	E1	68	0	1.85608	0	9.73058	0.31869	0.291144	0.291144	MEME	Positive	None	0.535892
A1A2	E1	69	0	0	0	0	1	0.666667	0.666667	MEME	None	None	0.176091
A1A2	E1	80	0	0	0	0	1	0.666667	0.666667	MEME	None	None	0.176091
A1A2	E1	94	0	0	0	0	1	1	1	match	None	None	0
A1A2	E1	95	0	0	0	0	1	0.666667	0.666667	MEME	None	None	0.176091
A1A2	E1	100	0	9.99376	0	53.4293	0.0159867	0.0170344	0.0159867	FEL	Positive	Positive	1.79624
A1A2	E1	129	0	0	0	0	1	0.666667	0.666667	MEME	None	None	0.176091
A1A2	E1	130	0	0	0	0	1	0.666667	0.666667	MEME	None	None	0.176091
A1A2	E1	131	0	0	0	0	1	0.666667	0.666667	MEME	None	None	0.176091
A1A2	E1	138	0	0	0	0	1	0.666667	0.666667	MEME	None	None	0.176091
A1A2	E1	140	0	0	0	0	1	0.666667	0.666667	MEME	None	None	0.176091
A1A2	E1	146	0	0	0	0	1	0.666667	0.666667	MEME	None	None	0.176091
A1A2	E1	152	0	0	0	0	1	0.666667	0.666667	MEME	None	None	0.176091
A1A2	E1	154	0	0	0	0	1	0.666667	0.666667	MEME	None	None	0.176091
A1A2	E1	163	0	0	0	0.213922	1	0.666667	0.666667	MEME	None	None	0.176091
A1A2	E1	167	2.91074	2.80044	12.6087	14.6683	0.976667	0.634328	0.634328	MEME	Purifying	None	0.197686
A1A2	E1	168	1.2718	0	5.41872	1.59966	0.348315	0.666667	0.348315	FEL	Purifying	None	0.458028
A1A2	E1	169	0	0	0	0	1	1	1	match	None	None	0
A1A2	E1	170	0	2.90353	2.83455e-06	15.3505	0.12558	0.132387	0.12558	FEL	Positive	None	0.901078
A1A2	E1	174	0	0	0	0	1	1	1	match	None	None	0
A1A2	E1	185	2.82983	0	12.2834	3.70714	0.164615	0.666667	0.164615	FEL	Purifying	None	0.78353
A1A2	E1	186	0	2.9639	0	15.6946	0.299517	0.275699	0.275699	MEME	Positive	None	0.559564
A1A2	E1	199	0	0	0	0	1	0.666667	0.666667	MEME	None	None	0.176091
A1A2	E1	202	0	0	0	0	1	1	1	match	None	None	0
A1A2	E1	227	0	0	0	0	1	1	1	match	None	None	0
A1A2	E1	229	0	0	0	0	1	1	1	match	None	None	0
A1A2	E1	256	0	0	0	0	1	0.666667	0.666667	MEME	None	None	0.176091
A1A2	E1	265	0	3.35869	0	17.6591	0.245734	0.236054	0.236054	MEME	Positive	None	0.626989
A1A2	E1	266	0	0	0	0	1	0.666667	0.666667	MEME	None	None	0.176091
A1A2	E1	269	0	2.75317	0	14.5037	0.249291	0.236353	0.236353	MEME	Positive	None	0.626439
A1A2	E1	291	0	0	0	0	1	0.666667	0.666667	MEME	None	None	0.176091
A1A2	E1	304	0	0	0	0	1	1	1	match	None	None	0
A1A2	E1	318	0	0	0	0	1	1	1	match	None	None	0
A1A2	E1	321	0	0	0	0	1	1	1	match	None	None	0
A1A2	E1	327	0	0	0	0	1	1	1	match	None	None	0
A1A2	E1	329	0	0	0	0	1	0.666667	0.666667	MEME	None	None	0.176091
A1A2	E1	341	0	0	0	0	1	1	1	match	None	None	0
A1A2	E1	367	0	0	0	0	1	1	1	match	None	None	0
A1A2	E1	374	0	0	0	0	1	1	1	match	None	None	0
A1A2	E1	384	0	0	0	0	1	0.666667	0.666667	MEME	None	None	0.176091
A1A2	E1	397	0	0	0	0.364032	1	0.666667	0.666667	MEME	None	None	0.176091
A1A2	E1	413	0	0	0	0	1	1	1	match	None	None	0
A1A2	E1	418	0	0	0	0	1	1	1	match	None	None	0
A1A2	E1	425	0	0	0	0	1	1	1	match	None	None	0
A1A2	E1	430	0	0	0	0	1	1	1	match	None	None	0
A1A2	E1	441	0	0	0	0	1	1	1	match	None	None	0
A1A2	E1	455	0	0	0	0	1	0.666667	0.666667	MEME	None	None	0.176091
A1A2	E1	462	0	3.45684	0	36.6817	0.165904	0.167539	0.165904	FEL	Positive	None	0.780143
A1A2	E1	487	0	0	0	0	1	1	1	match	None	None	0
A1A2	E1	492	0	0	0	0	1	0.666667	0.666667	MEME	None	None	0.176091
A1A2	E1	503	0	0	0	0	1	1	1	match	None	None	0
A1A2	E1	507	0	0	0	0	1	1	1	match	None	None	0
A1A2	E1	522	0	0	0	0	1	1	1	match	None	None	0
A1A2	E1	528	0	0	0	0	1	1	1	match	None	None	0
A1A2	E1	529	0	0	0	0	1	1	1	match	None	None	0
A1A2	E1	540	0	0	0	0	1	1	1	match	None	None	0
A1A2	E1	543	0	0	0	0	1	1	1	match	None	None	0
A1A2	E1	552	0	0	0	0	1	0.666667	0.666667	MEME	None	None	0.176091
A1A2	E1	554	0	0	0	0	1	1	1	match	None	None	0
A1A2	E1	572	0	0	0	0	1	1	1	match	None	None	0
A1A2	E1	576	0	0	0	0	1	1	1	match	None	None	0
A1A2	E1	593	0	0	0	0	1	1	1	match	None	None	0
A1A2	E1	602	0	0	0	0	1	1	1	match	None	None	0
A1A2	E1	605	0	0	0	0	1	1	1	match	None	None	0
A1A2	E1	610	0	0	0	0	1	1	1	match	None	None	0
A1A2	E1	616	0	0	0	0	1	1	1	match	None	None	0
A1A2	E1	632	0	0	0	0.33803	1	0.666667	0.666667	MEME	None	None	0.176091
A1A2	E1	634	0	0	0	0	1	0.666667	0.666667	MEME	None	None	0.176091
A1A2	E1	639	0	0	0	0	1	1	1	match	None	None	0
A1A2	E1	640	0	0	0	0	1	1	1	match	None	None	0
A1A2	E1	642	0	0	0	0	1	1	1	match	None	None	0
A1A2	E1	646	0	0	0	0	1	0.666667	0.666667	MEME	None	None	0.176091
A1A2	E2	2	0	0	0	0	1	0.666667	0.666667	MEME	None	None	0.176091
A1A2	E2	11	0	0	0	0	1	0.666667	0.666667	MEME	None	None	0.176091
A1A2	E2	17	0	0	0	0	1	0.666667	0.666667	MEME	None	None	0.176091
A1A2	E2	20	0	0	0	0	1	1	1	match	None	None	0
A1A2	E2	21	0	0	0	0	1	0.666667	0.666667	MEME	None	None	0.176091
A1A2	E2	24	0	0	0	0	1	0.666667	0.666667	MEME	None	None	0.176091
A1A2	E2	31	0	0	0	0	1	1	1	match	None	None	0
A1A2	E2	32	0	0	0	0	1	1	1	match	None	None	0
A1A2	E2	37	0	0	0	0	1	1	1	match	None	None	0
A1A2	E2	38	0	0	0	0	1	0.666667	0.666667	MEME	None	None	0.176091
A1A2	E2	42	0	0	0	1.16593	1	0.666667	0.666667	MEME	None	None	0.176091
A1A2	E2	46	0	0	0	0	1	0.666667	0.666667	MEME	None	None	0.176091
A1A2	E2	56	0	0	0	0	1	0.666667	0.666667	MEME	None	None	0.176091
A1A2	E2	57	0	0	0	0.257856	1	0.666667	0.666667	MEME	None	None	0.176091
A1A2	E2	64	0	5.30038	0	36	0.119852	0.115465	0.115465	MEME	Positive	None	0.937551
A1A2	E2	78	0.958441	5.25229	2.38177	17.4688	0.256048	0.212742	0.212742	MEME	Positive	None	0.672147
A1A2	E2	85	0	0	0	0	1	1	1	match	None	None	0
A1A2	E2	89	0	0	0	0	1	0.666667	0.666667	MEME	None	None	0.176091
A1A2	E2	101	3.82122	0	9.26826	2.74071	0.248399	0.666667	0.248399	FEL	Purifying	None	0.60485
A1A2	E2	103	0	0	0	0	1	0.666667	0.666667	MEME	None	None	0.176091
A1A2	E2	108	0	0	0	16.7348	1	0.120421	0.120421	MEME	None	None	0.919298
A1A2	E2	109	0	0	0	0	1	0.666667	0.666667	MEME	None	None	0.176091
A1A2	E2	111	0	0	0	0	1	1	1	match	None	None	0
A1A2	E2	115	0	0	0	0	1	0.666667	0.666667	MEME	None	None	0.176091
A1A2	E2	120	0	0	0	0	1	1	1	match	None	None	0
A1A2	E2	140	0	0	0	0	1	0.666667	0.666667	MEME	None	None	0.176091
A1A2	E2	141	0	0	0	0	1	1	1	match	None	None	0
A1A2	E2	153	0	0	0	0	1	1	1	match	None	None	0
A1A2	E2	154	0	0	0	0	1	0.666667	0.666667	MEME	None	None	0.176091
A1A2	E2	158	0	0	0	0	1	0.666667	0.666667	MEME	None	None	0.176091
A1A2	E2	162	0	0	0	0	1	0.666667	0.666667	MEME	None	None	0.176091
A1A2	E2	164	0	0	0	0	1	0.666667	0.666667	MEME	None	None	0.176091
A1A2	E2	172	0	0	0	0	1	0.666667	0.666667	MEME	None	None	0.176091
A1A2	E2	180	0	0	0	0	1	0.666667	0.666667	MEME	None	None	0.176091
A1A2	E2	183	0	0	0	0	1	0.666667	0.666667	MEME	None	None	0.176091
A1A2	E2	187	0	0	0	0	1	0.666667	0.666667	MEME	None	None	0.176091
A1A2	E2	194	0	0	0	0	1	1	1	match	None	None	0
A1A2	E2	197	0	0	0	0	1	1	1	match	None	None	0
A1A2	E2	198	0	0	0	0	1	0.666667	0.666667	MEME	None	None	0.176091
A1A2	E2	201	0	0	0	0	1	1	1	match	None	None	0
A1A2	E2	203	0	23.17	0	116.245	0.000870637	0.000831193	0.000831193	MEME	Positive	Positive	3.0803
A1A2	E2	205	0	0	0	0	1	0.666667	0.666667	MEME	None	None	0.176091
A1A2	E2	208	0	4.26905	0	14.6582	0.127487	0.121473	0.121473	MEME	Positive	None	0.915522
A1A2	E2	209	0	0	0	0	1	0.666667	0.666667	MEME	None	None	0.176091
A1A2	E2	210	0	16.7079	0	54.6194	0.0126699	0.0125454	0.0125454	MEME	Positive	Positive	1.90151
A1A2	E2	215	0	0	0	0	1	0.666667	0.666667	MEME	None	None	0.176091
A1A2	E2	219	0	32.2914	0	114.618	6.82731e-07	1.91888e-07	1.91888e-07	MEME	Positive	Positive	6.71695
A1A2	E2	225	4.26313	0	10.6238	4.21759	0.320173	0.666667	0.320173	FEL	Purifying	None	0.494615
A1A2	E2	228	0	0	0	0	1	0.666667	0.666667	MEME	None	None	0.176091
A1A2	E2	234	0	0	0	0	1	0.666667	0.666667	MEME	None	None	0.176091
A1A2	E2	241	0	0	0	0	1	0.666667	0.666667	MEME	None	None	0.176091
A1A2	E2	249	0	0	0	0	1	0.666667	0.666667	MEME	None	None	0.176091
A1A2	E2	260	0	0	0	0	1	0.666667	0.666667	MEME	None	None	0.176091
A1A2	E2	262	0	0	0	0	1	1	1	match	None	None	0
A1A2	E2	265	0	4.65788	0	32.4829	0.117513	0.114748	0.114748	MEME	Positive	None	0.940253
A1A2	E2	269	0	0	0	0	1	0.666667	0.666667	MEME	None	None	0.176091
A1A2	E2	270	0	0	0	0	1	0.666667	0.666667	MEME	None	None	0.176091
A1A2	E2	274	0	22.9264	0	76.3151	0.00291897	0.00258154	0.00258154	MEME	Positive	Positive	2.58812
A1A2	E2	277	0	0	0	0	1	0.666667	0.666667	MEME	None	None	0.176091
A1A2	E2	285	0	5.33815	0	40.1022	0.103106	0.0973479	0.0973479	MEME	Positive	Positive	1.01167
A1A2	E2	307	0	0	0	0	1	1	1	match	None	None	0
A1A2	E2	308	0	0	0	0	1	0.666667	0.666667	MEME	None	None	0.176091
A1A2	E2	310	2.45393	29.0486	6.21691	97.7177	0.00671734	0.00397194	0.00397194	MEME	Positive	Positive	2.401
A1A2	E2	318	0	0	0	0	1	1	1	match	None	None	0
A1A2	E2	325	0	0	0	0	1	0.666667	0.666667	MEME	None	None	0.176091
A1A2	E2	327	0	6.72993	0	48.0866	0.181054	0.166842	0.166842	MEME	Positive	None	0.777693
A1A2	E2	332	0	0	0	0	1	0.666667	0.666667	MEME	None	None	0.176091
A1A2	E2	337	0	0	0	0	1	0.666667	0.666667	MEME	None	None	0.176091
A1A2	E2	348	0	0	0	0	1	1	1	match	None	None	0
A1A2	E2	359	1.86501	5.20867	4.52422	33.4375	0.477416	0.351996	0.351996	MEME	Positive	None	0.453462
A1A2	E4	12	0	0	0	0	1	1	1	match	None	None	0
A1A2	E4	33	0	0	0	0	1	1	1	match	None	None	0
A1A2	E4	40	0	0	0	0.155302	1	0.666667	0.666667	MEME	None	None	0.176091
A1A2	E4	43	0	0	0	0	1	0.666667	0.666667	MEME	None	None	0.176091
A1A2	E4	47	0	0	0	0	1	0.666667	0.666667	MEME	None	None	0.176091
A1A2	E4	48	0	0	0	0	1	1	1	match	None	None	0
A1A2	E4	70	0	0	0	0.376218	1	0.666667	0.666667	MEME	None	None	0.176091
A1A2	E4	75	0	0	0	0	1	1	1	match	None	None	0
A1A2	E5	5	0	1.4447	0	14.6427	0.440547	0.330998	0.330998	MEME	Positive	None	0.480175
A1A2	E5	7	0.707048	0	4.17908	2.41183	0.232307	0.666667	0.232307	FEL	Purifying	None	0.633938
A1A2	E5	8	0	1.2857	0	13.0385	0.0863771	0.0726815	0.0726815	MEME	Positive	Positive	1.13858
A1A2	E5	11	0	0	0	0.49232	1	0.666667	0.666667	MEME	None	None	0.176091
A1A2	E5	12	0.997958	0	7.65701	4.47142	0.267235	0.666667	0.267235	FEL	Purifying	None	0.573106
A1A2	E5	13	0	0	0	0	1	0.666667	0.666667	MEME	None	None	0.176091
A1A2	E5	17	1.81988	0	11.0937	1.4483	0.164968	0.666667	0.164968	FEL	Purifying	None	0.7826
A1A2	E5	18	0	0	0	0	1	1	1	match	None	None	0
A1A2	E5	28	0.715235	2.82703	4.2439	28.7871	0.351447	0.232237	0.232237	MEME	Positive	None	0.634068
A1A2	E5	29	0	0.990094	0	22.0599	0.426969	0.316916	0.316916	MEME	Positive	None	0.499056
A1A2	E5	31	0	0	0	0	1	0.666667	0.666667	MEME	None	None	0.176091
A1A2	E5	37	0	0	0	0	1	0.666667	0.666667	MEME	None	None	0.176091
A1A2	E5	41	0	0	0	0.14922	1	0.666667	0.666667	MEME	None	None	0.176091
A1A2	E5	44	1.1238	1.85234	3.46258	4606.71	0.733235	0.217094	0.217094	MEME	Positive	None	0.663352
A1A2	E5	52	0	0	0	0	1	0.666667	0.666667	MEME	None	None	0.176091
A1A2	E5	61	0	0	0	0	1	0.666667	0.666667	MEME	None	None	0.176091
A1A2	E5	63	0	0	0	0	1	0.666667	0.666667	MEME	None	None	0.176091
A1A2	E5	68	0	0	0	0.103527	1	0.666667	0.666667	MEME	None	None	0.176091
A1A2	E5	78	0	0	0	0	1	0.666667	0.666667	MEME	None	None	0.176091
A1A2	E5	82	0	0	0	0.847933	1	0.666667	0.666667	MEME	None	None	0.176091
A1A2	E6	15	0	0	0	0	1	1	1	match	None	None	0
A1A2	E6	19	1.22472	0	3.4414	1.85323	0.632466	0.666667	0.632466	FEL	Purifying	None	0.198963
A1A2	E6	21	0	6.82069	0	65.7284	0.192315	0.152112	0.152112	MEME	Positive	None	0.817836
A1A2	E6	22	0	0	0	0	1	0.666667	0.666667	MEME	None	None	0.176091
A1A2	E6	27	15.7636	0	43.7062	0.970396	0.144003	0.666667	0.144003	FEL	Purifying	None	0.84163
A1A2	E6	41	0	0	0	0	1	1	1	match	None	None	0
A1A2	E6	42	0	0	0	0	1	1	1	match	None	None	0
A1A2	E6	49	0	0	0	0	1	0.666667	0.666667	MEME	None	None	0.176091
A1A2	E6	51	0	0	0	0	1	1	1	match	None	None	0
A1A2	E6	60	0	0	0	0	1	0.666667	0.666667	MEME	None	None	0.176091
A1A2	E6	67	0	0	0	0	1	0.666667	0.666667	MEME	None	None	0.176091
A1A2	E6	68	0	9.67376	0	44.4721	0.0758371	0.0622722	0.0622722	MEME	Positive	Positive	1.20571
A1A2	E6	71	0	0	0	0	1	0.666667	0.666667	MEME	None	None	0.176091
A1A2	E6	72	0	0	0	0	1	0.666667	0.666667	MEME	None	None	0.176091
A1A2	E6	80	0	0	0	0	1	0.666667	0.666667	MEME	None	None	0.176091
A1A2	E6	85	0	0	0	0	1	0.666667	0.666667	MEME	None	None	0.176091
A1A2	E6	88	0	0	0	0	1	0.666667	0.666667	MEME	None	None	0.176091
A1A2	E6	91	0	0	0	1.86724	1	0.666667	0.666667	MEME	None	None	0.176091
A1A2	E6	92	0	0	0	0.0340964	1	0.666667	0.666667	MEME	None	None	0.176091
A1A2	E6	104	7.26712	0	19.6626	0	0.278417	0.666667	0.278417	FEL	Purifying	None	0.555304
A1A2	E6	105	0	6.92321	0	31.027	0.159389	0.125418	0.125418	MEME	Positive	None	0.901641
A1A2	E6	111	0	0	0	0	1	1	1	match	None	None	0
A1A2	E6	112	3.72589	0	9.63818	2.01365	0.329909	0.666667	0.329909	FEL	Purifying	None	0.481606
A1A2	E6	116	0	0	0	0	1	0.666667	0.666667	MEME	None	None	0.176091
A1A2	E6	118	13.0494	0	34.8947	0	0.127282	0.666667	0.127282	FEL	Purifying	None	0.895233
A1A2	E6	120	0	0	0	0	1	0.666667	0.666667	MEME	None	None	0.176091
A1A2	E6	122	0	8.46969	0	38.211	0.0815477	0.0665647	0.0665647	MEME	Positive	Positive	1.17676
A1A2	E6	124	2.99625	0	7.96845	3.27214	0.424696	0.666667	0.424696	FEL	Purifying	None	0.371922
A1A2	E6	129	0	0	0	0	1	0.666667	0.666667	MEME	None	None	0.176091
A1A2	E6	135	2.23499	9.02745	5.92029	40.6948	0.345464	0.226925	0.226925	MEME	Positive	None	0.644118
A1A2	E6	136	0	0	0	0	1	1	1	match	None	None	0
A1A2	E6	141	0	0	0.000840964	0.00126145	1	0.666667	0.666667	MEME	None	None	0.176091
A1A2	E6	142	0	0	0	0	1	0.666667	0.666667	MEME	None	None	0.176091
A1A2	E6	144	2.98338	0	7.90588	1.65398	0.425055	0.666667	0.425055	FEL	Purifying	None	0.371555
A1A2	E6	147	0	0	0	0	1	1	1	match	None	None	0
A1A2	E6	148	0	0	0	0	1	1	1	match	None	None	0
A1A2	E6	149	1.39981	0	3.71962	0.813272	0.553723	0.666667	0.553723	FEL	Purifying	None	0.256707
A1A2	E7	16	0	3.54258	0.0931354	2.42596	1	0.666667	0.666667	MEME	Positive	None	0.176091
A1A2	E7	20	0.0257988	4490.45	0	860.113	0.000193247	0.00801156	0.000193247	FEL	Positive	Positive	3.71389
A1A2	E7	21	0	0	0.00839485	2.32909	1	0.666667	0.666667	MEME	None	None	0.176091
A1A2	E7	27	0	0	0	0	1	1	1	match	None	None	0
A1A2	E7	31	0	0	0	0	1	1	1	match	None	None	0
A1A2	E7	33	0	0.77057	0	0	1	0.666667	0.666667	MEME	Positive	None	0.176091
A1A2	E7	37	0	0	0	0	1	1	1	match	None	None	0
A1A2	E7	41	0	0	0	0	1	1	1	match	None	None	0
A1A2	E7	43	0	1.27064	0	2.0916	1	0.666667	0.666667	MEME	Positive	None	0.176091
A1A2	E7	45	0	0	0	0	1	1	1	match	None	None	0
A1A2	E7	52	0	0	0	0	1	1	1	match	None	None	0
A1A2	E7	59	0	0	0	0	1	1	1	match	None	None	0
A1A2	E7	74	0	0	0	0	1	1	1	match	None	None	0
A1A2	E7	81	0	0	0	0	1	0.666667	0.666667	MEME	None	None	0.176091
A1A2	E7	97	0	0	0	0	1	1	1	match	None	None	0
A1A2	L1	3	0	0	0	0	1	0.666667	0.666667	MEME	None	None	0.176091
A1A2	L1	4	0.128768	0	0.0902838	0.135426	1	0.666667	0.666667	MEME	Purifying	None	0.176091
A1A2	L1	17	0	0	0	0	1	1	1	match	None	None	0
A1A2	L1	30	0	0	0	0	1	1	1	match	None	None	0
A1A2	L1	56	0	0	0	0	1	0.666667	0.666667	MEME	None	None	0.176091
A1A2	L1	68	0	0	0	0	1	1	1	match	None	None	0
A1A2	L1	81	0	0	0	0	1	1	1	match	None	None	0
A1A2	L1	87	0	0	0	0	1	0.666667	0.666667	MEME	None	None	0.176091
A1A2	L1	100	0	0	0	0	1	1	1	match	None	None	0
A1A2	L1	135	0	0	0	0	1	1	1	match	None	None	0
A1A2	L1	138	0	0	0	0	1	0.666667	0.666667	MEME	None	None	0.176091
A1A2	L1	145	0	0	0	0	1	0.666667	0.666667	MEME	None	None	0.176091
A1A2	L1	152	0	0	0	0	1	1	1	match	None	None	0
A1A2	L1	159	0	0	0	0	1	0.666667	0.666667	MEME	None	None	0.176091
A1A2	L1	162	0	0	0	0	1	1	1	match	None	None	0
A1A2	L1	178	0	0	0	0	1	1	1	match	None	None	0
A1A2	L1	179	1.87246	0	18.2872	0.932044	0.199311	0.666667	0.199311	FEL	Purifying	None	0.700468
A1A2	L1	194	0	2.31262	0	29.234	0.173486	0.165629	0.165629	MEME	Positive	None	0.780865
A1A2	L1	206	0	0	0	0	1	1	1	match	None	None	0
A1A2	L1	209	0	0	0	0	1	0.666667	0.666667	MEME	None	None	0.176091
A1A2	L1	227	0	0	0	0	1	0.666667	0.666667	MEME	None	None	0.176091
A1A2	L1	229	0	0	0	0	1	1	1	match	None	None	0
A1A2	L1	231	0	0	0	0	1	1	1	match	None	None	0
A1A2	L1	232	0	0	0	0	1	1	1	match	None	None	0
A1A2	L1	233	0	0	0	0	1	0.666667	0.666667	MEME	None	None	0.176091
A1A2	L1	244	0	0	0	0	1	1	1	match	None	None	0
A1A2	L1	253	0	0	0	0	1	0.666667	0.666667	MEME	None	None	0.176091
A1A2	L1	261	0	0	0	0	1	1	1	match	None	None	0
A1A2	L1	262	0	0	0	0	1	1	1	match	None	None	0
A1A2	L1	269	0	0	0	0.446099	1	0.666667	0.666667	MEME	None	None	0.176091
A1A2	L1	274	0	0	0	0.2178	1	0.666667	0.666667	MEME	None	None	0.176091
A1A2	L1	275	0	0	0	0	1	0.666667	0.666667	MEME	None	None	0.176091
A1A2	L1	344	0	0	0	0	1	0.666667	0.666667	MEME	None	None	0.176091
A1A2	L1	346	0	1.84613	0	23.7049	0.204573	0.191445	0.191445	MEME	Positive	None	0.717955
A1A2	L1	347	0	0	0	0	1	0.666667	0.666667	MEME	None	None	0.176091
A1A2	L1	352	0	0	0	0	1	0.666667	0.666667	MEME	None	None	0.176091
A1A2	L1	353	1.49217	0	14.1116	0.0786921	0.282979	0.666667	0.282979	FEL	Purifying	None	0.548245
A1A2	L1	369	0	0	0	0	1	1	1	match	None	None	0
A1A2	L1	371	0	0	0	0	1	0.666667	0.666667	MEME	None	None	0.176091
A1A2	L1	372	0	0	0	0	1	1	1	match	None	None	0
A1A2	L1	380	0	0	0	0	1	0.666667	0.666667	MEME	None	None	0.176091
A1A2	L1	387	0	0	0	0	1	1	1	match	None	None	0
A1A2	L1	414	0	0	0	0	1	1	1	match	None	None	0
A1A2	L1	433	0	0	0	0	1	1	1	match	None	None	0
A1A2	L1	434	0	1.93161	0	47.9318	0.133277	0.130713	0.130713	MEME	Positive	None	0.883681
A1A2	L1	443	0	1.80984	0	22.9111	0.246501	0.225622	0.225622	MEME	Positive	None	0.646618
A1A2	L1	453	0	0	0	0	1	0.666667	0.666667	MEME	None	None	0.176091
A1A2	L1	474	11.7674	0	115.627	0.488111	0.00803643	0.666667	0.00803643	FEL	Purifying	Purifying	2.09494
A1A2	L1	477	0	0	0	0	1	0.666667	0.666667	MEME	None	None	0.176091
A1A2	L1	479	0	0	0	0	1	1	1	match	None	None	0
A1A2	L1	484	0	0	0	0	1	1	1	match	None	None	0
A1A2	L1	490	0	0	0	0	1	0.666667	0.666667	MEME	None	None	0.176091
A1A2	L1	491	0	0	0	0	1	0.666667	0.666667	MEME	None	None	0.176091
A1A2	L1	492	0.931284	4.26417	9.2675	55.0142	0.302865	0.251412	0.251412	MEME	Positive	None	0.599614
A1A2	L1	493	0	0	0	0	1	0.666667	0.666667	MEME	None	None	0.176091
A1A2	L1	502	0	0	0	0.544417	1	0.666667	0.666667	MEME	None	None	0.176091
A1A2	L2	3	0	0	0	0	1	0.666667	0.666667	MEME	None	None	0.176091
A1A2	L2	4	0	0.692338	0	8.54423	0.432571	0.352215	0.352215	MEME	Positive	None	0.453192
A1A2	L2	8	0	1.39357	0	17.5939	0.273221	0.225833	0.225833	MEME	Positive	None	0.646213
A1A2	L2	16	0	1.11007	0	12.4638	0.124503	0.127249	0.124503	FEL	Positive	None	0.904819
A1A2	L2	19	0	0	0	0	1	1	1	match	None	None	0
A1A2	L2	23	0	0	0	0	1	1	1	match	None	None	0
A1A2	L2	41	0	0	0	0.0162076	1	0.666667	0.666667	MEME	None	None	0.176091
A1A2	L2	43	3.64936	0	33.8664	0	0.167324	0.666667	0.167324	FEL	Purifying	None	0.776443
A1A2	L2	51	0.160719	0	0.164325	0	1	0.666667	0.666667	MEME	Purifying	None	0.176091
A1A2	L2	52	0	0	0	0	1	1	1	match	None	None	0
A1A2	L2	56	0	0	0	0	1	0.666667	0.666667	MEME	None	None	0.176091
A1A2	L2	68	0	0	0	0	1	0.666667	0.666667	MEME	None	None	0.176091
A1A2	L2	85	0	0	0	0	1	0.666667	0.666667	MEME	None	None	0.176091
A1A2	L2	97	0	0.900315	0	22.1663	0.30715	0.257553	0.257553	MEME	Positive	None	0.589133
A1A2	L2	113	0	0	0	0	1	0.666667	0.666667	MEME	None	None	0.176091
A1A2	L2	119	0	0	0	0	1	0.666667	0.666667	MEME	None	None	0.176091
A1A2	L2	123	0	0	0	0	1	1	1	match	None	None	0
A1A2	L2	127	0	0	0	0	1	0.666667	0.666667	MEME	None	None	0.176091
A1A2	L2	134	0	0	0	0	1	0.666667	0.666667	MEME	None	None	0.176091
A1A2	L2	140	0	0.600159	0	14.6237	0.54466	0.425269	0.425269	MEME	Positive	None	0.371336
A1A2	L2	147	0	0	0	0	1	0.666667	0.666667	MEME	None	None	0.176091
A1A2	L2	148	3.69466	0	32.3476	0	0.031187	0.666667	0.031187	FEL	Purifying	Purifying	1.50603
A1A2	L2	149	0	0	0	0	1	1	1	match	None	None	0
A1A2	L2	150	0	0.693983	0	8.47277	0.513952	0.405672	0.405672	MEME	Positive	None	0.391825
A1A2	L2	154	0	0	0	0	1	1	1	match	None	None	0
A1A2	L2	156	0	0	0	0	1	0.666667	0.666667	MEME	None	None	0.176091
A1A2	L2	157	0	0	0	0	1	1	1	match	None	None	0
A1A2	L2	159	6.0102	0	51.0077	0	0.00977813	0.666667	0.00977813	FEL	Purifying	Purifying	2.00974
A1A2	L2	160	0	0	0	0	1	0.666667	0.666667	MEME	None	None	0.176091
A1A2	L2	161	0	0	0	0	1	0.666667	0.666667	MEME	None	None	0.176091
A1A2	L2	162	0	0.843629	0	22.7635	0.320195	0.263742	0.263742	MEME	Positive	None	0.578821
A1A2	L2	171	0	0	0	0	1	0.666667	0.666667	MEME	None	None	0.176091
A1A2	L2	172	0	0	0	0.306127	1	0.666667	0.666667	MEME	None	None	0.176091
A1A2	L2	188	3.69426	0	32.6781	0	0.0310494	0.666667	0.0310494	FEL	Purifying	Purifying	1.50795
A1A2	L2	197	0	0	0	0.0282583	1	0.666667	0.666667	MEME	None	None	0.176091
A1A2	L2	198	0	0	0	0	1	1	1	match	None	None	0
A1A2	L2	202	0	0	0	0.131339	1	0.666667	0.666667	MEME	None	None	0.176091
A1A2	L2	203	0	0	0	0	1	0.666667	0.666667	MEME	None	None	0.176091
A1A2	L2	207	0	0	0	0	1	0.666667	0.666667	MEME	None	None	0.176091
A1A2	L2	208	0	0	0	0	1	0.666667	0.666667	MEME	None	None	0.176091
A1A2	L2	210	0.848206	0.733854	7.26063	8.86824	0.918671	0.625396	0.625396	MEME	Purifying	None	0.203845
A1A2	L2	211	0	0	0	0	1	1	1	match	None	None	0
A1A2	L2	216	0	0	0	0	1	0.666667	0.666667	MEME	None	None	0.176091
A1A2	L2	219	0	0	0	0	1	0.666667	0.666667	MEME	None	None	0.176091
A1A2	L2	220	0	0	0	0	1	0.666667	0.666667	MEME	None	None	0.176091
A1A2	L2	227	0	0	0	0	1	0.666667	0.666667	MEME	None	None	0.176091
A1A2	L2	243	0	3.47447	0	44.8332	0.0164638	0.0106223	0.0106223	MEME	Positive	Positive	1.97378
A1A2	L2	250	1.83822	0	16.2986	0	0.127909	0.666667	0.127909	FEL	Purifying	None	0.8931
A1A2	L2	252	0	0	0	0	1	1	1	match	None	None	0
A1A2	L2	254	0	0	0	0.070932	1	0.666667	0.666667	MEME	None	None	0.176091
A1A2	L2	256	0	0	0	0	1	0.666667	0.666667	MEME	None	None	0.176091
A1A2	L2	268	0	0	0	0	1	0.666667	0.666667	MEME	None	None	0.176091
A1A2	L2	271	0	0.683141	0	17.885	0.51443	0.408984	0.408984	MEME	Positive	None	0.388294
A1A2	L2	275	0	0.847448	0.0664273	22.9766	0.385152	0.311775	0.311775	MEME	Positive	None	0.506158
A1A2	L2	285	0	0	0	0.23489	1	0.666667	0.666667	MEME	None	None	0.176091
A1A2	L2	289	0	0	0	0	1	1	1	match	None	None	0
A1A2	L2	301	7.43307	0	65.0686	0	0.00227897	0.666667	0.00227897	FEL	Purifying	Purifying	2.64226
A1A2	L2	315	0	0	0	0	1	0.666667	0.666667	MEME	None	None	0.176091
A1A2	L2	316	0	0	0	0	1	1	1	match	None	None	0
A1A2	L2	318	0	0	0	0	1	0.666667	0.666667	MEME	None	None	0.176091
A1A2	L2	326	0	0	0	0	1	1	1	match	None	None	0
A1A2	L2	333	3.64954	0	32.2035	0	0.0316856	0.666667	0.0316856	FEL	Purifying	Purifying	1.49914
A1A2	L2	335	2.60763	0	23.1524	0	0.0590679	0.666667	0.0590679	FEL	Purifying	Purifying	1.22865
A1A2	L2	337	1.81303	0	15.9267	0	0.102851	0.666667	0.102851	FEL	Purifying	None	0.987791
A1A2	L2	338	0	0.637685	0	9.48321	0.429367	0.348189	0.348189	MEME	Positive	None	0.458185
A1A2	L2	342	0	0.820301	0	20.2873	0.386634	0.317848	0.317848	MEME	Positive	None	0.49778
A1A2	L2	347	0	0	0	0	1	0.666667	0.666667	MEME	None	None	0.176091
A1A2	L2	348	0.848241	0	7.43993	1.19585	0.236505	0.666667	0.236505	FEL	Purifying	None	0.62616
A1A2	L2	349	0	0.935645	0	11.5068	0.454631	0.364837	0.364837	MEME	Positive	None	0.437901
A1A2	L2	352	7.72784	0.842735	65.997	41.1936	0.011689	0.666667	0.011689	FEL	Purifying	Purifying	1.93222
A1A2	L2	354	0	1.42874	0	17.8295	0.367311	0.299585	0.299585	MEME	Positive	None	0.52348
A1A2	L2	363	0	0	0	0	1	0.666667	0.666667	MEME	None	None	0.176091
A1A2	L2	370	0	0	0	0.252911	1	0.666667	0.666667	MEME	None	None	0.176091
A1A2	L2	378	0	4.61189	0	58.3705	0.0444094	0.0336134	0.0336134	MEME	Positive	Positive	1.47349
A1A2	L2	379	0	0	0	0	1	0.666667	0.666667	MEME	None	None	0.176091
A1A2	L2	383	0	0.979927	0.00272374	24.9318	0.259419	0.223077	0.223077	MEME	Positive	None	0.651544
A1A2	L2	405	0	0	0	0	1	0.666667	0.666667	MEME	None	None	0.176091
A1A2	L2	416	0	0.784178	0	9.7318	0.366679	0.303411	0.303411	MEME	Positive	None	0.517969
A1A2	L2	419	0	1.39074	0	18.1853	0.354966	0.285886	0.285886	MEME	Positive	None	0.543807
A1A2	L2	423	0	1.6633	0	21.142	0.216418	0.177367	0.177367	MEME	Positive	None	0.751127
A1A2	L2	425	2.6361	0	23.4187	0	0.0577316	0.666667	0.0577316	FEL	Purifying	Purifying	1.23859
A1A2	L2	433	0	0	0	0	1	1	1	match	None	None	0
A1A2	L2	435	2.55249	0	22.136	0	0.0457917	0.666667	0.0457917	FEL	Purifying	Purifying	1.33921
A1A2	L2	444	0	0	0	0	1	1	1	match	None	None	0
A1A2	L2	445	0	0.520339	0	13.1771	0.259757	0.220524	0.220524	MEME	Positive	None	0.656543
A1A2	L2	446	0	0	0	0	1	1	1	match	None	None	0
A1A2	L2	454	0	0.435469	0.382675	5.38333	0.912635	0.634995	0.634995	MEME	Positive	None	0.19723
A1A2	L2	459	0	0	0	0	1	1	1	match	None	None	0
A1A2	L2	462	0.789893	1.4415	6.89174	17.5315	0.673071	0.447731	0.447731	MEME	Positive	None	0.348982
A1A2	L2	467	0	0	0	0	1	1	1	match	None	None	0
A1A2	L2	471	0	0	0	0	1	0.666667	0.666667	MEME	None	None	0.176091
A1A2	L2	472	0	0	0	0	1	1	1	match	None	None	0
A3	E1	5	0	0	0.219102	0.328653	1	0.666667	0.666667	MEME	None	None	0.176091
A3	E1	17	0	0	0	0	1	1	1	match	None	None	0
A3	E1	35	40.6119	0	194.718	0	0.0842471	0.666667	0.0842471	FEL	Purifying	Purifying	1.07445
A3	E1	44	0	0	0	0	1	1	1	match	None	None	0
A3	E1	74	0	0	0	0	1	1	1	match	None	None	0
A3	E1	89	0	0	0	0	1	1	1	match	None	None	0
A3	E1	92	19.0234	0	94.6615	0.151642	0.148709	0.666667	0.148709	FEL	Purifying	None	0.827662
A3	E1	110	15.8612	0	78.9461	0.644926	0.267295	0.666667	0.267295	FEL	Purifying	None	0.573009
A3	E1	111	0	0	0	0	1	1	1	match	None	None	0
A3	E1	137	19.0943	0	91.8617	0.611295	0.134842	0.666667	0.134842	FEL	Purifying	None	0.870174
A3	E1	189	0	0	0	0	1	1	1	match	None	None	0
A3	E1	228	0	0	0	0	1	1	1	match	None	None	0
A3	E1	244	24.8968	0	121.019	0	0.106475	0.666667	0.106475	FEL	Purifying	None	0.972752
A3	E1	253	0	0	0	0	1	1	1	match	None	None	0
A3	E1	288	0	0	0.271355	0.407033	1	0.666667	0.666667	MEME	None	None	0.176091
A3	E1	297	0	0	0	0	1	1	1	match	None	None	0
A3	E1	303	0	0	0	0	1	1	1	match	None	None	0
A3	E1	313	0	0	0	0	1	1	1	match	None	None	0
A3	E1	320	0	0	0	0	1	1	1	match	None	None	0
A3	E1	322	0	0	0	0	1	1	1	match	None	None	0
A3	E1	338	0	0	0	0	1	1	1	match	None	None	0
A3	E1	349	43.2288	0	214.516	0.665497	0.0757999	0.666667	0.0757999	FEL	Purifying	Purifying	1.12033
A3	E1	352	0	0	0	0	1	1	1	match	None	None	0
A3	E1	358	0	0	0	0	1	1	1	match	None	None	0
A3	E1	380	0	0	0	0	1	1	1	match	None	None	0
A3	E1	389	0	0	0	0	1	1	1	match	None	None	0
A3	E1	398	0	0	0	0	1	1	1	match	None	None	0
A3	E1	399	52.4066	0	253.375	0.994765	0.0166408	0.666667	0.0166408	FEL	Purifying	Purifying	1.77882
A3	E1	400	0	0	0.255464	0.383196	1	0.666667	0.666667	MEME	None	None	0.176091
A3	E1	402	0	0	0	0	1	1	1	match	None	None	0
A3	E1	404	0	0	0	0	1	1	1	match	None	None	0
A3	E1	442	0	0	0	0	1	1	1	match	None	None	0
A3	E1	444	0	0	0	0	1	1	1	match	None	None	0
A3	E1	471	0	0	0	0	1	1	1	match	None	None	0
A3	E1	505	0	0	0	0	1	1	1	match	None	None	0
A3	E1	517	0	0	0	0	1	1	1	match	None	None	0
A3	E1	520	0	0	0	0	1	1	1	match	None	None	0
A3	E1	527	0	0	0	0	1	1	1	match	None	None	0
A3	E1	530	0	0	0	0	1	1	1	match	None	None	0
A3	E1	539	0	0	0	0	1	1	1	match	None	None	0
A3	E1	547	0	0	0	0	1	1	1	match	None	None	0
A3	E1	558	0	0	0	0	1	1	1	match	None	None	0
A3	E1	561	39.264	0	187.493	0	0.0159094	0.666667	0.0159094	FEL	Purifying	Purifying	1.79835
A3	E1	580	0	0	0	0	1	1	1	match	None	None	0
A3	E1	585	0	0	0	0	1	1	1	match	None	None	0
A3	E1	595	0	0	0	0	1	1	1	match	None	None	0
A3	E1	609	0	0	0	0	1	1	1	match	None	None	0
A3	E1	620	0	0	0	0	1	1	1	match	None	None	0
A3	E1	624	0	0	0	0	1	1	1	match	None	None	0
A3	E1	627	0	0	0	0	1	1	1	match	None	None	0
A3	E2	12	0	0	0	0	1	1	1	match	None	None	0
A3	E2	22	0	0	0	0	1	1	1	match	None	None	0
A3	E2	40	0	0	0	0	1	1	1	match	None	None	0
A3	E2	44	0	0	0	0	1	1	1	match	None	None	0
A3	E2	65	0	0	0	0	1	1	1	match	None	None	0
A3	E2	70	0	0	0	0	1	1	1	match	None	None	0
A3	E2	71	0	0	0	0	1	1	1	match	None	None	0
A3	E2	75	0	0	0	0	1	1	1	match	None	None	0
A3	E2	86	0	0	0	0	1	1	1	match	None	None	0
A3	E2	87	0	0	0	0	1	1	1	match	None	None	0
A3	E2	88	0	0	0	0	1	1	1	match	None	None	0
A3	E2	93	0	0	0	0	1	1	1	match	None	None	0
A3	E2	128	0	0	0	0	1	1	1	match	None	None	0
A3	E2	129	0	0	0	0	1	1	1	match	None	None	0
A3	E2	133	0	0	0	0	1	1	1	match	None	None	0
A3	E2	134	0	0	0	0	1	1	1	match	None	None	0
A3	E2	146	0	0	0	0	1	1	1	match	None	None	0
A3	E2	176	0	120.28	0.482038	247.302	0.200668	0.21384	0.200668	FEL	Positive	None	0.697522
A3	E2	222	0	0	0	0	1	1	1	match	None	None	0
A3	E2	258	0	0	0	0	1	1	1	match	None	None	0
A3	E2	280	0	0	0.353386	0.861134	1	0.666667	0.666667	MEME	None	None	0.176091
A3	E2	282	0	112.524	0.54827	239.226	0.240216	0.246646	0.240216	FEL	Positive	None	0.619398
A3	E2	294	0	0	0	0	1	1	1	match	None	None	0
A3	E2	300	0	0	0	0	1	1	1	match	None	None	0
A3	E2	309	0	0	0	0	1	1	1	match	None	None	0
A3	E2	312	0	0	0	0	1	1	1	match	None	None	0
A3	E2	336	0	0	0	0	1	1	1	match	None	None	0
A3	E2	358	0	0	0	0	1	1	1	match	None	None	0
A3	E4	1	0	0	0	0	1	1	1	match	None	None	0
A3	E4	29	0	0	0	0	1	1	1	match	None	None	0
A3	E4	45	0	0	0	0	1	1	1	match	None	None	0
A3	E4	51	0	0	0	0	1	1	1	match	None	None	0
A3	E4	66	0	0	0	0	1	0.666667	0.666667	MEME	None	None	0.176091
A3	E4	71	0	0	0	0	1	1	1	match	None	None	0
A3	E4	74	0	0	0	0	1	1	1	match	None	None	0
A3	E4	78	4.79324	0	29.0597	0.722923	0.567772	0.666667	0.567772	FEL	Purifying	None	0.245826
A3	E5	16	0	18.2237	0	108.885	0.151692	0.128574	0.128574	MEME	Positive	None	0.890846
A3	E5	19	0	0	0	0	1	1	1	match	None	None	0
A3	E5	26	0	0	0	0	1	1	1	match	None	None	0
A3	E6	1	0	0	0	0	1	1	1	match	None	None	0
A3	E6	11	0	0	0.0891393	0.133709	1	0.666667	0.666667	MEME	None	None	0.176091
A3	E6	31	0	0	0	0	1	1	1	match	None	None	0
A3	E6	45	0	0	0	0	1	1	1	match	None	None	0
A3	E6	58	4.0981	1034.36	0.0383044	72.9474	0.126577	0.492387	0.126577	FEL	Positive	None	0.897645
A3	E6	66	0	0	0	0	1	1	1	match	None	None	0
A3	E6	93	0	0	0	0	1	1	1	match	None	None	0
A3	E6	109	0	0	0	0	1	1	1	match	None	None	0
A3	E6	113	0	1125.43	1.10364	76.9651	0.0403285	0.364989	0.0403285	FEL	Positive	Positive	1.39439
A3	E6	133	0	0	0	0	1	1	1	match	None	None	0
A3	E6	139	0	0	0	0	1	1	1	match	None	None	0
A3	E6	145	0	0	0	0	1	1	1	match	None	None	0
A3	E7	2	0	0	0	0	1	1	1	match	None	None	0
A3	E7	5	0	0	0	0	1	1	1	match	None	None	0
A3	E7	24	0	0	0	0	1	1	1	match	None	None	0
A3	E7	25	0	0	0	0	1	1	1	match	None	None	0
A3	E7	35	134.947	0	161.974	0.159163	0.1226	0.666667	0.1226	FEL	Purifying	None	0.911508
A3	E7	40	57.4806	0	61.4093	0	0.238818	0.666667	0.238818	FEL	Purifying	None	0.621932
A3	E7	44	0	0	0	0	1	1	1	match	None	None	0
A3	E7	47	0	0	0	0	1	0.666667	0.666667	MEME	None	None	0.176091
A3	E7	48	0	0	0	0	1	1	1	match	None	None	0
A3	E7	71	0	0	0	0	1	1	1	match	None	None	0
A3	E7	79	0	0	0	0	1	1	1	match	None	None	0
A3	E7	84	0	0	0	0	1	1	1	match	None	None	0
A3	L1	1	0	0	0	0	1	1	1	match	None	None	0
A3	L1	9	0	0	0	0	1	1	1	match	None	None	0
A3	L1	14	0	0	0	0	1	1	1	match	None	None	0
A3	L1	49	0	0	0	0	1	1	1	match	None	None	0
A3	L1	50	0	0	0	0	1	1	1	match	None	None	0
A3	L1	102	0	0	0	0	1	1	1	match	None	None	0
A3	L1	106	0	0	0	0	1	1	1	match	None	None	0
A3	L1	120	0	0	0	0	1	1	1	match	None	None	0
A3	L1	124	0	0	0	0	1	1	1	match	None	None	0
A3	L1	134	0	0	0	0	1	1	1	match	None	None	0
A3	L1	228	0	0	0	0	1	1	1	match	None	None	0
A3	L1	245	0	0	0	0	1	1	1	match	None	None	0
A3	L1	257	24.188	0	254.427	0.776237	0.177386	0.666667	0.177386	FEL	Purifying	None	0.75108
A3	L1	272	0	0	0	0	1	1	1	match	None	None	0
A3	L1	278	0	0	0	0	1	1	1	match	None	None	0
A3	L1	283	0	0	0	0	1	1	1	match	None	None	0
A3	L1	288	0	0	0	0	1	1	1	match	None	None	0
A3	L1	296	98.302	0	984.202	0.998647	0.0615715	0.666667	0.0615715	FEL	Purifying	Purifying	1.21062
A3	L1	308	0	0	0	0	1	1	1	match	None	None	0
A3	L1	311	0	0	0	0	1	1	1	match	None	None	0
A3	L1	314	0	0	0.183159	0.274739	1	0.666667	0.666667	MEME	None	None	0.176091
A3	L1	320	0	0	0	0	1	1	1	match	None	None	0
A3	L1	327	21.3248	0	229.503	0.419797	0.151836	0.666667	0.151836	FEL	Purifying	None	0.818625
A3	L1	355	0	0	0	0	1	1	1	match	None	None	0
A3	L1	365	11.2379	0	113.809	0.363966	0.381886	0.666667	0.381886	FEL	Purifying	None	0.418066
A3	L1	373	0	0	0	0	1	1	1	match	None	None	0
A3	L1	396	32.7659	0.139684	338.607	0.996078	0.102501	0.666667	0.102501	FEL	Purifying	None	0.98927
A3	L1	418	0	0	0	0	1	1	1	match	None	None	0
A3	L1	446	0	0	0	0	1	1	1	match	None	None	0
A3	L1	447	0	0	0	0	1	1	1	match	None	None	0
A3	L1	456	0	0	0	0	1	1	1	match	None	None	0
A3	L1	457	0	0	0	0	1	1	1	match	None	None	0
A3	L1	461	0	0	0	0	1	1	1	match	None	None	0
A3	L2	60	0	0	0	0	1	1	1	match	None	None	0
A3	L2	67	0	0	0	0	1	1	1	match	None	None	0
A3	L2	74	13.7057	0	102.769	0.851445	0.117032	0.666667	0.117032	FEL	Purifying	None	0.931696
A3	L2	84	0	0	0	0	1	1	1	match	None	None	0
A3	L2	104	0	0	0	0	1	1	1	match	None	None	0
A3	L2	116	0	0	0.0224516	0.0336774	1	0.666667	0.666667	MEME	None	None	0.176091
A3	L2	126	39.9764	0	291.43	0	0.0654968	0.666667	0.0654968	FEL	Purifying	Purifying	1.18378
A3	L2	176	0	0	0	0	1	1	1	match	None	None	0
A3	L2	195	0	5.4069	0	50.8444	0.589528	0.471257	0.471257	MEME	Positive	None	0.326742
A3	L2	200	0	0	0	0	1	1	1	match	None	None	0
A3	L2	214	18.9183	0	134.301	0	0.100826	0.666667	0.100826	FEL	Purifying	None	0.996426
A3	L2	228	0	0	0	0	1	1	1	match	None	None	0
A3	L2	244	0	0	0	0.421861	1	0.666667	0.666667	MEME	None	None	0.176091
A3	L2	267	0	0	0	0	1	1	1	match	None	None	0
A3	L2	272	0.232569	11.8652	0.0349525	111.239	0.51823	0.419087	0.419087	MEME	Positive	None	0.377695
A3	L2	283	0	0	0	0	1	1	1	match	None	None	0
A3	L2	287	0	0	0	0	1	1	1	match	None	None	0
A3	L2	293	0	0	0	0	1	1	1	match	None	None	0
A3	L2	340	0	0	0.0141304	0.0211956	1	0.666667	0.666667	MEME	None	None	0.176091
A3	L2	361	0.48128	5.22397e-05	0.0063291	0.00949364	1	0.666667	0.666667	MEME	Purifying	None	0.176091
A3	L2	362	0	0	0	0	1	1	1	match	None	None	0
A3	L2	380	0	7.35859	0	68.5037	0.205156	0.201453	0.201453	MEME	Positive	None	0.695825
A3	L2	382	0	0	0.201184	0.301776	1	0.666667	0.666667	MEME	None	None	0.176091
A3	L2	461	0	0	0	0	1	1	1	match	None	None	0
A3	L2	469	0	0	0	0	1	1	1	match	None	None	0
A4	E1	9	0	0	0	0	1	1	1	match	None	None	0
A4	E1	24	0	0	0	0	1	1	1	match	None	None	0
A4	E1	29	0	0	0	0	1	1	1	match	None	None	0
A4	E1	36	0	0	0	0	1	1	1	match	None	None	0
A4	E1	62	0	0	0	0	1	1	1	match	None	None	0
A4	E1	76	0	0	0	0	1	1	1	match	None	None	0
A4	E1	124	0	0	0	0	1	1	1	match	None	None	0
A4	E1	126	0	0	0	0	1	1	1	match	None	None	0
A4	E1	133	0	0	0	0	1	1	1	match	None	None	0
A4	E1	176	0	0	0	0	1	1	1	match	None	None	0
A4	E1	190	0	0	0	0	1	1	1	match	None	None	0
A4	E1	207	0	0	0	0	1	1	1	match	None	None	0
A4	E1	236	0	0	0	0	1	1	1	match	None	None	0
A4	E1	240	0	0	0	0	1	0.666667	0.666667	MEME	None	None	0.176091
A4	E1	246	0	0	0	0	1	1	1	match	None	None	0
A4	E1	259	0	0	0	0	1	1	1	match	None	None	0
A4	E1	273	0	0	0	0	1	0.666667	0.666667	MEME	None	None	0.176091
A4	E1	301	0	0	0	0	1	1	1	match	None	None	0
A4	E1	308	0	0	0	0	1	1	1	match	None	None	0
A4	E1	310	0	0	0	0	1	1	1	match	None	None	0
A4	E1	311	0	0	0	0	1	1	1	match	None	None	0
A4	E1	324	0	0	0	0	1	1	1	match	None	None	0
A4	E1	340	0	0	0	0	1	1	1	match	None	None	0
A4	E1	351	0	0	0	0	1	1	1	match	None	None	0
A4	E1	364	0	0	0	0	1	1	1	match	None	None	0
A4	E1	373	0	0	0	0	1	1	1	match	None	None	0
A4	E1	411	0	0	0	0	1	1	1	match	None	None	0
A4	E1	414	0	0	0	0	1	1	1	match	None	None	0
A4	E1	415	0	0	0	0	1	1	1	match	None	None	0
A4	E1	427	0	0	0	0	1	1	1	match	None	None	0
A4	E1	428	0	0	0	0	1	1	1	match	None	None	0
A4	E1	439	0	0	0	0	1	1	1	match	None	None	0
A4	E1	454	0	0	0	0	1	1	1	match	None	None	0
A4	E1	465	0	0	0	0	1	1	1	match	None	None	0
A4	E1	485	0	0	0	0	1	1	1	match	None	None	0
A4	E1	491	0	46.2917	0	365.358	0.325058	0.281928	0.281928	MEME	Positive	None	0.549862
A4	E1	532	0	0	0	0	1	1	1	match	None	None	0
A4	E1	553	0	0	0	0	1	1	1	match	None	None	0
A4	E1	556	0	0	0	0	1	1	1	match	None	None	0
A4	E1	562	0	0	0	0	1	1	1	match	None	None	0
A4	E1	608	0	0	0	0	1	1	1	match	None	None	0
A4	E1	612	0	0	0	0	1	1	1	match	None	None	0
A4	E1	625	0	0	0	0	1	1	1	match	None	None	0
A4	E1	630	0	0	0	0	1	1	1	match	None	None	0
A4	E1	643	0	0	0	0	1	1	1	match	None	None	0
A4	E2	13	0	0	0	0	1	1	1	match	None	None	0
A4	E2	19	0	0	0	0	1	1	1	match	None	None	0
A4	E2	25	0	101.471	0.142394	733.863	0.0654475	0.152032	0.0654475	FEL	Positive	Positive	1.18411
A4	E2	29	0	0	0	0	1	1	1	match	None	None	0
A4	E2	47	0	0	0	0	1	1	1	match	None	None	0
A4	E2	100	0	0	0	0	1	1	1	match	None	None	0
A4	E2	105	0	0	0	0	1	0.666667	0.666667	MEME	None	None	0.176091
A4	E2	123	0	0	0	0.765142	1	0.666667	0.666667	MEME	None	None	0.176091
A4	E2	127	0	0	0	0	1	1	1	match	None	None	0
A4	E2	131	0	0	0	0	1	1	1	match	None	None	0
A4	E2	132	0	0	0	0	1	1	1	match	None	None	0
A4	E2	137	0	0	0	0	1	1	1	match	None	None	0
A4	E2	144	0	222.036	0	884.207	0.0379976	0.0963974	0.0379976	FEL	Positive	Positive	1.42024
A4	E2	147	0	0	0	0	1	1	1	match	None	None	0
A4	E2	159	0	0	0	0	1	1	1	match	None	None	0
A4	E2	173	0.203229	102.327	0	1150.84	0.153971	0.223512	0.153971	FEL	Positive	None	0.81256
A4	E2	175	0	0	0	0	1	1	1	match	None	None	0
A4	E2	186	0	0	0	0	1	1	1	match	None	None	0
A4	E2	188	0	0	0	0	1	1	1	match	None	None	0
A4	E2	204	0	0	0	0.757765	1	0.666667	0.666667	MEME	None	None	0.176091
A4	E2	207	0	0	0	0	1	0.666667	0.666667	MEME	None	None	0.176091
A4	E2	240	0	0	0	0	1	1	1	match	None	None	0
A4	E2	255	0	0	0	0	1	1	1	match	None	None	0
A4	E2	256	0	0	0	0	1	0.666667	0.666667	MEME	None	None	0.176091
A4	E2	314	0	0	0	0	1	0.666667	0.666667	MEME	None	None	0.176091
A4	E2	320	0	0	0	0	1	1	1	match	None	None	0
A4	E2	326	0	0	0	1.93511	1	0.666667	0.666667	MEME	None	None	0.176091
A4	E2	344	0	109.249	0	107.402	0.10025	0.226251	0.10025	FEL	Positive	None	0.998917
A4	E4	9	14.5313	0	58.351	0	0.1001	0.666667	0.1001	FEL	Purifying	None	0.999567
A4	E4	49	0	0	0	0	1	1	1	match	None	None	0
A4	E4	55	14.1392	0	54.0632	0.0042158	0.0796034	0.666667	0.0796034	FEL	Purifying	Purifying	1.09907
A4	E4	73	0	0	0	0	1	0.666667	0.666667	MEME	None	None	0.176091
A4	E4	84	0	0	0	0	1	1	1	match	None	None	0
A4	E4	85	0	0	0	0	1	1	1	match	None	None	0
A4	E5	1	0	0	0	0	1	1	1	match	None	None	0
A4	E5	49	0	0	0	0	1	1	1	match	None	None	0
A4	E5	54	0	0	0	0	1	1	1	match	None	None	0
A4	E5	60	0	0	0.378433	0.56765	1	0.666667	0.666667	MEME	None	None	0.176091
A4	E5	66	0	0	0	0	1	1	1	match	None	None	0
A4	E5	73	0	12.9741	0.1453	133.786	0.17682	0.141922	0.141922	MEME	Positive	None	0.847951
A4	E5	76	26.8768	0	139.789	0	0.0597859	0.666667	0.0597859	FEL	Purifying	Purifying	1.2234
A4	E6	25	16.3315	2329	106.426	239.448	0.0510696	0.666667	0.0510696	FEL	Positive	Positive	1.29184
A4	E6	26	0	0	0	0	1	1	1	match	None	None	0
A4	E6	65	0	0	0	0	1	1	1	match	None	None	0
A4	E6	99	0	0	0	0	1	1	1	match	None	None	0
A4	E6	102	0	0	0	0	1	1	1	match	None	None	0
A4	E6	108	0	0	0	0	1	1	1	match	None	None	0
A4	E6	146	0	0	0	0	1	1	1	match	None	None	0
A4	E7	13	0	0	0	0	1	1	1	match	None	None	0
A4	E7	14	0	0	0	0	1	1	1	match	None	None	0
A4	E7	18	0	0	0	0	1	1	1	match	None	None	0
A4	E7	19	0	0	0	0	1	1	1	match	None	None	0
A4	E7	29	0.0877282	6384.52	0.802425	940.388	0.0127917	0.102768	0.0127917	FEL	Positive	Positive	1.89307
A4	E7	55	0	0	0	0	1	1	1	match	None	None	0
A4	E7	56	0	0	0	0	1	1	1	match	None	None	0
A4	E7	58	0	0	0	0	1	1	1	match	None	None	0
A4	E7	66	0	0	0	0	1	1	1	match	None	None	0
A4	E7	73	0	0	0	0	1	1	1	match	None	None	0
A4	E7	83	0	0	0	0	1	1	1	match	None	None	0
A4	E7	91	0	0	0	0	1	1	1	match	None	None	0
A4	E7	92	0	0	0	0	1	1	1	match	None	None	0
A4	L1	23	0	0	0	0	1	1	1	match	None	None	0
A4	L1	26	0	0	0.185169	0.277754	1	0.666667	0.666667	MEME	None	None	0.176091
A4	L1	46	0	0	0	0	1	1	1	match	None	None	0
A4	L1	61	0.0952645	50.5391	0.0844938	463.42	0.11449	0.15205	0.11449	FEL	Positive	None	0.941231
A4	L1	69	0	0	0	0	1	1	1	match	None	None	0
A4	L1	75	0	0	0	0	1	1	1	match	None	None	0
A4	L1	94	0	0	0	0	1	1	1	match	None	None	0
A4	L1	114	0	0	0	0	1	1	1	match	None	None	0
A4	L1	119	0	0	0	0	1	1	1	match	None	None	0
A4	L1	150	0	0	0	0	1	1	1	match	None	None	0
A4	L1	155	0	0	0	0	1	1	1	match	None	None	0
A4	L1	156	0	0	0	0	1	1	1	match	None	None	0
A4	L1	167	0	0	0	0	1	1	1	match	None	None	0
A4	L1	169	0	0	0	0	1	1	1	match	None	None	0
A4	L1	170	0	0	0	0	1	1	1	match	None	None	0
A4	L1	200	0	0	0	0	1	1	1	match	None	None	0
A4	L1	205	0	0	0	0	1	1	1	match	None	None	0
A4	L1	225	0	0	0	0	1	1	1	match	None	None	0
A4	L1	234	0	0	0	0	1	1	1	match	None	None	0
A4	L1	241	0	0	0	0	1	1	1	match	None	None	0
A4	L1	247	0	0	0	0	1	1	1	match	None	None	0
A4	L1	265	0	0	0	0	1	1	1	match	None	None	0
A4	L1	295	0	0	0	0	1	1	1	match	None	None	0
A4	L1	297	0	0	0	0	1	1	1	match	None	None	0
A4	L1	312	0	0	0	0	1	1	1	match	None	None	0
A4	L1	326	0	0	0	0	1	1	1	match	None	None	0
A4	L1	331	0	0	0	0	1	1	1	match	None	None	0
A4	L1	342	0	0	0	0	1	1	1	match	None	None	0
A4	L1	366	0	0	0	0	1	1	1	match	None	None	0
A4	L1	375	0	0	0	0	1	1	1	match	None	None	0
A4	L1	377	0	0	0	0	1	1	1	match	None	None	0
A4	L1	384	0	0	0	0	1	1	1	match	None	None	0
A4	L1	385	0	0	0	0	1	1	1	match	None	None	0
A4	L1	391	0	0	0	0	1	1	1	match	None	None	0
A4	L1	416	0	0	0	0	1	1	1	match	None	None	0
A4	L1	504	0	0	0.165007	0.247511	1	0.666667	0.666667	MEME	None	None	0.176091
A4	L2	12	0	0	0	0	1	1	1	match	None	None	0
A4	L2	14	0	0	0	0	1	1	1	match	None	None	0
A4	L2	25	0	0	0	0	1	1	1	match	None	None	0
A4	L2	30	41.5339	0	306.399	0.71913	0.0688143	0.666667	0.0688143	FEL	Purifying	Purifying	1.16232
A4	L2	91	0	0	0	0	1	1	1	match	None	None	0
A4	L2	102	0	0	0	0	1	1	1	match	None	None	0
A4	L2	117	24.9729	0	180.691	0.68375	0.0767271	0.666667	0.0767271	FEL	Purifying	Purifying	1.11505
A4	L2	174	0	0	0	0	1	1	1	match	None	None	0
A4	L2	194	0	0	0.0349414	0.052412	1	0.666667	0.666667	MEME	None	None	0.176091
A4	L2	212	0	0	0.0207969	0.0311954	1	0.666667	0.666667	MEME	None	None	0.176091
A4	L2	223	0	0	0	0	1	1	1	match	None	None	0
A4	L2	237	0	0	0	0	1	1	1	match	None	None	0
A4	L2	240	0	0	0	0	1	1	1	match	None	None	0
A4	L2	246	0	0	0	0	1	1	1	match	None	None	0
A4	L2	251	0	0	0	0	1	1	1	match	None	None	0
A4	L2	280	0	0	0.0160027	0.0240041	1	0.666667	0.666667	MEME	None	None	0.176091
A4	L2	331	0	0	0	0	1	1	1	match	None	None	0
A4	L2	356	0	0	0	0	1	1	1	match	None	None	0
A4	L2	410	8.95214	0	60.7279	0.390194	0.28067	0.666667	0.28067	FEL	Purifying	None	0.551805
A4	L2	431	0	0	0	0	1	1	1	match	None	None	0
A4	L2	449	0	0	0	0	1	1	1	match	None	None	0
A4	L2	452	0	0	0	0	1	1	1	match	None	None	0
A4	L2	464	0	0	0	0	1	1	1	match	None	None	0
A4	L2	466	0	0	0	0	1	1	1	match	None	None	0
B	E1	56	0.0818393	49.3184	0	226.461	0.194181	0.248356	0.194181	FEL	Positive	None	0.711792
B	E1	67	0	0	0	0	1	1	1	match	None	None	0
B	E1	71	0	0	0	0	1	1	1	match	None	None	0
B	E1	118	0	0	0.146057	0.219085	1	0.666667	0.666667	MEME	None	None	0.176091
B	E1	127	0	0	0	0	1	1	1	match	None	None	0
B	E1	136	0	0	0	0	1	1	1	match	None	None	0
B	E1	145	0	0	0	0	1	1	1	match	None	None	0
B	E1	161	0	0	0	0	1	1	1	match	None	None	0
B	E1	173	0	36.3783	0.0375105	164.427	0.258589	0.305064	0.258589	FEL	Positive	None	0.587391
B	E1	208	0.0827857	51.8375	0.126272	3638.17	0.0337753	0.024255	0.024255	MEME	Positive	Positive	1.6152
B	E1	234	0	0	0	0	1	1	1	match	None	None	0
B	E1	250	0	0	0	0	1	1	1	match	None	None	0
B	E1	270	0	0	0	0	1	1	1	match	None	None	0
B	E1	279	0	0	0	0	1	1	1	match	None	None	0
B	E1	286	0	0	0	0	1	1	1	match	None	None	0
B	E1	292	0	0	0	0	1	1	1	match	None	None	0
B	E1	299	0	0	0	0	1	1	1	match	None	None	0
B	E1	306	0	27.2559	0	121.773	0.772846	0.583664	0.583664	MEME	Positive	None	0.233837
B	E1	334	0	0	0	0	1	1	1	match	None	None	0
B	E1	353	0	0	0	0	1	1	1	match	None	None	0
B	E1	357	0	0	0	0	1	1	1	match	None	None	0
B	E1	360	0	0	0	0	1	1	1	match	None	None	0
B	E1	369	0	0	0	0	1	1	1	match	None	None	0
B	E1	387	0	0	0	0	1	1	1	match	None	None	0
B	E1	408	0	0	0	0	1	1	1	match	None	None	0
B	E1	410	0	0	0	0	1	1	1	match	None	None	0
B	E1	431	0	0	0	0	1	1	1	match	None	None	0
B	E1	433	0	0	0	0	1	1	1	match	None	None	0
B	E1	443	0	0	0	0	1	1	1	match	None	None	0
B	E1	481	0	0	0	0	1	1	1	match	None	None	0
B	E1	506	0	0	0	0	1	1	1	match	None	None	0
B	E1	509	0	0	0	0	1	1	1	match	None	None	0
B	E1	542	0	0	0	0	1	1	1	match	None	None	0
B	E1	587	0	0	0	0	1	1	1	match	None	None	0
B	E1	598	0	0	0	0	1	1	1	match	None	None	0
B	E1	599	0	0	0	0	1	1	1	match	None	None	0
B	E1	613	0	0	0	0	1	1	1	match	None	None	0
B	E1	622	0	0	0	0	1	1	1	match	None	None	0
B	E1	633	0	0	0	0	1	1	1	match	None	None	0
B	E1	638	0	0	0	0	1	1	1	match	None	None	0
B	E1	649	0	0	0	0	1	1	1	match	None	None	0
B	E2	5	0	0	0	0	1	1	1	match	None	None	0
B	E2	8	0	0	0	0	1	1	1	match	None	None	0
B	E2	34	0	0	0	0	1	1	1	match	None	None	0
B	E2	84	0	0	0	1.1766	1	0.666667	0.666667	MEME	None	None	0.176091
B	E2	90	0	0	0.285978	0.725682	1	0.666667	0.666667	MEME	None	None	0.176091
B	E2	92	0	0	0	0	1	1	1	match	None	None	0
B	E2	112	0	0	0	0	1	1	1	match	None	None	0
B	E2	191	0	0	0	0	1	1	1	match	None	None	0
B	E2	202	0	0	0	0	1	1	1	match	None	None	0
B	E2	230	0	0	0	0	1	1	1	match	None	None	0
B	E2	272	0	0	0	0	1	1	1	match	None	None	0
B	E2	275	0	0	0	0	1	1	1	match	None	None	0
B	E2	286	0	0	0	0	1	1	1	match	None	None	0
B	E2	288	0	0	0	0	1	1	1	match	None	None	0
B	E2	321	0	0	0	0	1	1	1	match	None	None	0
B	E2	334	0	0	0	0	1	1	1	match	None	None	0
B	E2	341	36.0964	0	67.2352	0	0.19597	0.666667	0.19597	FEL	Purifying	None	0.70781
B	E2	349	58.2825	0	113.833	0.501108	0.130313	0.666667	0.130313	FEL	Purifying	None	0.885012
B	E4	86	0	0	0	0	1	1	1	match	None	None	0
B	E5	23	0	0	0	0	1	1	1	match	None	None	0
B	E5	24	0	0	0	0	1	1	1	match	None	None	0
B	E5	35	0	0	0	0	1	1	1	match	None	None	0
B	E5	38	0	0	0	0	1	1	1	match	None	None	0
B	E5	50	0	0	0	0	1	1	1	match	None	None	0
B	E5	77	0	0	0	0	1	1	1	match	None	None	0
B	E6	7	19.206	0	78.3687	75.0959	1	0.666667	0.666667	MEME	Purifying	None	0.176091
B	E6	9	0	45.287	0	0	0.937393	0.666667	0.666667	MEME	Positive	None	0.176091
B	E6	10	0.0604701	634.697	0.0325956	108.096	0.0120244	0.246035	0.0120244	FEL	Positive	Positive	1.91994
B	E6	16	0	0	0	0	1	1	1	match	None	None	0
B	E6	53	0	0	0	0	1	1	1	match	None	None	0
B	E6	70	0	0	0	0	1	1	1	match	None	None	0
B	E6	77	0	0	0	0	1	1	1	match	None	None	0
B	E6	97	0	0	0	0	1	1	1	match	None	None	0
B	E6	103	0	0	0	0	1	1	1	match	None	None	0
B	E6	115	0	0	0	0	1	1	1	match	None	None	0
B	E6	125	0	0	0	0	1	1	1	match	None	None	0
B	E6	151	0	0	0	0	1	1	1	match	None	None	0
B	E7	4	0	1	0	0	1	0.666667	0.666667	MEME	Positive	None	0.176091
B	E7	6	0	0	0	0	1	1	1	match	None	None	0
B	E7	11	0	0	0	0	1	1	1	match	None	None	0
B	E7	23	0	0	0	0	1	1	1	match	None	None	0
B	E7	46	0	0	0	0	1	1	1	match	None	None	0
B	E7	60	0	0	0	0	1	1	1	match	None	None	0
B	E7	70	0	0	0	0	1	1	1	match	None	None	0
B	E7	80	0	0	0	0	1	1	1	match	None	None	0
B	E7	93	0	0	0	0	1	1	1	match	None	None	0
B	L1	2	0	0	0	0	1	1	1	match	None	None	0
B	L1	16	0	0	0	0	1	1	1	match	None	None	0
B	L1	21	0	0	0	0	1	1	1	match	None	None	0
B	L1	24	0	0	0	0	1	1	1	match	None	None	0
B	L1	42	0	0	0	0	1	1	1	match	None	None	0
B	L1	59	0	0	0	0	1	1	1	match	None	None	0
B	L1	79	0	0	0	0	1	1	1	match	None	None	0
B	L1	111	0	0	0	0	1	1	1	match	None	None	0
B	L1	122	0	0	0	0	1	1	1	match	None	None	0
B	L1	131	0	0	0	0	1	1	1	match	None	None	0
[truncated: 411 more rows]

## Sheet: Figure 4b
ORF	n_cases	n_cases_with_variants	n_controls	n_controls_with_variants	fisher_OR	fisher_CI_lo	fisher_CI_hi	fisher_p_value
All	854	93	718	63	1.27038	0.896484	1.80956	0.175735
E1	854	11	718	1	9.34429	1.35251	402.548	0.00837008
E2	854	26	718	16	1.37744	0.705052	2.77229	0.349138
E4	854	1	718	0	Inf	0.021573	Inf	1
E5	854	7	718	4	1.47485	0.373186	6.89881	0.763105
E6	854	32	718	26	1.03611	0.591806	1.8293	1
E7	854	0	718	0	0	0	Inf	1
L1	854	2	718	1	1.68256	0.0874213	99.3793	1
L2	854	22	718	19	0.972807	0.497898	1.91747	1

## Sheet: Figure 5a
epitope_length_aa	count
7	1
8	16
9	103
10	51
11	11
15	20
16	1
23	1
25	5
32	5
33	2
35	1
36	1

## Sheet: Figure 5b
protein	protein_length_aa	num_HYPHY_codons	num_IEDB_records
E1	649	8	17
E2	365	23	27
E4	86	2	2
E5	83	3	10
E6	151	8	70
E7	98	2	66
L1	505	3	5
L2	473	7	1

## Sheet: Figure 5c
ORF	n_epitopes	ORF_length	n_epitopes_normalized
E6	65	151	0.430464
E7	49	98	0.5
E1	16	649	0.0246533
E2	26	365	0.0712329
E4	2	86	0.0232558
E5	10	83	0.120482
L2	1	473	0.00211416
L1	5	505	0.00990099

[truncated: 10 more sheets: Figure 5d, Figure 5e, Figure 6a-1, Figure 6a-2, Figure 6b, Figure 6c, Figure 6d, Figure 6e, Figure 7a, Figure 7b]
